# Supplementary material for: Deep brain stimulation-associated brain tissue imprints: a new in vivo approach to biological research in human Parkinson’s disease
Source: Mol Neurodegener. 2016 Jan 28;11:12. doi: 10.1186/s13024-016-0077-4 (PMC4730746; doi:10.1186/s13024-016-0077-4)
Supplement: Additional file 2: Table S1. — Non-redundant lists of the proteins identified in STN or GPi-associated BTIs. (XLSX 401 kb) [file 13024_2016_77_MOESM2_ESM.xlsx]

## Sheet: STN-identified proteins
Rank	AC	ID	Description	Protein Score	% Coverage	#PSMs	#Peptides	Protein PI	Protein Mass (Da)
1	Q13813_ISOFORM_2	SPTN1_HUMAN	Spectrin alpha chain, non-erythrocytic 1 [ISOFORM 2]	2973.21	58.74	782	134	5.23	285094
2	Q01082_CHAIN_0	SPTB2_HUMAN	Spectrin beta chain, non-erythrocytic 1 [CHAIN 0]	1933.13	45.54	439	89	5.4	274478
3	P02768_CHAIN_0	ALBU_HUMAN	Serum albumin [CHAIN 0]	1503	88.03	1095	61	5.73	66472.2
4	P02549_ISOFORM_2	SPTA1_HUMAN	Spectrin alpha chain, erythrocytic 1 [ISOFORM 2]	1354.06	34.11	239	69	4.96	279674
5	P01024_CHAIN_0	CO3_HUMAN	Complement C3c alpha' chain fragment 2 [CHAIN 0]	1290.69	46.25	410	61	6.04	184951
6	P02787_CHAIN_0	TRFE_HUMAN	Serotransferrin (Transferrin) [CHAIN 0]	1239.7	66.27	243	54	6.84	75195.5
7	P07197_CHAIN_0	NFM_HUMAN	Neurofilament medium polypeptide (NF-M) [CHAIN 0]	1192.48	55.3	740	55	4.9	102341
8	P11277_CHAIN_0	SPTB1_HUMAN	Spectrin beta chain, erythrocytic [CHAIN 0]	1066.25	33.47	200	57	5.15	246337
9	P14136	GFAP_HUMAN	Glial fibrillary acidic protein (GFAP)	1040.15	78.47	638	44	5.47	49880.2
10	P07196	NFL_HUMAN	Neurofilament light polypeptide (NF-L)	958.03	77.16	651	42	4.64	61516.6
11	P01023_CHAIN_0	A2MG_HUMAN	Alpha-2-macroglobulin (Alpha-2-M) [CHAIN 0]	948.247	39.7	256	45	6.01	160810
12	Q15149_ISOFORM_7	PLEC_HUMAN	Plectin (PCN) (PLTN) (HD1) [ISOFORM 7]	925.888	15.81	207	59	5.62	512605
13	P35579_CHAIN_0	MYH9_HUMAN	Myosin-9 (NMMHC-A) (NMMHC II-a) (NMMHC-IIA) [CHAIN 0]	920.868	29.5	177	45	5.51	226401
14	P09543_ISOFORM_CNPI	CN37_HUMAN	2',3'-cyclic-nucleotide 3'-phosphodiesterase (CNP) (CNPase) [ISOFORM CNPI]	896.696	74.31	417	39	8.83	45098.7
15	P08133_CHAIN_0	ANXA6_HUMAN	Annexin A6 (CPB-II) [CHAIN 0]	886.189	64.14	118	42	5.46	75742.1
16	Q13885	TBB2A_HUMAN	Tubulin beta-2A chain	825.062	75.28	672	33	4.81	49907
17	P07437	TBB5_HUMAN	Tubulin beta chain	817.303	75.23	596	33	4.81	49670.8
18	P68371	TBB4B_HUMAN	Tubulin beta-4B chain	816.508	75.06	673	33	4.82	49831
19	P02675_CHAIN_0	FIBB_HUMAN	Fibrinogen beta chain [CHAIN 0]	814.096	72.71	346	32	8.18	50762.9
20	P04350	TBB4A_HUMAN	Tubulin beta-4A chain	809.044	73.42	678	31	4.81	49585.8
21	Q9BVA1	TBB2B_HUMAN	Tubulin beta-2B chain	789.524	75.06	650	32	4.81	49953.1
22	P21333_ISOFORM_2	FLNA_HUMAN	Filamin-A (FLN-A) (ABP-280) [ISOFORM 2]	789.352	25.16	132	45	5.71	280018
23	P46821_CHAIN_0	MAP1B_HUMAN	MAP1 light chain LC1 [CHAIN 0]	784.669	25.17	169	43	4.74	270503
24	P0C0L4_ISOFORM_2	CO4A_HUMAN	Complement C4 gamma chain [ISOFORM 2]	778.513	33.57	131	41	6.78	187704
25	Q16352	AINX_HUMAN	Alpha-internexin (Alpha-Inx) (NF-66) (Neurofilament-66)	774.455	67.54	408	33	5.39	55390.7
26	P13637	AT1A3_HUMAN	Sodium/potassium-transporting ATPase subunit alpha-3 (Na(+)/K(+) ATPase alpha-3 subunit)	758.78	41.66	390	34	5.26	111749
27	P07900_CHAIN_0	HS90A_HUMAN	Heat shock protein HSP 90-alpha (HSP 86) (HSP86) (LAP-2) (LPS-associated protein 2) [CHAIN 0]	710.754	44.6	117	34	4.95	84528.5
28	Q16555	DPYL2_HUMAN	Dihydropyrimidinase-related protein 2 (DRP-2) (CRMP-2) (ULIP-2)	708.644	66.43	315	30	6.05	62293.6
29	P11142_CHAIN_0	HSP7C_HUMAN	Heat shock cognate 71 kDa protein (LAP-1) (LPS-associated protein 1) [CHAIN 0]	688.913	49.46	194	31	5.42	70766.9
30	P02671_ISOFORM_2	FIBA_HUMAN	Fibrinogen alpha chain [ISOFORM 2]	685.582	52.17	655	31	8.41	69756.7
31	P02679_CHAIN_0	FIBG_HUMAN	Fibrinogen gamma chain [CHAIN 0]	664.446	70.02	316	28	5.31	48483
32	P05023_ISOFORM_3	AT1A1_HUMAN	Sodium/potassium-transporting ATPase subunit alpha-1 (Na(+)/K(+) ATPase alpha-1 subunit) [ISOFORM 3]	659.685	37.2	299	30	5.21	109550
33	Q13509	TBB3_HUMAN	Tubulin beta-3 chain	643.902	64.67	467	26	4.86	50432.7
34	P12036	NFH_HUMAN	Neurofilament heavy polypeptide (NF-H)	625.961	29.92	315	34	6.04	112479
35	Q00610_ISOFORM_2	CLH1_HUMAN	Clathrin heavy chain 1 (CLH-17) [ISOFORM 2]	620.088	26.97	155	33	5.5	187890
36	P60709_CHAIN_1	ACTB_HUMAN	Actin, cytoplasmic 1, N-terminally processed [CHAIN 1]	610.863	79.14	334	26	5.37	41605.6
37	P63261_CHAIN_1	ACTG_HUMAN	Actin, cytoplasmic 2, N-terminally processed [CHAIN 1]	605.195	79.14	325	26	5.39	41661.7
38	P02751_ISOFORM_10	FINC_HUMAN	Ugl-Y3 [ISOFORM 10]	599.197	22.43	112	32	5.62	239626
39	P08603_CHAIN_0	CFAH_HUMAN	Complement factor H [CHAIN 0]	593.122	32.81	75	32	6.17	137053
40	P14618_ISOFORM_M1	KPYM_HUMAN	Pyruvate kinase PKM (CTHBP) (OIP-3) (THBP1) [ISOFORM M1]	588.034	58.95	136	27	7.98	58062.1
41	Q9Y490	TLN1_HUMAN	Talin-1	584.795	19.64	104	33	5.8	269767
42	P25705_CHAIN_0	ATPA_HUMAN	ATP synthase subunit alpha, mitochondrial [CHAIN 0]	582.201	60.39	176	27	8.55	55209.3
43	P14618_CHAIN_0	KPYM_HUMAN	Pyruvate kinase PKM (CTHBP) (OIP-3) (THBP1) [CHAIN 0]	578.451	62.26	135	26	8.21	57805.7
44	P68363	TBA1B_HUMAN	Tubulin alpha-1B chain	572.307	61.42	527	24	4.98	50151.6
45	P50993_CHAIN_0	AT1A2_HUMAN	Sodium/potassium-transporting ATPase subunit alpha-2 (Na(+)/K(+) ATPase alpha-2 subunit) [CHAIN 0]	571.163	33.69	237	27	5.47	111793
46	P68366_ISOFORM_2	TBA4A_HUMAN	Tubulin alpha-4A chain [ISOFORM 2]	563.562	65.13	458	24	4.91	48328.6
47	Q71U36_ISOFORM_2	TBA1A_HUMAN	Tubulin alpha-1A chain [ISOFORM 2]	562.191	66.59	507	24	5	46297.3
48	Q12860	CNTN1_HUMAN	Contactin-1	547.613	37.82	98	29	5.66	113320
49	P08238_CHAIN_0	HS90B_HUMAN	Heat shock protein HSP 90-beta (HSP 90) (HSP 84) (HSP84) [CHAIN 0]	524.333	35.41	86	25	4.98	83133
50	P68871_CHAIN_0	HBB_HUMAN	Spinorphin [CHAIN 0]	523.827	96.58	933	20	7.26	15867.2
51	P08670_CHAIN_0	VIME_HUMAN	Vimentin [CHAIN 0]	518.847	58.06	121	25	5.08	53520.5
52	Q99798_CHAIN_0	ACON_HUMAN	Aconitate hydratase, mitochondrial (Aconitase) [CHAIN 0]	505.218	37.58	69	24	7	82425.8
53	P04040	CATA_HUMAN	Catalase	494.619	44.97	74	22	7.09	59756.2
54	P02647_CHAIN_1	APOA1_HUMAN	Truncated apolipoprotein A-I [CHAIN 1]	491.431	63.37	87	22	5.36	28078.6
55	P06576_CHAIN_0	ATPB_HUMAN	ATP synthase subunit beta, mitochondrial [CHAIN 0]	490.657	57.88	176	21	5.04	51769.3
56	P46459	NSF_HUMAN	Vesicle-fusing ATPase (NEM-sensitive fusion protein)	488.482	39.92	137	25	6.68	82594.4
57	P04406_CHAIN_0	G3P_HUMAN	Glyceraldehyde-3-phosphate dehydrogenase (GAPDH) [CHAIN 0]	484.752	73.65	162	20	8.77	35922
58	Q9BQE3	TBA1C_HUMAN	Tubulin alpha-1C chain	483.137	52.34	463	22	5.01	49895.3
59	P04075_CHAIN_0	ALDOA_HUMAN	Fructose-bisphosphate aldolase A [CHAIN 0]	481.152	79.34	75	21	8.55	39288.8
60	P04264_CHAIN_0	K2C1_HUMAN	Keratin, type II cytoskeletal 1 (CK-1) (K1) [CHAIN 0]	480.122	38.57	265	22	8.44	65907.6
61	P09104	ENOG_HUMAN	Gamma-enolase (NSE)	478.29	67.05	84	20	4.95	47268.6
62	P40926_CHAIN_0	MDHM_HUMAN	Malate dehydrogenase, mitochondrial [CHAIN 0]	476.326	65.92	81	20	8.69	33000.5
63	P31150	GDIA_HUMAN	Rab GDP dissociation inhibitor alpha (Rab GDI alpha) (GDI-1)	468.248	56.6	69	21	5.05	50582.7
64	P06733	ENOA_HUMAN	Alpha-enolase (NNE)	466.659	57.6	96	19	7.57	47169
65	P16152_CHAIN_0	CBR1_HUMAN	Carbonyl reductase [NADPH] 1 [CHAIN 0]	461.899	76.45	90	18	8.77	30243.8
66	Q8IXJ6_CHAIN_0	SIR2_HUMAN	NAD-dependent protein deacetylase sirtuin-2 [CHAIN 0]	457.601	57.99	110	20	5.29	43051
67	P61764	STXB1_HUMAN	Syntaxin-binding protein 1 (Unc18-1) (Unc-18A)	456.081	40.91	120	21	6.62	67568.7
68	Q9Y2J2_CHAIN_1	E41L3_HUMAN	Band 4.1-like protein 3, N-terminally processed [CHAIN 1]	454.123	31.86	112	24	5.1	120546
69	P16157_ISOFORM_Er9	ANK1_HUMAN	Ankyrin-1 (ANK-1) [ISOFORM Er9]	444.221	19.77	97	27	5.83	197753
70	P00558_CHAIN_0	PGK1_HUMAN	Phosphoglycerate kinase 1 (PRP 2) [CHAIN 0]	443.031	62.26	61	20	8.49	44483.5
71	P12277_CHAIN_0	KCRB_HUMAN	Creatine kinase B-type [CHAIN 0]	437.499	60.26	143	19	5.42	42513.1
72	P02686_ISOFORM_5	MBP_HUMAN	Myelin basic protein (MBP) [ISOFORM 5]	435.345	71.93	479	19	11.49	18590.8
73	P02042_CHAIN_0	HBD_HUMAN	Hemoglobin subunit delta [CHAIN 0]	433.202	95.21	460	17	8.59	15924.3
74	P02686_ISOFORM_3	MBP_HUMAN	Myelin basic protein (MBP) [ISOFORM 3]	431.49	65.48	480	19	11.45	21493.2
75	O94856_ISOFORM_11	NFASC_HUMAN	Neurofascin [ISOFORM 11]	431.222	25.99	96	24	6.68	133660
76	P60174_ISOFORM_2	TPIS_HUMAN	Triosephosphate isomerase (TIM) [ISOFORM 2]	428.811	83.53	59	17	6.9	26669.5
77	P54652	HSP72_HUMAN	Heat shock-related 70 kDa protein 2 (Heat shock 70 kDa protein 2)	420.686	34.74	126	21	5.62	70021
78	P06396_ISOFORM_3	GELS_HUMAN	Gelsolin (ADF) [ISOFORM 3]	417.804	38.41	81	20	5.65	81941.2
79	Q9H115	SNAB_HUMAN	Beta-soluble NSF attachment protein (SNAP-beta)	417.399	67.11	42	17	5.4	33557
80	P06396_CHAIN_0	GELS_HUMAN	Gelsolin (ADF) [CHAIN 0]	416.189	37.75	82	20	5.78	82959.1
81	P02686_ISOFORM_6	MBP_HUMAN	Myelin basic protein (MBP) [ISOFORM 6]	412.066	74.38	448	18	11.29	17343.4
82	P02686_ISOFORM_4	MBP_HUMAN	Myelin basic protein (MBP) [ISOFORM 4]	408.116	67.2	449	18	11.27	20245.8
83	P09972_CHAIN_0	ALDOC_HUMAN	Fructose-bisphosphate aldolase C [CHAIN 0]	407.599	61.71	51	19	6.79	39324.7
84	P00738_CHAIN_0	HPT_HUMAN	Haptoglobin beta chain [CHAIN 0]	405.238	59.02	103	19	6.25	43349
85	Q14204_CHAIN_0	DYHC1_HUMAN	Cytoplasmic dynein 1 heavy chain 1 [CHAIN 0]	398.364	8.14	76	29	6.02	532277
86	P69905_CHAIN_0	HBA_HUMAN	Hemoglobin subunit alpha [CHAIN 0]	397.999	99.29	590	15	9.07	15126.4
87	P22314_ISOFORM_2	UBA1_HUMAN	Ubiquitin-like modifier-activating enzyme 1 [ISOFORM 2]	395.165	28.59	63	20	5.42	113800
88	Q9Y2J2_ISOFORM_4	E41L3_HUMAN	Band 4.1-like protein 3, N-terminally processed [ISOFORM 4]	394.282	35.22	101	21	5.25	98460.7
89	P12814_ISOFORM_2	ACTN1_HUMAN	Alpha-actinin-1 [ISOFORM 2]	392.164	30.44	59	21	5.35	102709
90	P13645	K1C10_HUMAN	Keratin, type I cytoskeletal 10 (CK-10) (K10)	387.157	41.27	176	19	5.18	58827.1
91	Q9Y2J2_ISOFORM_2	E41L3_HUMAN	Band 4.1-like protein 3, N-terminally processed [ISOFORM 2]	383.791	34.45	93	21	5.32	96513.7
92	P21796_CHAIN_0	VDAC1_HUMAN	Voltage-dependent anion-selective channel protein 1 (VDAC-1) (hVDAC1) [CHAIN 0]	376.897	74.82	53	17	8.82	30641.4
93	P00915_CHAIN_0	CAH1_HUMAN	Carbonic anhydrase 1 (CAB) (CA-I) [CHAIN 0]	375.872	66.54	124	16	6.92	28739
94	P02788_ISOFORM_DeltaLf	TRFL_HUMAN	Lactoferroxin-C [ISOFORM DeltaLf]	375.85	44.14	30	19	8.29	73160.9
95	P00367_CHAIN_0	DHE3_HUMAN	Glutamate dehydrogenase 1, mitochondrial (GDH 1) [CHAIN 0]	375.469	48.91	83	19	6.92	56008.7
96	P00747_CHAIN_0	PLMN_HUMAN	Plasmin light chain B [CHAIN 0]	375.103	30.47	60	20	7.26	88432.4
97	P04899_CHAIN_0	GNAI2_HUMAN	Guanine nucleotide-binding protein G(i) subunit alpha-2 [CHAIN 0]	361.502	56.78	55	17	5.42	40319.7
98	P10809_CHAIN_0	CH60_HUMAN	60 kDa heat shock protein, mitochondrial (CPN60) (HSP-60) (Hsp60) [CHAIN 0]	352.692	44.61	88	17	5.3	57962.9
99	P40939_CHAIN_0	ECHA_HUMAN	Trifunctional enzyme subunit alpha, mitochondrial [CHAIN 0]	352.217	34.66	36	17	9.02	79009.9
100	P01009_CHAIN_0	A1AT_HUMAN	Short peptide from AAT (SPAAT) [CHAIN 0]	349.703	44.16	96	16	5.44	44324.6
101	Q05193_ISOFORM_5	DYN1_HUMAN	Dynamin-1 [ISOFORM 5]	346.299	24.32	67	20	6.44	95895.5
102	P17174_CHAIN_0	AATC_HUMAN	Aspartate aminotransferase, cytoplasmic (cAspAT) (cCAT) [CHAIN 0]	345.437	54.13	36	17	6.85	46116.3
103	P07195_CHAIN_0	LDHB_HUMAN	L-lactate dehydrogenase B chain (LDH-B) (LDH-H) [CHAIN 0]	343.85	48.95	48	17	5.86	36507.3
104	P13591_CHAIN_0	NCAM1_HUMAN	Neural cell adhesion molecule 1 (N-CAM-1) (NCAM-1) [CHAIN 0]	339.336	31.11	72	17	4.8	92407.6
105	P55072_CHAIN_0	TERA_HUMAN	Transitional endoplasmic reticulum ATPase (TER ATPase) (VCP) [CHAIN 0]	338.667	32.42	37	19	5.17	89190.6
106	P30041_CHAIN_0	PRDX6_HUMAN	Peroxiredoxin-6 (1-Cys PRX) (aiPLA2) (NSGPx) [CHAIN 0]	334.845	69.51	43	15	6.43	24903.8
107	P62873_CHAIN_0	GBB1_HUMAN	Guanine nucleotide-binding protein G(I)/G(S)/G(T) subunit beta-1 [CHAIN 0]	332.413	51.33	51	14	5.75	37245.8
108	P13489_CHAIN_0	RINI_HUMAN	Ribonuclease inhibitor (Placental RNase inhibitor) (RAI) [CHAIN 0]	332.151	47.39	26	14	4.74	49842.3
109	P02730	B3AT_HUMAN	Band 3 anion transport protein (AE 1) (Anion exchanger 1)	329.502	24.04	167	17	5.1	101792
110	P08107_CHAIN_0	HSP71_HUMAN	Heat shock 70 kDa protein 1A/1B (HSP70-1/HSP70-2) (HSP70.1/HSP70.2) [CHAIN 0]	329.069	31.25	71	16	5.54	69921.1
111	P60880	SNP25_HUMAN	Synaptosomal-associated protein 25 (SNAP-25) (SUP)	324.313	65.05	73	13	4.7	23315.1
112	P04114_CHAIN_0	APOB_HUMAN	Apolipoprotein B-48 (Apo B-48) [CHAIN 0]	320.709	7.1	72	24	6.59	512858
113	P62258	1433E_HUMAN	14-3-3 protein epsilon (14-3-3E)	316.633	58.43	74	16	4.67	29173.9
114	P38606_ISOFORM_2	VATA_HUMAN	V-type proton ATPase catalytic subunit A (V-ATPase subunit A) [ISOFORM 2]	315.454	35.45	54	15	5.53	64736.1
115	P54920	SNAA_HUMAN	Alpha-soluble NSF attachment protein (SNAP-alpha)	312.834	61.69	23	14	5.31	33232.7
116	P02774_CHAIN_0	VTDB_HUMAN	Vitamin D-binding protein (DBP) (VDB) [CHAIN 0]	311.501	47.6	43	14	5.28	51243.5
117	Q15019	SEPT2_HUMAN	Septin-2 (NEDD-5)	309.535	58.73	35	13	6.26	41487.5
118	Q13228_CHAIN_0	SBP1_HUMAN	Selenium-binding protein 1 (SBP56) (SP56) [CHAIN 0]	308.46	40.34	31	16	6.04	52259.8
119	P09417_CHAIN_0	DHPR_HUMAN	Dihydropteridine reductase [CHAIN 0]	307.777	65.02	50	13	7.87	25658.3
120	P12532_CHAIN_0	KCRU_HUMAN	Creatine kinase U-type, mitochondrial (Mia-CK) (U-MtCK) [CHAIN 0]	306.828	51.59	30	14	7.79	43080
121	P62937_CHAIN_1	PPIA_HUMAN	Peptidyl-prolyl cis-trans isomerase A, N-terminally processed [CHAIN 1]	305.538	85.37	80	13	8.37	17881.3
122	Q9NY65	TBA8_HUMAN	Tubulin alpha-8 chain	303.991	38.75	272	14	4.98	50093.6
123	P18206_ISOFORM_1	VINC_HUMAN	Vinculin (MV) [ISOFORM 1]	303.66	19.42	32	16	5.89	116722
124	P00918_CHAIN_0	CAH2_HUMAN	Carbonic anhydrase 2 (CAC) (CA-II) [CHAIN 0]	302.721	61.78	54	15	7.2	29114.9
125	P00505_CHAIN_0	AATM_HUMAN	Aspartate aminotransferase, mitochondrial (mAspAT) (FABP-1) (FABPpm) [CHAIN 0]	302.053	44.14	32	15	9.06	44737.4
126	Q9BUF5	TBB6_HUMAN	Tubulin beta-6 chain	299.263	28.7	308	14	4.8	49857.1
127	P19367_ISOFORM_4	HXK1_HUMAN	Hexokinase-1 (HK I) [ISOFORM 4]	298.593	22.87	81	18	6.55	101085
128	P63104	1433Z_HUMAN	14-3-3 protein zeta/delta (KCIP-1)	295.726	55.1	46	14	4.77	27745.1
129	P50395	GDIB_HUMAN	Rab GDP dissociation inhibitor beta (Rab GDI beta) (GDI-2)	292.134	42.02	53	14	6.31	50663.3
130	Q9UQM7	KCC2A_HUMAN	Calcium/calmodulin-dependent protein kinase type II subunit alpha (CaM kinase II subunit alpha) (CaMK-II subunit alpha)	291.358	36.82	95	14	6.73	54087.7
131	O43301_CHAIN_0	HS12A_HUMAN	Heat shock 70 kDa protein 12A [CHAIN 0]	290.473	27.89	66	16	6.45	74847.2
132	O43707	ACTN4_HUMAN	Alpha-actinin-4	287.74	21.51	49	15	5.29	104854
133	O00499_ISOFORM_IIC1	BIN1_HUMAN	Myc box-dependent-interacting protein 1 [ISOFORM IIC1]	287.119	45.85	53	15	5.13	55174.6
134	Q6UWR7_CHAIN_0	ENPP6_HUMAN	Ectonucleotide pyrophosphatase/phosphodiesterase family member 6 (E-NPP 6) (NPP-6) (GPC-Cpde) [CHAIN 0]	286.849	42.32	55	14	8.15	45907.7
135	P02511	CRYAB_HUMAN	Alpha-crystallin B chain (HspB5)	285.9	67.43	63	14	7.15	20158.9
136	P01871	IGHM_HUMAN	Ig mu chain C region	282.13	34.29	63	14	6.55	49306.6
137	P01876	IGHA1_HUMAN	Ig alpha-1 chain C region	280.695	43.34	76	13	6.26	37654.7
138	Q96KP4_CHAIN_0	CNDP2_HUMAN	Cytosolic non-specific dipeptidase [CHAIN 0]	279.946	41.35	33	14	5.73	52747.3
139	P09471_CHAIN_0	GNAO_HUMAN	Guanine nucleotide-binding protein G(o) subunit alpha [CHAIN 0]	278.857	43.63	88	12	5.43	39919.4
140	P01857	IGHG1_HUMAN	Ig gamma-1 chain C region	277.541	50.3	138	12	8.6	36105.9
141	P08758_CHAIN_0	ANXA5_HUMAN	Annexin A5 (CBP-I) (PP4) (PAP-I) (VAC-alpha) [CHAIN 0]	271.418	49.53	27	13	4.96	35805.6
142	Q16181_ISOFORM_2	SEPT7_HUMAN	Septin-7 [ISOFORM 2]	269.514	33.72	54	14	8.86	50580.8
143	Q06830_CHAIN_0	PRDX1_HUMAN	Peroxiredoxin-1 (NKEF-A) (PAG) [CHAIN 0]	267.299	47.98	53	13	8.59	21979.2
144	P02649_CHAIN_0	APOE_HUMAN	Apolipoprotein E (Apo-E) [CHAIN 0]	261.739	53.18	44	12	5.65	34236.7
145	P00450_CHAIN_0	CERU_HUMAN	Ceruloplasmin [CHAIN 0]	261.719	19.89	46	15	5.44	120086
146	P28331_ISOFORM_4	NDUS1_HUMAN	NADH-ubiquinone oxidoreductase 75 kDa subunit, mitochondrial (CI-75kD) [ISOFORM 4]	260.815	31.04	33	14	5.69	73527.5
147	P10909_CHAIN_0	CLUS_HUMAN	Clusterin alpha chain [CHAIN 0]	255.276	29.51	61	12	5.97	50062.6
148	Q16891_CHAIN_0	MIC60_HUMAN	MICOS complex subunit MIC60 [CHAIN 0]	253.812	24.83	25	14	5.76	80026.5
149	P40925_CHAIN_0	MDHC_HUMAN	Malate dehydrogenase, cytoplasmic [CHAIN 0]	251.286	49.55	33	12	7.59	36294.9
150	P45880_CHAIN_0	VDAC2_HUMAN	Voltage-dependent anion-selective channel protein 2 (VDAC-2) (hVDAC2) [CHAIN 0]	250.62	60.07	32	12	8.06	31435.3
151	P61981_CHAIN_1	1433G_HUMAN	14-3-3 protein gamma, N-terminally processed [CHAIN 1]	248.594	52.85	55	12	4.85	28171.4
152	Q92752_ISOFORM_2	TENR_HUMAN	Tenascin-R (TN-R) [ISOFORM 2]	246.766	17.27	52	14	4.7	139695
153	O43175_CHAIN_0	SERA_HUMAN	D-3-phosphoglycerate dehydrogenase (3-PGDH) [CHAIN 0]	245.017	34.21	52	13	6.52	56519.3
154	P02766_CHAIN_0	TTHY_HUMAN	Transthyretin [CHAIN 0]	244.726	79.53	20	10	5.5	13761.4
155	P62879_CHAIN_0	GBB2_HUMAN	Guanine nucleotide-binding protein G(I)/G(S)/G(T) subunit beta-2 [CHAIN 0]	243.722	41.89	40	11	5.75	37199.8
156	P02545_ISOFORM_C	LMNA_HUMAN	Lamin-A/C [ISOFORM C]	241.368	28.5	31	13	6.54	65134.8
157	P63096_CHAIN_0	GNAI1_HUMAN	Guanine nucleotide-binding protein G(i) subunit alpha-1 [CHAIN 0]	240.819	38.53	60	12	5.83	40229.9
158	P38646_CHAIN_0	GRP75_HUMAN	Stress-70 protein, mitochondrial (GRP-75) (MOT) (PBP74) [CHAIN 0]	240.105	24.8	31	12	5.51	68759
159	P35241	RADI_HUMAN	Radixin	235.255	27.1	25	14	6.11	68563.9
160	P08514_CHAIN_1	ITA2B_HUMAN	Integrin alpha-IIb light chain, form 2 [CHAIN 1]	233.853	20.91	21	13	5.31	92662.5
161	Q04917_CHAIN_0	1433F_HUMAN	14-3-3 protein eta [CHAIN 0]	231.943	46.53	33	11	4.8	28087.5
162	P11021_CHAIN_0	GRP78_HUMAN	78 kDa glucose-regulated protein (GRP-78) (BiP) [CHAIN 0]	230.706	24.37	32	13	5.03	70478.6
163	P05091_CHAIN_0	ALDH2_HUMAN	Aldehyde dehydrogenase, mitochondrial [CHAIN 0]	229.95	29	26	11	5.82	54444.9
164	P26038_CHAIN_0	MOES_HUMAN	Moesin [CHAIN 0]	228.508	28.65	25	13	6.19	67688.9
165	P06744_CHAIN_0	G6PI_HUMAN	Glucose-6-phosphate isomerase (GPI) (AMF) (NLK) (PGI) (PHI) (SA-36) [CHAIN 0]	228.391	30.52	35	12	8.62	63016
166	P01860	IGHG3_HUMAN	Ig gamma-3 chain C region	227.725	31.83	86	11	8.36	41287
167	P78559	MAP1A_HUMAN	MAP1 light chain LC2	227.349	8.46	51	17	4.85	305485
168	P01834	IGKC_HUMAN	Ig kappa chain C region	226.072	85.85	96	8	6.04	11608.9
169	P69891_CHAIN_0	HBG1_HUMAN	Hemoglobin subunit gamma-1 [CHAIN 0]	225.886	75.34	135	9	7.23	16009.3
170	P22695_CHAIN_0	QCR2_HUMAN	Cytochrome b-c1 complex subunit 2, mitochondrial [CHAIN 0]	225.768	32.35	37	11	8.26	46784
171	Q14624	ITIH4_HUMAN	35 kDa inter-alpha-trypsin inhibitor heavy chain H4	223.779	15.59	25	14	6.64	103357
172	P35908	K22E_HUMAN	Keratin, type II cytoskeletal 2 epidermal (CK-2e) (K2e)	223.47	25.82	92	13	8.35	65432.9
173	P61266_ISOFORM_2	STX1B_HUMAN	Syntaxin-1B [ISOFORM 2]	223.172	44.4	40	11	5.18	31786.6
174	Q96GW7_CHAIN_0	PGCB_HUMAN	Brevican core protein (BEHAB) [CHAIN 0]	222.044	16.87	50	13	4.58	96929.4
175	P32119_CHAIN_0	PRDX2_HUMAN	Peroxiredoxin-2 (NKEF-B) (TSA) [CHAIN 0]	220.412	48.73	58	11	5.97	21760.7
176	P35527	K1C9_HUMAN	Keratin, type I cytoskeletal 9 (CK-9) (K9)	217.674	31.3	50	12	5.19	62064.4
177	P21281	VATB2_HUMAN	V-type proton ATPase subunit B, brain isoform (V-ATPase subunit B 2)	217.405	33.07	40	11	5.66	56500.7
178	Q96FW1_CHAIN_0	OTUB1_HUMAN	Ubiquitin thioesterase OTUB1 (hOTU1) [CHAIN 0]	216.774	53.7	17	11	4.9	31152.9
179	P09936	UCHL1_HUMAN	Ubiquitin carboxyl-terminal hydrolase isozyme L1 (UCH-L1) (PGP9.5)	216.652	59.64	30	11	5.45	24824.3
180	P02749_CHAIN_0	APOH_HUMAN	Beta-2-glycoprotein 1 (Apo-H) (B2GPI) (Beta(2)GPI) [CHAIN 0]	216.204	41.1	24	11	8.46	36254.6
181	P17600_ISOFORM_IB	SYN1_HUMAN	Synapsin-1 [ISOFORM IB]	215.073	25.41	55	11	9.92	70032.9
182	P69892_CHAIN_0	HBG2_HUMAN	Hemoglobin subunit gamma-2 [CHAIN 0]	214.599	75.34	131	8	7.23	15995.2
183	Q99623_ISOFORM_2	PHB2_HUMAN	Prohibitin-2 [ISOFORM 2]	214.045	51.72	25	11	10.09	29043.6
184	P02790_CHAIN_0	HEMO_HUMAN	Hemopexin [CHAIN 0]	213.754	39.86	32	12	6.54	49295.4
185	P29401	TKT_HUMAN	Transketolase (TK)	210.925	26.97	25	11	7.9	67877.7
186	P35580	MYH10_HUMAN	Myosin-10 (NMMHC-B) (NMMHC II-b) (NMMHC-IIB)	209.364	11.13	30	15	5.44	228999
187	O15020_ISOFORM_2	SPTN2_HUMAN	Spectrin beta chain, non-erythrocytic 2 [ISOFORM 2]	207.371	7.19	50	15	5.79	268309
188	P21291	CSRP1_HUMAN	Cysteine and glycine-rich protein 1 (CRP) (CRP1) (HEL-141)	207.195	55.44	27	9	8.97	20567.4
189	Q9UI15	TAGL3_HUMAN	Transgelin-3 (NP22)	207.179	58.29	19	9	7.69	22472.6
190	P07355	ANXA2_HUMAN	Annexin A2 (PAP-IV)	206.824	37.46	21	11	8.11	38604.1
191	P24821_ISOFORM_4	TENA_HUMAN	Tenascin (TN) (TN-C) [ISOFORM 4]	206.623	8.1	20	14	4.8	230867
192	P00338_CHAIN_0	LDHA_HUMAN	L-lactate dehydrogenase A chain (LDH-A) (LDH-M) [CHAIN 0]	206.298	37.16	18	12	8.65	36557.5
193	P13611_ISOFORM_V3	CSPG2_HUMAN	Versican core protein (Chondroitin sulfate proteoglycan 2) (GHAP) [ISOFORM V3]	206.114	21.07	183	10	7.43	74292.8
194	P60201	MYPR_HUMAN	Myelin proteolipid protein (PLP)	205.401	28.88	232	10	8.81	30077.2
195	P31946_ISOFORM_Short	1433B_HUMAN	14-3-3 protein beta/alpha, N-terminally processed [ISOFORM Short]	205.209	49.18	41	10	4.81	27850.1
196	Q3ZCM7	TBB8_HUMAN	Tubulin beta-8 chain	203.929	23.2	238	11	4.82	49776
197	P23528_CHAIN_0	COF1_HUMAN	Cofilin-1 (p18) [CHAIN 0]	200.074	57.58	41	8	8.55	18371.3
198	O43491_ISOFORM_3	E41L2_HUMAN	Band 4.1-like protein 2 (4.1G) [ISOFORM 3]	199.851	18.61	35	11	6.27	83802.6
199	Q969P0_CHAIN_0	IGSF8_HUMAN	Immunoglobulin superfamily member 8 (IgSF8) (EWI-2) (KCT-4) (PGRL) [CHAIN 0]	199.472	25.43	49	10	8.28	62173.6
200	P04217_CHAIN_0	A1BG_HUMAN	Alpha-1B-glycoprotein [CHAIN 0]	198.179	30.8	27	10	5.7	51921.7
201	Q9GZV7_CHAIN_0	HPLN2_HUMAN	Hyaluronan and proteoglycan link protein 2 [CHAIN 0]	197.996	36.62	62	11	9.1	34744.4
202	P40227_CHAIN_0	TCPZ_HUMAN	T-complex protein 1 subunit zeta (TCP-1-zeta) [CHAIN 0]	197.921	30.75	26	11	6.38	57893
203	Q16658_CHAIN_0	FSCN1_HUMAN	Fascin [CHAIN 0]	197.723	31.5	21	11	7.11	54398.8
204	P49419_ISOFORM_2	AL7A1_HUMAN	Alpha-aminoadipic semialdehyde dehydrogenase (Alpha-AASA dehydrogenase) (P6c dehydrogenase) [ISOFORM 2]	196.77	25.44	30	10	6.69	55366.4
205	Q13733	AT1A4_HUMAN	Sodium/potassium-transporting ATPase subunit alpha-4 (Na(+)/K(+) ATPase alpha-4 subunit)	196.691	13.22	107	11	6.31	114167
206	Q92599_ISOFORM_2	SEPT8_HUMAN	Septin-8 [ISOFORM 2]	196.516	32.87	45	11	5.84	49814.4
207	P00751_CHAIN_0	CFAB_HUMAN	Complement factor B Bb fragment [CHAIN 0]	195.888	18.81	29	11	6.8	83000.8
208	P48735_CHAIN_0	IDHP_HUMAN	Isocitrate dehydrogenase [NADP], mitochondrial (IDH) [CHAIN 0]	194.027	36.08	25	10	8.5	46614.4
209	Q08209_CHAIN_0	PP2BA_HUMAN	Serine/threonine-protein phosphatase 2B catalytic subunit alpha isoform [CHAIN 0]	192.759	28.08	25	11	5.66	58556.7
210	P02743_CHAIN_0	SAMP_HUMAN	Serum amyloid P-component(1-203) [CHAIN 0]	192.547	39.71	21	10	6.49	23258.5
211	P11171_ISOFORM_4	41_HUMAN	Protein 4.1 (P4.1) [ISOFORM 4]	191.836	23.64	25	11	7	66398.6
212	P30043_CHAIN_0	BLVRB_HUMAN	Flavin reductase (NADPH) (FR) (BVR-B) (GHBP) (FLR) [CHAIN 0]	189.755	60.49	41	9	8.03	21988.2
213	Q16653_CHAIN_0	MOG_HUMAN	Myelin-oligodendrocyte glycoprotein [CHAIN 0]	189.006	38.07	88	10	9.04	25110.3
214	P49411_CHAIN_0	EFTU_HUMAN	Elongation factor Tu, mitochondrial (EF-Tu) [CHAIN 0]	187.917	29.83	20	10	6.44	45045
215	P00568	KAD1_HUMAN	Adenylate kinase isoenzyme 1 {ECO:0000255|HAMAP-Rule:MF_03171} (AK 1 {ECO:0000255|HAMAP-Rule:MF_03171})	187.53	48.45	30	9	8.94	21634.8
216	P23526_CHAIN_0	SAHH_HUMAN	Adenosylhomocysteinase (AdoHcyase) [CHAIN 0]	187.007	24.83	20	10	6.03	47584.9
217	P51149	RAB7A_HUMAN	Ras-related protein Rab-7a	186.47	48.79	18	9	7.53	23489.8
218	P01859	IGHG2_HUMAN	Ig gamma-2 chain C region	185.067	34.05	90	9	8.01	35900.6
219	P07339_CHAIN_0	CATD_HUMAN	Cathepsin D heavy chain [CHAIN 0]	184.38	40.52	21	10	5.78	37852.3
220	P00352	AL1A1_HUMAN	Retinal dehydrogenase 1 (RALDH 1) (RalDH1)	183.042	25.15	17	9	6.49	54861.9
221	P04004_CHAIN_0	VTNC_HUMAN	Somatomedin-B [CHAIN 0]	183.016	22.88	42	11	5.55	52278
222	P28482_ISOFORM_2	MK01_HUMAN	Mitogen-activated protein kinase 1 (MAP kinase 1) (MAPK 1) (ERK-2) (p42-MAPK) (MAP kinase 2) (MAPK 2) [ISOFORM 2]	181.893	29.75	23	10	6.18	36432
223	P55268_CHAIN_0	LAMB2_HUMAN	Laminin subunit beta-2 (S-LAM beta) [CHAIN 0]	181.58	8.55	23	12	6.07	192451
224	P61224_ISOFORM_3	RAP1B_HUMAN	Ras-related protein Rap-1b [ISOFORM 3]	181.112	47.88	20	8	8.94	18778.5
225	O60282	KIF5C_HUMAN	Kinesin heavy chain isoform 5C	180.708	15.57	19	11	5.9	109495
226	P62834_CHAIN_0	RAP1A_HUMAN	Ras-related protein Rap-1A [CHAIN 0]	179.533	43.65	19	8	7.5	20647.7
227	Q14195	DPYL3_HUMAN	Dihydropyrimidinase-related protein 3 (DRP-3) (CRMP-4) (ULIP-1)	179.374	23.16	44	10	6.14	61963.3
228	O75955	FLOT1_HUMAN	Flotillin-1	179.007	29.04	13	10	7.66	47355.3
229	P01877	IGHA2_HUMAN	Ig alpha-2 chain C region	178.843	23.24	50	9	5.85	36526.3
230	P11047_CHAIN_0	LAMC1_HUMAN	Laminin subunit gamma-1 (S-LAM gamma) [CHAIN 0]	178.787	9.2	23	11	4.95	174282
231	P48668_CHAIN_0	K2C6C_HUMAN	Keratin, type II cytoskeletal 6C (CK-6C) (CK-6E) (K6C) [CHAIN 0]	178.599	20.96	37	11	8.4	59893.8
232	P37837	TALDO_HUMAN	Transaldolase	177.775	31.75	31	9	6.63	37540.1
233	P05155_ISOFORM_2	IC1_HUMAN	Plasma protease C1 inhibitor (C1 Inh) (C1Inh) [ISOFORM 2]	177.69	25.89	25	11	6.22	49757.1
234	P07996_CHAIN_0	TSP1_HUMAN	Thrombospondin-1 [CHAIN 0]	177.205	15.54	23	12	4.71	127495
235	O94811	TPPP_HUMAN	Tubulin polymerization-promoting protein (TPPP)	177.144	39.73	36	7	9.55	23693.7
236	Q01484_ISOFORM_4	ANK2_HUMAN	Ankyrin-2 (ANK-2) [ISOFORM 4]	176.34	9.23	24	13	5.83	204752
237	P30086	PEBP1_HUMAN	Hippocampal cholinergic neurostimulating peptide (HCNP)	175.931	57.22	22	7	7.76	21056.8
238	P27348	1433T_HUMAN	14-3-3 protein theta	175.808	37.96	34	10	4.73	27764.3
239	P02689	MYP2_HUMAN	Myelin P2 protein	175.184	59.85	28	8	9.93	14909.4
240	Q15555_ISOFORM_4	MARE2_HUMAN	Microtubule-associated protein RP/EB family member 2 (EB2) [ISOFORM 4]	175.022	37.59	33	9	5.65	30691.3
241	P30044_ISOFORM_Cytoplasmic	PRDX5_HUMAN	Peroxiredoxin-5, mitochondrial (AOEB166) (Prx-V) [ISOFORM Cytoplasmic]	171.324	67.28	24	8	7.7	17030.7
242	P31939_ISOFORM_2	PUR9_HUMAN	Bifunctional purine biosynthesis protein PURH [ISOFORM 2]	170.853	22.84	13	9	6.39	64523.8
243	P78357_CHAIN_0	CNTP1_HUMAN	Contactin-associated protein 1 (Caspr) (Caspr1) [CHAIN 0]	169.403	10.4	32	11	6.66	154252
244	P30084_CHAIN_0	ECHM_HUMAN	Enoyl-CoA hydratase, mitochondrial (SCEH) [CHAIN 0]	168.682	43.73	14	8	6.26	28342.6
245	P31930_CHAIN_0	QCR1_HUMAN	Cytochrome b-c1 complex subunit 1, mitochondrial [CHAIN 0]	167.933	31.84	35	9	5.5	49128.6
246	O94760_CHAIN_0	DDAH1_HUMAN	N(G),N(G)-dimethylarginine dimethylaminohydrolase 1 (DDAH-1) (Dimethylarginine dimethylaminohydrolase 1) [CHAIN 0]	167.2	45.77	40	8	5.64	30990.6
247	P13647	K2C5_HUMAN	Keratin, type II cytoskeletal 5 (CK-5) (K5)	166.821	18.14	49	10	8.14	62378.4
248	Q9NVA2_CHAIN_0	SEP11_HUMAN	Septin-11 [CHAIN 0]	166.46	23.6	27	9	6.53	49267.1
249	P48426_ISOFORM_2	PI42A_HUMAN	Phosphatidylinositol 5-phosphate 4-kinase type-2 alpha (PI(5)P 4-kinase type II alpha) (PIP4KII-alpha) [ISOFORM 2]	165.511	29.11	33	9	5.89	39802
250	Q9Y696_CHAIN_0	CLIC4_HUMAN	Chloride intracellular channel protein 4 [CHAIN 0]	165.19	47.62	13	8	5.61	28640.9
251	P50213_CHAIN_0	IDH3A_HUMAN	Isocitrate dehydrogenase [NAD] subunit alpha, mitochondrial [CHAIN 0]	165.074	34.81	20	9	5.84	36640.2
252	P62805_CHAIN_0	H4_HUMAN	Histone H4 [CHAIN 0]	165.009	55.88	27	8	11.51	11236.2
253	Q13554_ISOFORM_7	KCC2B_HUMAN	Calcium/calmodulin-dependent protein kinase type II subunit beta (CaM kinase II subunit beta) (CaMK-II subunit beta) [ISOFORM 7]	164.32	24.72	66	9	7.29	50955.4
254	P04083	ANXA1_HUMAN	Annexin A1	164.2	34.1	13	8	6.98	38714.3
255	Q9BY11	PACN1_HUMAN	Protein kinase C and casein kinase substrate in neurons protein 1	163.827	30.41	13	9	5.19	50965.6
256	Q9Y6C9_CHAIN_0	MTCH2_HUMAN	Mitochondrial carrier homolog 2 [CHAIN 0]	163.764	37.42	20	9	8.46	33199.7
257	O96000	NDUBA_HUMAN	NADH dehydrogenase [ubiquinone] 1 beta subcomplex subunit 10 (CI-PDSW)	163.169	54.65	19	8	8.88	20776.7
258	P04259_CHAIN_0	K2C6B_HUMAN	Keratin, type II cytoskeletal 6B (CK-6B) (K6B) [CHAIN 0]	162.953	18.12	101	10	8.4	59935.8
259	P14550_CHAIN_0	AK1A1_HUMAN	Alcohol dehydrogenase [NADP(+)] [CHAIN 0]	162.491	36.11	17	9	6.55	36441.9
260	P78371_CHAIN_0	TCPB_HUMAN	T-complex protein 1 subunit beta (TCP-1-beta) [CHAIN 0]	162.43	24.34	22	8	6.1	57357
261	P0CG04	LAC1_HUMAN	Ig lambda-1 chain C regions	162.008	85.85	23	7	8.49	11347.7
262	P61106_CHAIN_0	RAB14_HUMAN	Ras-related protein Rab-14 [CHAIN 0]	161.224	46.26	23	8	6.14	23765.8
263	P50148	GNAQ_HUMAN	Guanine nucleotide-binding protein G(q) subunit alpha	160.301	24.51	19	8	5.58	42142.1
264	O75369_ISOFORM_6	FLNB_HUMAN	Filamin-B (FLN-B) (Fh1) (Truncated ABP) [ISOFORM 6]	160.158	7.02	19	12	5.48	271413
265	P01011_CHAIN_1	AACT_HUMAN	Alpha-1-antichymotrypsin His-Pro-less [CHAIN 1]	158.727	23.12	24	8	5.33	45031.6
266	P01011_CHAIN_0	AACT_HUMAN	Alpha-1-antichymotrypsin His-Pro-less [CHAIN 0]	158.623	23.5	28	8	5.4	45265.8
267	P36542_CHAIN_0	ATPG_HUMAN	ATP synthase subunit gamma, mitochondrial [CHAIN 0]	157.111	32.23	18	8	9.13	30165.7
268	P16403_CHAIN_0	H12_HUMAN	Histone H1.2 [CHAIN 0]	156.846	28.3	41	9	11.02	21233.6
269	P20916_ISOFORM_3	MAG_HUMAN	Myelin-associated glycoprotein [ISOFORM 3]	156.379	19.63	28	8	4.94	66224.1
270	P0CG06	LAC3_HUMAN	Ig lambda-3 chain C regions	155.572	85.85	29	7	7.89	11237.5
271	P15104_CHAIN_0	GLNA_HUMAN	Glutamine synthetase (GS) [CHAIN 0]	155.446	27.42	15	8	6.59	41933.2
272	P52209_ISOFORM_2	6PGD_HUMAN	6-phosphogluconate dehydrogenase, decarboxylating [ISOFORM 2]	153.223	27.23	24	9	7.56	51872.5
273	P34932	HSP74_HUMAN	Heat shock 70 kDa protein 4	152.352	15.36	22	9	5.12	94330.9
274	P09622_CHAIN_0	DLDH_HUMAN	Dihydrolipoyl dehydrogenase, mitochondrial [CHAIN 0]	151.925	24.26	20	8	6.69	50174.6
275	P09211	GSTP1_HUMAN	Glutathione S-transferase P	151.705	48.57	23	7	5.72	23355.8
276	P11177_CHAIN_0	ODPB_HUMAN	Pyruvate dehydrogenase E1 component subunit beta, mitochondrial (PDHE1-B) [CHAIN 0]	151.432	34.95	26	8	5.5	35904.4
277	P23634_ISOFORM_ZK	AT2B4_HUMAN	Plasma membrane calcium-transporting ATPase 4 (PMCA4) [ISOFORM ZK]	150.567	10.25	28	10	7.19	124008
278	Q14894	CRYM_HUMAN	Ketimine reductase mu-crystallin	150.561	34.39	14	7	5.13	33775.6
279	Q7Z406_CHAIN_0	MYH14_HUMAN	Myosin-14 (NMHC II-C) [CHAIN 0]	149.543	7.37	26	11	5.54	227739
280	P55809_CHAIN_0	SCOT1_HUMAN	Succinyl-CoA:3-ketoacid coenzyme A transferase 1, mitochondrial (SCOT-s) [CHAIN 0]	149.241	26.4	13	8	6.14	52089.9
281	P21695_ISOFORM_2	GPDA_HUMAN	Glycerol-3-phosphate dehydrogenase [NAD(+)], cytoplasmic (GPD-C) (GPDH-C) [ISOFORM 2]	149.126	29.45	20	8	6.66	35139.9
282	P63027_CHAIN_0	VAMP2_HUMAN	Vesicle-associated membrane protein 2 (VAMP-2) [CHAIN 0]	148.616	43.48	31	6	8.85	12531.5
283	P45974_ISOFORM_Short	UBP5_HUMAN	Ubiquitin carboxyl-terminal hydrolase 5 [ISOFORM Short]	148.504	12.46	24	9	4.98	93307.8
284	P22061_CHAIN_0	PIMT_HUMAN	Protein-L-isoaspartate(D-aspartate) O-methyltransferase (PIMT) [CHAIN 0]	148.32	45.13	14	7	7.26	24505.2
285	P36543_CHAIN_0	VATE1_HUMAN	V-type proton ATPase subunit E 1 (V-ATPase subunit E 1) (p31) [CHAIN 0]	147.961	39.11	23	8	8.48	26014.1
286	P25311_CHAIN_0	ZA2G_HUMAN	Zinc-alpha-2-glycoprotein (Zn-alpha-2-GP) (Zn-alpha-2-glycoprotein) [CHAIN 0]	147.382	34.53	13	8	5.71	32144.9
287	P19823_CHAIN_0	ITIH2_HUMAN	Inter-alpha-trypsin inhibitor heavy chain H2 (ITI heavy chain H2) (ITI-HC2) (Inter-alpha-inhibitor heavy chain 2) (SHAP) [CHAIN 0]	147.046	20.37	25	9	5.82	72452.3
288	O76070	SYUG_HUMAN	Gamma-synuclein (SR)	146.967	42.52	12	6	4.93	13330.8
289	P23515_CHAIN_0	OMGP_HUMAN	Oligodendrocyte-myelin glycoprotein [CHAIN 0]	146.801	22.9	31	9	8.18	44355.4
290	Q15907_CHAIN_0	RB11B_HUMAN	Ras-related protein Rab-11B [CHAIN 0]	146.372	45.33	18	8	5.87	24001.9
291	P21579	SYT1_HUMAN	Synaptotagmin-1 (SytI)	145.832	19.91	20	9	8.44	47573.1
292	P00739_CHAIN_0	HPTR_HUMAN	Haptoglobin-related protein [CHAIN 0]	145.369	29.48	31	8	6.92	36957.1
293	P48047_CHAIN_0	ATPO_HUMAN	ATP synthase subunit O, mitochondrial (OSCP) [CHAIN 0]	144.918	47.89	22	8	9.89	20875.5
294	P01861	IGHG4_HUMAN	Ig gamma-4 chain C region	144.895	28.75	61	7	7.69	35940.6
295	P16949_CHAIN_0	STMN1_HUMAN	Stathmin (Op18) (pp19) [CHAIN 0]	144.788	38.51	23	8	5.95	17171.3
296	P02794_CHAIN_1	FRIH_HUMAN	Ferritin heavy chain, N-terminally processed [CHAIN 1]	144.336	51.65	37	7	5.41	21094.5
297	P61586_CHAIN_0	RHOA_HUMAN	Transforming protein RhoA (h12) [CHAIN 0]	144.119	34.21	25	7	6.19	21442.7
298	P37802_CHAIN_0	TAGL2_HUMAN	Transgelin-2 [CHAIN 0]	143.663	37.37	12	6	8.77	22260.3
299	Q5VTE0	EF1A3_HUMAN	Putative elongation factor 1-alpha-like 3 (EF-1-alpha-like 3) (eEF1A-like 3)	143.48	30.95	37	8	9.2	50185
300	Q14764_CHAIN_0	MVP_HUMAN	Major vault protein (MVP) [CHAIN 0]	142.71	15.25	16	10	5.37	99195.7
301	Q9H9B4_CHAIN_0	SFXN1_HUMAN	Sideroflexin-1 (TCC) [CHAIN 0]	142.161	34.89	17	7	9.33	35488.2
302	Q99426_ISOFORM_2	TBCB_HUMAN	Tubulin-folding cofactor B [ISOFORM 2]	140.828	43.52	37	7	4.9	21801.1
303	P35232	PHB_HUMAN	Prohibitin	140.264	33.82	17	7	5.77	29804.1
304	P80723_CHAIN_0	BASP1_HUMAN	Brain acid soluble protein 1 [CHAIN 0]	139.849	57.08	53	7	4.64	22562.2
305	P13716	HEM2_HUMAN	Delta-aminolevulinic acid dehydratase (ALADH)	139.307	28.48	23	8	6.51	36294.9
306	P05164_CHAIN_2	PERM_HUMAN	Myeloperoxidase heavy chain [CHAIN 2]	138.994	19.79	12	8	9.28	66106.9
307	P84095_CHAIN_0	RHOG_HUMAN	Rho-related GTP-binding protein RhoG [CHAIN 0]	138.758	38.83	18	6	8.62	20969
308	P30101_CHAIN_0	PDIA3_HUMAN	Protein disulfide-isomerase A3 (p58) (ER protein 57) (ERp57) (ER protein 60) (ERp60) [CHAIN 0]	138.122	18.71	16	8	5.69	54265.2
309	P20020_ISOFORM_E	AT2B1_HUMAN	Plasma membrane calcium-transporting ATPase 1 (PMCA1) [ISOFORM E]	137.958	8.63	30	9	5.9	129152
310	P13639_CHAIN_0	EF2_HUMAN	Elongation factor 2 (EF-2) [CHAIN 0]	137.762	16.1	15	9	6.53	95207
311	P14625_CHAIN_0	ENPL_HUMAN	Endoplasmin (GRP-94) [CHAIN 0]	137.752	13.43	22	8	4.74	90178
312	P35609_ISOFORM_2	ACTN2_HUMAN	Alpha-actinin-2 [ISOFORM 2]	137.284	12.42	18	9	5.39	103920
313	Q9NQC3	RTN4_HUMAN	Reticulon-4 (Nogo protein) (NSP)	136.983	11.49	30	8	4.42	129931
314	P10412_CHAIN_0	H14_HUMAN	Histone H1.4 [CHAIN 0]	136.175	27.52	39	8	11.12	21734.1
315	P84077_CHAIN_0	ARF1_HUMAN	ADP-ribosylation factor 1 [CHAIN 0]	133.881	36.11	16	7	7.04	20565.6
316	Q9NRW1_CHAIN_0	RAB6B_HUMAN	Ras-related protein Rab-6B [CHAIN 0]	133.512	43.96	23	7	5.7	23330.5
317	P22234_CHAIN_0	PUR6_HUMAN	Multifunctional protein ADE2 [CHAIN 0]	133.11	23.82	19	7	7.59	46948
318	Q01518_CHAIN_0	CAP1_HUMAN	Adenylyl cyclase-associated protein 1 (CAP 1) [CHAIN 0]	133.101	20.89	20	7	8.43	51770.3
319	P30519_CHAIN_0	HMOX2_HUMAN	Heme oxygenase 2 (HO-2) [CHAIN 0]	132.983	29.21	12	7	5.39	35901.7
320	Q9Y277_ISOFORM_2	VDAC3_HUMAN	Voltage-dependent anion-selective channel protein 3 (VDAC-3) (hVDAC3) [ISOFORM 2]	131.966	30.99	20	7	8.95	30789.9
321	P00734_CHAIN_0	THRB_HUMAN	Thrombin heavy chain [CHAIN 0]	131.485	23.66	21	8	5.26	65308.2
322	P20340_ISOFORM_2	RAB6A_HUMAN	Ras-related protein Rab-6A (Rab-6) [ISOFORM 2]	131.444	34.13	28	7	5.72	23548.7
323	P50502	F10A1_HUMAN	Hsc70-interacting protein (Hip)	131.371	23.31	22	7	5.23	41331.7
324	P47756_CHAIN_0	CAPZB_HUMAN	F-actin-capping protein subunit beta [CHAIN 0]	131.333	35.51	16	7	5.5	31219.3
325	P24666	PPAC_HUMAN	Low molecular weight phosphotyrosine protein phosphatase (LMW-PTP) (LMW-PTPase)	131.311	30.38	12	7	6.81	18042.5
326	Q9UN36_ISOFORM_2	NDRG2_HUMAN	Protein NDRG2 [ISOFORM 2]	131.301	32.49	16	7	5.3	39289.5
327	P62745_CHAIN_0	RHOB_HUMAN	Rho-related GTP-binding protein RhoB (h6) [CHAIN 0]	130.514	33.68	22	6	5.1	21782.9
328	P06753_ISOFORM_5	TPM3_HUMAN	Tropomyosin alpha-3 chain (hTM5) [ISOFORM 5]	130.387	27.82	27	7	4.76	28870.4
329	Q9Y2T3	GUAD_HUMAN	Guanine deaminase (Guanase) (Guanine aminase) (GAH)	129.996	22.25	11	6	5.5	51003
330	Q12765_CHAIN_0	SCRN1_HUMAN	Secernin-1 [CHAIN 0]	129.474	21.07	22	7	4.69	46250.9
331	Q13557_ISOFORM_Delta10	KCC2D_HUMAN	Calcium/calmodulin-dependent protein kinase type II subunit delta (CaM kinase II subunit delta) (CaMK-II subunit delta) [ISOFORM Delta10]	129.317	19.67	50	7	7.01	54127.9
332	Q9BW30_CHAIN_0	TPPP3_HUMAN	Tubulin polymerization-promoting protein family member 3 [CHAIN 0]	129.317	32	16	6	9.29	18854.3
333	O95292_CHAIN_0	VAPB_HUMAN	Vesicle-associated membrane protein-associated protein B/C (VAMP-B/VAMP-C) (VAMP-associated protein B/C) (VAP-B/VAP-C) [CHAIN 0]	129.207	29.34	19	7	7.83	27097.2
334	P05106_CHAIN_0	ITB3_HUMAN	Integrin beta-3 (GPIIIa) [CHAIN 0]	128.915	11.68	12	7	5	84389.6
335	P51452	DUS3_HUMAN	Dual specificity protein phosphatase 3 (VHR)	127.699	44.32	11	6	8.33	20478.3
336	P43034	LIS1_HUMAN	Platelet-activating factor acetylhydrolase IB subunit alpha {ECO:0000255|HAMAP-Rule:MF_03141} (LIS-1 {ECO:0000255|HAMAP-Rule:MF_03141}) (PAF-AH 45 kDa subunit {ECO:0000255|HAMAP-Rule:MF_03141}) (PAFAH alpha {ECO:0000255|HAMAP-Rule:MF_03141})	127.528	22.2	12	7	7.25	46638
337	Q9UBQ7	GRHPR_HUMAN	Glyoxylate reductase/hydroxypyruvate reductase	127.22	35.37	16	7	7.61	35668.3
338	Q9Y617	SERC_HUMAN	Phosphoserine aminotransferase (PSAT)	126.996	21.62	16	7	8.05	40422.7
339	P51148	RAB5C_HUMAN	Ras-related protein Rab-5C	126.743	36.57	18	6	8.87	23482.6
340	Q58FF8	H90B2_HUMAN	Putative heat shock protein HSP 90-beta 2 (Heat shock protein 90Bb)	126.587	17.32	16	7	4.81	44348.9
341	Q16623	STX1A_HUMAN	Syntaxin-1A	126.078	25	11	6	5.2	33023.4
342	Q01814_ISOFORM_ZA	AT2B2_HUMAN	Plasma membrane calcium-transporting ATPase 2 (PMCA2) [ISOFORM ZA]	126.028	8.58	23	8	6.04	127335
343	P04003_CHAIN_0	C4BPA_HUMAN	C4b-binding protein alpha chain (C4bp) (PRP) [CHAIN 0]	126.027	18.94	19	7	6.34	61670.7
344	Q99719	SEPT5_HUMAN	Septin-5 (CDCrel-1)	125.686	22.76	13	8	6.34	42777
345	P61163	ACTZ_HUMAN	Alpha-centractin (Centractin)	125.675	26.33	12	6	6.35	42613.8
346	P43652_CHAIN_0	AFAM_HUMAN	Afamin (Alpha-Alb) [CHAIN 0]	125.47	18.86	11	8	5.64	66577
347	P01042_ISOFORM_LMW	KNG1_HUMAN	Low molecular weight growth-promoting factor [ISOFORM LMW]	125.393	22.25	21	7	6.56	47883.2
348	P27361_ISOFORM_3	MK03_HUMAN	Mitogen-activated protein kinase 3 (MAP kinase 3) (MAPK 3) (ERK-1) (p44-MAPK) [ISOFORM 3]	125.033	22.41	13	8	7.66	40088
349	P18669_CHAIN_0	PGAM1_HUMAN	Phosphoglycerate mutase 1 (PGAM-B) [CHAIN 0]	124.539	35.97	27	6	7.25	28672.7
350	P31948	STIP1_HUMAN	Stress-induced-phosphoprotein 1 (STI1) (Hop)	124.007	20.81	21	8	6.57	62639.3
351	P49368_ISOFORM_2	TCPG_HUMAN	T-complex protein 1 subunit gamma (TCP-1-gamma) [ISOFORM 2]	123.566	22.09	20	8	6.22	56430.9
352	P34931	HS71L_HUMAN	Heat shock 70 kDa protein 1-like (Heat shock 70 kDa protein 1L) (HSP70-Hom)	122.956	14.2	44	7	5.84	70375.1
353	P08134_CHAIN_0	RHOC_HUMAN	Rho-related GTP-binding protein RhoC (h9) [CHAIN 0]	122.812	32.11	20	6	6.75	21682.9
354	O75534	CSDE1_HUMAN	Cold shock domain-containing protein E1	122.094	10.15	11	8	5.93	88884.7
355	O00264_CHAIN_0	PGRC1_HUMAN	Membrane-associated progesterone receptor component 1 (mPR) [CHAIN 0]	121.853	38.66	16	6	4.56	21540
356	P61020_CHAIN_0	RAB5B_HUMAN	Ras-related protein Rab-5B [CHAIN 0]	121.754	36.92	12	6	8.62	23575.6
357	P30153_CHAIN_0	2AAA_HUMAN	Serine/threonine-protein phosphatase 2A 65 kDa regulatory subunit A alpha isoform [CHAIN 0]	121.715	17.18	20	7	5.03	65177.4
358	P06727_CHAIN_0	APOA4_HUMAN	Apolipoprotein A-IV (Apo-AIV) (ApoA-IV) [CHAIN 0]	121.342	22.34	12	7	5.23	43402.5
359	Q9Y2J8	PADI2_HUMAN	Protein-arginine deiminase type-2	121.287	16.99	25	8	5.45	75564
360	P17987	TCPA_HUMAN	T-complex protein 1 subunit alpha (TCP-1-alpha)	120.783	17.99	18	8	5.9	60343.6
361	P50991_CHAIN_0	TCPD_HUMAN	T-complex protein 1 subunit delta (TCP-1-delta) [CHAIN 0]	120.681	21.56	20	7	8.33	57793.1
362	O94919_CHAIN_0	ENDD1_HUMAN	Endonuclease domain-containing 1 protein [CHAIN 0]	119.842	16.49	18	7	5.69	52887.1
363	P19827_CHAIN_0	ITIH1_HUMAN	Inter-alpha-trypsin inhibitor heavy chain H1 (ITI heavy chain H1) (ITI-HC1) (Inter-alpha-inhibitor heavy chain 1) (SHAP) [CHAIN 0]	119.751	13.48	31	6	6.43	71415
364	P00441_CHAIN_0	SODC_HUMAN	Superoxide dismutase [Cu-Zn] (hSod1) [CHAIN 0]	119.003	50.98	23	6	5.87	15804.6
365	O75390_CHAIN_0	CISY_HUMAN	Citrate synthase, mitochondrial [CHAIN 0]	118.799	20.05	14	8	7.87	49006.2
366	Q14194	DPYL1_HUMAN	Dihydropyrimidinase-related protein 1 (DRP-1) (CRMP-1) (ULIP-3)	118.699	15.03	62	7	6.72	62183.8
367	P61019_CHAIN_0	RAB2A_HUMAN	Ras-related protein Rab-2A [CHAIN 0]	118.407	32.23	9	6	6.34	23414.4
368	P09525_CHAIN_0	ANXA4_HUMAN	Annexin A4 (PAP-II) [CHAIN 0]	118.001	27.67	7	6	6.08	35751.5
369	P43004_ISOFORM_2	EAA2_HUMAN	Excitatory amino acid transporter 2 [ISOFORM 2]	117.98	16.46	35	7	6.33	61228.3
370	O75489_CHAIN_0	NDUS3_HUMAN	NADH dehydrogenase [ubiquinone] iron-sulfur protein 3, mitochondrial (CI-30kD) [CHAIN 0]	117.572	32.89	9	6	5.63	26414.9
371	P17066	HSP76_HUMAN	Heat shock 70 kDa protein 6	117.437	12.29	34	7	5.88	71028.2
372	P11137_ISOFORM_3	MTAP2_HUMAN	Microtubule-associated protein 2 (MAP-2) [ISOFORM 3]	117.18	6.69	23	9	4.84	199084
373	P08195_ISOFORM_2	4F2_HUMAN	4F2 cell-surface antigen heavy chain (4F2hc) [ISOFORM 2]	117.119	19.66	17	7	5.26	57944.9
374	Q8WUD1	RAB2B_HUMAN	Ras-related protein Rab-2B	116.181	37.5	9	6	8.32	24214.4
375	P13804	ETFA_HUMAN	Electron transfer flavoprotein subunit alpha, mitochondrial (Alpha-ETF)	116.121	29.43	11	6	8.77	35079.6
376	P50990_ISOFORM_2	TCPQ_HUMAN	T-complex protein 1 subunit theta (TCP-1-theta) [ISOFORM 2]	114.646	16.26	18	6	5.29	57645.2
377	O95336_CHAIN_0	6PGL_HUMAN	6-phosphogluconolactonase (6PGL) [CHAIN 0]	114.632	39.69	14	6	5.89	27415.7
378	Q01813	PFKAP_HUMAN	ATP-dependent 6-phosphofructokinase, platelet type {ECO:0000255|HAMAP-Rule:MF_03184} (ATP-PFK {ECO:0000255|HAMAP-Rule:MF_03184}) (PFK-P) (PFK-C)	114.532	12.24	18	8	7.8	85596.1
379	Q02246_CHAIN_0	CNTN2_HUMAN	Contactin-2 (TAX-1) [CHAIN 0]	113.567	11.51	17	8	7.58	107467
380	P24539_CHAIN_0	AT5F1_HUMAN	ATP synthase F(0) complex subunit B1, mitochondrial (ATPase subunit b) [CHAIN 0]	112.969	35.05	22	6	9.21	24625.6
381	O95865	DDAH2_HUMAN	N(G),N(G)-dimethylarginine dimethylaminohydrolase 2 (DDAH-2) (Dimethylarginine dimethylaminohydrolase 2)	112.379	36.84	10	6	5.81	29643.9
382	P41222_CHAIN_0	PTGDS_HUMAN	Prostaglandin-H2 D-isomerase (PGD2 synthase) (PGDS) (PGDS2) [CHAIN 0]	112.329	33.93	38	5	8.68	18698
383	P12429	ANXA3_HUMAN	Annexin A3 (PAP-III)	112.04	22.6	7	6	5.74	36375.3
384	P05141_CHAIN_1	ADT2_HUMAN	ADP/ATP translocase 2, N-terminally processed [CHAIN 1]	111.957	18.52	31	6	9.76	32721
385	Q9H0U4	RAB1B_HUMAN	Ras-related protein Rab-1B	111.641	31.84	25	5	5.93	22171.2
386	O60664_ISOFORM_4	PLIN3_HUMAN	Perilipin-3 (47 kDa MPR-binding protein) (PP17) [ISOFORM 4]	111.627	23.22	8	6	5.36	45803.5
387	Q16775_ISOFORM_2	GLO2_HUMAN	Hydroxyacylglutathione hydrolase, mitochondrial (Glx II) [ISOFORM 2]	110.186	29.62	10	6	7.19	28860
388	P05090_CHAIN_0	APOD_HUMAN	Apolipoprotein D (Apo-D) (ApoD) [CHAIN 0]	109.985	32.54	15	6	5.42	19303.1
389	P07954_CHAIN_0	FUMH_HUMAN	Fumarate hydratase, mitochondrial (Fumarase) [CHAIN 0]	109.65	21.24	10	6	7.38	50081.6
390	Q16795_CHAIN_0	NDUA9_HUMAN	NADH dehydrogenase [ubiquinone] 1 alpha subcomplex subunit 9, mitochondrial (CI-39kD) [CHAIN 0]	109.533	23.68	12	7	9.74	38900.3
391	P00491	PNPH_HUMAN	Purine nucleoside phosphorylase (PNP)	109.481	29.07	17	6	6.71	32117.9
392	Q9UHD8_ISOFORM_3	SEPT9_HUMAN	Septin-9 (MLL septin-like fusion protein) (Ov/Br septin) [ISOFORM 3]	109.445	18.01	11	7	6.21	47501.2
393	P01034_CHAIN_0	CYTC_HUMAN	Cystatin-C [CHAIN 0]	109.171	39.17	13	6	9	13347.1
394	P20339_ISOFORM_2	RAB5A_HUMAN	Ras-related protein Rab-5A [ISOFORM 2]	108.924	41.29	11	6	9.15	22178
395	P01019_CHAIN_0	ANGT_HUMAN	Angiotensin 1-4 [CHAIN 0]	108.86	19.03	9	6	5.68	49761.1
396	Q9NZ45_CHAIN_0	CISD1_HUMAN	CDGSH iron-sulfur domain-containing protein 1 [CHAIN 0]	108.815	43.93	27	5	9.35	12067.9
397	P12236_CHAIN_1	ADT3_HUMAN	ADP/ATP translocase 3, N-terminally processed [CHAIN 1]	108.671	22.22	33	6	9.81	32735.1
398	P60660_CHAIN_0	MYL6_HUMAN	Myosin light polypeptide 6 (LC17) (MLC-3) (Myosin light chain A3) [CHAIN 0]	108.62	47.33	16	5	4.62	16798.9
399	P05026_ISOFORM_2	AT1B1_HUMAN	Sodium/potassium-transporting ATPase subunit beta-1 [ISOFORM 2]	107.901	24.92	37	6	8.92	34893.2
400	O95299_CHAIN_0	NDUAA_HUMAN	NADH dehydrogenase [ubiquinone] 1 alpha subcomplex subunit 10, mitochondrial (CI-42kD) [CHAIN 0]	107.075	21.25	12	6	7.26	37147.3
401	Q02252_CHAIN_0	MMSA_HUMAN	Methylmalonate-semialdehyde dehydrogenase [acylating], mitochondrial (MMSDH) (Malonate-semialdehyde dehydrogenase [acylating]) [CHAIN 0]	107.071	16.73	16	7	8.28	54388.7
402	Q9H4G4_CHAIN_0	GAPR1_HUMAN	Golgi-associated plant pathogenesis-related protein 1 (GAPR-1) (Golgi-associated PR-1 protein) (GliPR 2) [CHAIN 0]	106.986	45.1	15	5	9.54	17087.1
403	P63092_ISOFORM_3	GNAS2_HUMAN	Guanine nucleotide-binding protein G(s) subunit alpha isoforms short [ISOFORM 3]	106.976	21.64	23	7	6.07	44179.2
404	O43236_ISOFORM_2	SEPT4_HUMAN	Septin-4 (ARTS) (hCDCREL-2) [ISOFORM 2]	106.56	20.48	16	7	6.02	53042
405	Q99497	PARK7_HUMAN	Protein DJ-1	106.456	50.26	22	5	6.83	19891.1
406	P13646_ISOFORM_2	K1C13_HUMAN	Keratin, type I cytoskeletal 13 (CK-13) (K13) [ISOFORM 2]	106.383	18.31	60	7	4.96	38580.9
407	P08559_ISOFORM_3	ODPA_HUMAN	Pyruvate dehydrogenase E1 component subunit alpha, somatic form, mitochondrial [ISOFORM 3]	106.088	24.23	15	7	8.69	40188.1
408	O75746_CHAIN_0	CMC1_HUMAN	Calcium-binding mitochondrial carrier protein Aralar1 [CHAIN 0]	105.768	13.29	16	7	8.69	74630.7
409	P62987_CHAIN_0	RL40_HUMAN	60S ribosomal protein L40 [CHAIN 0]	105.213	55.26	51	5	8.06	8564.84
410	Q9Y281_CHAIN_0	COF2_HUMAN	Cofilin-2 [CHAIN 0]	104.925	38.79	15	5	8.42	18605.4
411	P13073_CHAIN_0	COX41_HUMAN	Cytochrome c oxidase subunit 4 isoform 1, mitochondrial (COX IV-1) [CHAIN 0]	104.198	39.46	9	6	9.3	17199.8
412	O43396_CHAIN_0	TXNL1_HUMAN	Thioredoxin-like protein 1 [CHAIN 0]	104.142	28.82	11	6	4.89	32120.1
413	Q15365	PCBP1_HUMAN	Poly(rC)-binding protein 1 (hnRNP E1)	104.095	27.53	11	6	7.03	37497.8
414	Q9H4B7	TBB1_HUMAN	Tubulin beta-1 chain	103.87	10.86	96	7	5.1	50326.9
415	P49588	SYAC_HUMAN	Alanine--tRNA ligase, cytoplasmic {ECO:0000255|HAMAP-Rule:MF_03133} (AlaRS {ECO:0000255|HAMAP-Rule:MF_03133})	103.428	8.68	15	6	5.37	106810
416	P62820_CHAIN_0	RAB1A_HUMAN	Ras-related protein Rab-1A [CHAIN 0]	103.423	32.84	22	5	6.57	22546.6
417	Q8N573_ISOFORM_8	OXR1_HUMAN	Oxidation resistance protein 1 [ISOFORM 8]	103.031	12.37	16	7	5.31	97916.1
418	Q8NFZ8_CHAIN_0	CADM4_HUMAN	Cell adhesion molecule 4 (IgSF4C) (NECL-4) [CHAIN 0]	102.997	20.65	10	5	5.69	40518.6
419	P24752_CHAIN_0	THIL_HUMAN	Acetyl-CoA acetyltransferase, mitochondrial [CHAIN 0]	102.923	22.34	9	5	8.44	41386
420	Q13555_ISOFORM_10	KCC2G_HUMAN	Calcium/calmodulin-dependent protein kinase type II subunit gamma (CaM kinase II subunit gamma) (CaMK-II subunit gamma) [ISOFORM 10]	102.416	13.94	45	6	6.87	55960.7
421	Q96F85_ISOFORM_2	CNRP1_HUMAN	CB1 cannabinoid receptor-interacting protein 1 (CRIP-1) [ISOFORM 2]	102.003	52.34	6	5	5.18	14224.2
422	P60981_CHAIN_0	DEST_HUMAN	Destrin (ADF) [CHAIN 0]	101.8	39.63	22	5	8.38	18374.5
423	Q99536_CHAIN_0	VAT1_HUMAN	Synaptic vesicle membrane protein VAT-1 homolog [CHAIN 0]	101.588	20.92	13	6	6.02	41789.1
424	P27824_CHAIN_0	CALX_HUMAN	Calnexin [CHAIN 0]	101.58	15.73	11	7	4.47	65395.6
425	P04908	H2A1B_HUMAN	Histone H2A type 1-B/E	100.871	36.92	32	5	11.23	14135.5
426	Q7L099	RUFY3_HUMAN	Protein RUFY3 (RIPx) (Singar)	100.727	14.5	12	6	5.42	52965
427	Q14344	GNA13_HUMAN	Guanine nucleotide-binding protein subunit alpha-13 (G alpha-13) (G-protein subunit alpha-13)	100.664	23.08	17	6	8.41	44049.6
428	Q99878_CHAIN_0	H2A1J_HUMAN	Histone H2A type 1-J [CHAIN 0]	100.332	37.01	31	5	11.07	13805.1
429	Q15181_CHAIN_0	IPYR_HUMAN	Inorganic pyrophosphatase (PPase) [CHAIN 0]	99.104	28.12	5	5	5.66	32528.9
430	Q99962	SH3G2_HUMAN	Endophilin-A1	99.035	20.17	15	5	5.39	39962.3
431	O15394_CHAIN_0	NCAM2_HUMAN	Neural cell adhesion molecule 2 (N-CAM-2) (NCAM-2) [CHAIN 0]	98.927	12.1	13	7	5.48	91051.9
432	P22626	ROA2_HUMAN	Heterogeneous nuclear ribonucleoproteins A2/B1 (hnRNP A2/B1)	98.885	25.78	14	6	9.08	37429.7
433	P49189_CHAIN_0	AL9A1_HUMAN	4-trimethylaminobutyraldehyde dehydrogenase (TMABADH) [CHAIN 0]	98.345	16.43	15	6	5.84	53670.7
434	O95670	VATG2_HUMAN	V-type proton ATPase subunit G 2 (V-ATPase subunit G 2)	97.954	55.08	7	5	10.45	13604.4
435	P61158_CHAIN_0	ARP3_HUMAN	Actin-related protein 3 [CHAIN 0]	96.962	22.78	7	5	5.71	47240
436	P22392_ISOFORM_3	NDKB_HUMAN	Nucleoside diphosphate kinase B (NDK B) (NDP kinase B) [ISOFORM 3]	96.781	26.97	23	6	9.17	30137.1
437	P08754_CHAIN_0	GNAI3_HUMAN	Guanine nucleotide-binding protein G(k) subunit alpha [CHAIN 0]	96.715	16.15	26	6	5.62	40401
438	P00492	HPRT_HUMAN	Hypoxanthine-guanine phosphoribosyltransferase (HGPRT) (HGPRTase)	96.403	27.98	10	5	6.52	24579.4
439	Q13526	PIN1_HUMAN	Peptidyl-prolyl cis-trans isomerase NIMA-interacting 1 (PPIase Pin1)	96.292	44.17	9	5	9.2	18243.3
440	P01008_CHAIN_0	ANT3_HUMAN	Antithrombin-III (ATIII) [CHAIN 0]	96.139	17.13	16	6	6.13	49039.2
441	P02533	K1C14_HUMAN	Keratin, type I cytoskeletal 14 (CK-14) (K14)	96.009	16.74	58	6	5.13	51561.5
442	P67936_CHAIN_0	TPM4_HUMAN	Tropomyosin alpha-4 chain [CHAIN 0]	95.889	19.43	17	5	4.7	28390.6
443	Q9UK22	FBX2_HUMAN	F-box only protein 2	95.723	21.28	11	5	4.32	33327.7
444	P60033	CD81_HUMAN	CD81 antigen (Tspan-28)	95.692	28.81	15	5	5.29	25809.4
445	P31040_ISOFORM_2	SDHA_HUMAN	Succinate dehydrogenase [ubiquinone] flavoprotein subunit, mitochondrial (Fp) [ISOFORM 2]	94.807	12.82	12	5	8.52	67299.7
446	P02792_CHAIN_0	FRIL_HUMAN	Ferritin light chain (Ferritin L subunit) [CHAIN 0]	94.113	28.74	27	4	5.64	19888.5
447	P04216_CHAIN_0	THY1_HUMAN	Thy-1 membrane glycoprotein [CHAIN 0]	93.497	36.04	22	4	9.33	12553.2
448	O43813_CHAIN_0	LANC1_HUMAN	LanC-like protein 1 (p40) [CHAIN 0]	93.481	17.84	15	6	8.14	45151.9
449	P62760_CHAIN_0	VISL1_HUMAN	Visinin-like protein 1 (VILIP) (VLP-1) (HLP3) [CHAIN 0]	93.406	31.58	15	5	5.11	22011.1
450	Q9UF11_ISOFORM_4	PKHB1_HUMAN	Pleckstrin homology domain-containing family B member 1 (PH domain-containing family B member 1) (PHRET1) [ISOFORM 4]	93.152	31.75	40	5	6.06	21254.1
451	Q92598_ISOFORM_Beta	HS105_HUMAN	Heat shock protein 105 kDa [ISOFORM Beta]	93.145	10.07	24	6	5.45	92116
452	P63000_CHAIN_0	RAC1_HUMAN	Ras-related C3 botulinum toxin substrate 1 [CHAIN 0]	93.12	25.4	19	5	8.91	21110.6
453	P35611_ISOFORM_2	ADDA_HUMAN	Alpha-adducin [ISOFORM 2]	92.937	13	19	6	6.13	69985.2
454	P60953_CHAIN_0	CDC42_HUMAN	Cell division control protein 42 homolog [CHAIN 0]	92.82	27.66	15	5	6.73	20933.2
455	P04632	CPNS1_HUMAN	Calpain small subunit 1 (CSS1) (CANP small subunit) (CDPS)	92.814	26.87	8	5	5.16	28315.7
456	Q9UQ16_ISOFORM_2	DYN3_HUMAN	Dynamin-3 [ISOFORM 2]	92.608	9.66	26	7	8.51	96681.9
457	P20336	RAB3A_HUMAN	Ras-related protein Rab-3A	92.195	28.64	18	5	4.94	24983.9
458	Q9NZR1	TMOD2_HUMAN	Tropomodulin-2 (N-Tmod)	91.993	22.22	9	5	5.27	39595.1
459	Q05639	EF1A2_HUMAN	Elongation factor 1-alpha 2 (EF-1-alpha-2) (eEF1A-2)	91.908	19.65	28	5	9.17	50470.2
460	Q9Y4I1_ISOFORM_2	MYO5A_HUMAN	Unconventional myosin-Va [ISOFORM 2]	91.906	5.31	15	7	8.82	212273
461	P13797_ISOFORM_3	PLST_HUMAN	Plastin-3 [ISOFORM 3]	91.792	13.5	9	6	6.03	65632.3
462	P67775_ISOFORM_2	PP2AA_HUMAN	Serine/threonine-protein phosphatase 2A catalytic subunit alpha isoform (PP2A-alpha) (RP-C) [ISOFORM 2]	91.292	20.78	7	5	5.64	29734.7
463	Q92597_ISOFORM_3	NDRG1_HUMAN	Protein NDRG1 (DRG-1) (RTP) [ISOFORM 3]	91.269	18.85	10	4	6.11	33650.1
464	Q99880_CHAIN_0	H2B1L_HUMAN	Histone H2B type 1-L (H2B/c) [CHAIN 0]	91.078	35.2	32	5	10.39	13821
465	P78324_CHAIN_0	SHPS1_HUMAN	Tyrosine-protein phosphatase non-receptor type substrate 1 (SHP substrate 1) (SHPS-1) (Bit) (Sirp-alpha-1) (Sirp-alpha-2) (Sirp-alpha-3) [CHAIN 0]	90.853	17.09	15	5	6.73	52105.4
466	P55786	PSA_HUMAN	Puromycin-sensitive aminopeptidase (PSA) (AAP-S)	90.804	8.81	16	7	5.53	103276
467	P13929_ISOFORM_3	ENOB_HUMAN	Beta-enolase (MSE) [ISOFORM 3]	90.77	17.9	35	4	8.36	42248.4
468	Q16143	SYUB_HUMAN	Beta-synuclein	90.509	31.34	11	4	4.46	14287.9
469	P47755_CHAIN_0	CAZA2_HUMAN	F-actin-capping protein subunit alpha-2 [CHAIN 0]	90.503	26.67	14	5	5.69	32817.9
470	P38117	ETFB_HUMAN	Electron transfer flavoprotein subunit beta (Beta-ETF)	90.256	27.45	9	5	8.56	27843.6
471	Q9Y6M9_CHAIN_0	NDUB9_HUMAN	NADH dehydrogenase [ubiquinone] 1 beta subcomplex subunit 9 (CI-B22) [CHAIN 0]	89.813	40.45	7	5	8.79	21699.7
472	P07738_CHAIN_0	PMGE_HUMAN	Bisphosphoglycerate mutase (BPGM) (DPGM) [CHAIN 0]	89.32	20.16	15	5	6.27	29874
473	Q13561_CHAIN_0	DCTN2_HUMAN	Dynactin subunit 2 (DCTN-50) [CHAIN 0]	89.275	15.5	12	5	5.16	44099.8
474	P27105	STOM_HUMAN	Erythrocyte band 7 integral membrane protein	88.891	28.12	15	5	8.38	31730.8
475	P37840_ISOFORM_2-4	SYUA_HUMAN	Alpha-synuclein (NACP) [ISOFORM 2-4]	88.445	34.82	10	4	8.78	11371.9
476	Q9NUQ9	FA49B_HUMAN	Protein FAM49B	88.404	22.22	10	5	5.89	36748
477	Q15819_CHAIN_0	UB2V2_HUMAN	Ubiquitin-conjugating enzyme E2 variant 2 (EDAF-1) (EDPF-1) [CHAIN 0]	88.325	34.72	20	5	8.73	16231.6
478	Q13740_CHAIN_0	CD166_HUMAN	CD166 antigen [CHAIN 0]	87.848	17.27	8	6	5.81	62262.9
479	Q8TAA3_ISOFORM_2	PSA7L_HUMAN	Proteasome subunit alpha type-7-like [ISOFORM 2]	87.705	29.72	8	5	9.26	23702
480	P50570_ISOFORM_3	DYN2_HUMAN	Dynamin-2 [ISOFORM 3]	87.656	8.78	19	7	7.68	97553.8
481	P35612_ISOFORM_2	ADDB_HUMAN	Beta-adducin [ISOFORM 2]	87.592	12.7	17	6	6.15	62467.1
482	O94973_ISOFORM_3	AP2A2_HUMAN	AP-2 complex subunit alpha-2 (HIP-9) [ISOFORM 3]	87.343	12.5	14	6	7.22	73128.4
483	Q5TDH0_ISOFORM_2	DDI2_HUMAN	Protein DDI1 homolog 2 [ISOFORM 2]	87.243	31.75	9	5	5.1	23720.7
484	Q9NZD2_CHAIN_0	GLTP_HUMAN	Glycolipid transfer protein (GLTP) [CHAIN 0]	87.164	28.85	10	5	7.86	23718.6
485	Q00839_ISOFORM_Short	HNRPU_HUMAN	Heterogeneous nuclear ribonucleoprotein U (hnRNP U) (SAF-A) [ISOFORM Short]	86.933	11.41	9	6	5.65	88979.7
486	O00154_ISOFORM_6	BACH_HUMAN	Cytosolic acyl coenzyme A thioester hydrolase (BACH) (CTE-II) [ISOFORM 6]	86.902	21.28	9	5	8.15	36567.8
487	P78356_CHAIN_0	PI42B_HUMAN	Phosphatidylinositol 5-phosphate 4-kinase type-2 beta (PI(5)P 4-kinase type II beta) (PIP4KII-beta) [CHAIN 0]	86.516	15.42	18	6	7.19	47246.8
488	P13798	ACPH_HUMAN	Acylamino-acid-releasing enzyme (AARE) (APH) (OPH)	86.402	10.25	8	5	5.33	81224.6
489	Q13011_CHAIN_0	ECH1_HUMAN	Delta(3,5)-Delta(2,4)-dienoyl-CoA isomerase, mitochondrial [CHAIN 0]	86.114	23.05	5	4	6.22	32205.9
490	P15311_CHAIN_0	EZRI_HUMAN	Ezrin [CHAIN 0]	86.062	11.62	14	6	6.03	69281.6
491	Q96QV6_CHAIN_0	H2A1A_HUMAN	Histone H2A type 1-A [CHAIN 0]	86.007	35.38	17	4	11.05	14102.3
492	P11233_CHAIN_0	RALA_HUMAN	Ras-related protein Ral-A [CHAIN 0]	85.766	21.18	16	4	7.67	23237.3
493	O94925_CHAIN_0	GLSK_HUMAN	Glutaminase kidney isoform, mitochondrial (GLS) [CHAIN 0]	85.58	14.4	12	6	7.25	71560.7
494	Q8WXF7_ISOFORM_2	ATLA1_HUMAN	Atlastin-1 (GBP-3) (hGBP3) [ISOFORM 2]	83.546	13.38	7	6	5.98	63055.1
495	P63241	IF5A1_HUMAN	Eukaryotic translation initiation factor 5A-1 (eIF-5A-1) (eIF-5A1) (eIF-5A)	82.83	51.3	6	4	5.21	16832.3
496	Q03591_CHAIN_0	FHR1_HUMAN	Complement factor H-related protein 1 (FHR-1) (H-factor-like 1) [CHAIN 0]	82.782	21.79	20	5	7.54	35738.2
497	Q96FZ7_CHAIN_0	CHMP6_HUMAN	Charged multivesicular body protein 6 (Vps20) (hVps20) [CHAIN 0]	82.747	25.5	7	4	5.4	23353.6
498	P51693_CHAIN_0	APLP1_HUMAN	C30 [CHAIN 0]	82.639	15.36	10	5	5.41	68271.6
499	Q9UDT6	CLIP2_HUMAN	CAP-Gly domain-containing linker protein 2 (CLIP-115)	82.376	7.17	12	6	6.34	115838
500	P33176_CHAIN_0	KINH_HUMAN	Kinesin-1 heavy chain (UKHC) [CHAIN 0]	82.129	8.52	10	6	6.18	109554
501	Q8IUE6_CHAIN_0	H2A2B_HUMAN	Histone H2A type 2-B [CHAIN 0]	82.039	35.66	8	4	11.07	13864.1
502	P30085	KCY_HUMAN	UMP-CMP kinase {ECO:0000255|HAMAP-Rule:MF_03172} (CK {ECO:0000255|HAMAP-Rule:MF_03172}) (dCMP kinase {ECO:0000255|HAMAP-Rule:MF_03172}) (UMP/CMP kinase {ECO:0000255|HAMAP-Rule:MF_03172}) (UMP/CMPK {ECO:0000255|HAMAP-Rule:MF_03172})	81.795	29.08	12	4	5.67	22222.3
503	Q02750_ISOFORM_2	MP2K1_HUMAN	Dual specificity mitogen-activated protein kinase kinase 1 (MAP kinase kinase 1) (MAPKK 1) (MKK1) (MEK 1) [ISOFORM 2]	81.606	18.8	15	5	6.18	40763.9
504	Q16836_CHAIN_0	HCDH_HUMAN	Hydroxyacyl-coenzyme A dehydrogenase, mitochondrial (HCDH) [CHAIN 0]	81.453	25.83	7	5	8.68	32838.8
505	P04196_CHAIN_0	HRG_HUMAN	Histidine-rich glycoprotein (HPRG) [CHAIN 0]	81.045	13.81	11	5	7.12	57659.9
506	P19404_CHAIN_0	NDUV2_HUMAN	NADH dehydrogenase [ubiquinone] flavoprotein 2, mitochondrial [CHAIN 0]	80.831	38.71	10	5	5.99	23760.3
507	P08574_CHAIN_0	CY1_HUMAN	Cytochrome c1, heme protein, mitochondrial (Cytochrome c-1) [CHAIN 0]	80.663	26.97	11	4	6.74	27352.4
508	P08779	K1C16_HUMAN	Keratin, type I cytoskeletal 16 (CK-16) (K16)	80.022	14.38	55	5	5.03	51267.8
509	P29992	GNA11_HUMAN	Guanine nucleotide-binding protein subunit alpha-11 (G alpha-11) (G-protein subunit alpha-11)	79.906	19.22	7	5	5.63	42123.3
510	P02656_CHAIN_0	APOC3_HUMAN	Apolipoprotein C-III (Apo-CIII) (ApoC-III) [CHAIN 0]	79.782	45.57	7	3	4.91	8764.66
511	P00390_ISOFORM_4	GSHR_HUMAN	Glutathione reductase, mitochondrial (GR) (GRase) [ISOFORM 4]	79.751	16.82	8	5	9.02	47267.4
512	Q9H936	GHC1_HUMAN	Mitochondrial glutamate carrier 1 (GC-1)	79.572	17.34	7	5	9.49	34470.2
513	Q96C19_CHAIN_0	EFHD2_HUMAN	EF-hand domain-containing protein D2 [CHAIN 0]	79.552	22.18	12	5	5.23	26566.1
514	P60900	PSA6_HUMAN	Proteasome subunit alpha type-6 (PROS-27) (p27K)	78.872	23.98	6	5	6.82	27399.5
515	P11216_CHAIN_0	PYGB_HUMAN	Glycogen phosphorylase, brain form [CHAIN 0]	78.753	8.19	10	6	6.49	96564.8
516	P13987_CHAIN_0	CD59_HUMAN	CD59 glycoprotein (HRF-20) (HRF20) (MAC-IP) (MACIF) (MIRL) [CHAIN 0]	78.218	50.65	15	3	5.7	8961.1
517	P30050	RL12_HUMAN	60S ribosomal protein L12	78.205	38.79	6	4	9.6	17818.6
518	P17858_CHAIN_0	PFKAL_HUMAN	ATP-dependent 6-phosphofructokinase, liver type {ECO:0000255|HAMAP-Rule:MF_03184} (ATP-PFK {ECO:0000255|HAMAP-Rule:MF_03184}) (PFK-L) (PFK-B) [CHAIN 0]	78.203	10.65	12	6	7.65	84887.3
519	Q562R1	ACTBL_HUMAN	Beta-actin-like protein 2	77.959	15.43	89	5	5.48	42003.2
520	P16452_ISOFORM_3	EPB42_HUMAN	Erythrocyte membrane protein band 4.2 (Erythrocyte protein 4.2) (P4.2) [ISOFORM 3]	77.729	10.02	15	5	8.77	69455.5
521	P26641_CHAIN_0	EF1G_HUMAN	Elongation factor 1-gamma (EF-1-gamma) [CHAIN 0]	76.847	13.53	11	5	6.48	49987.6
522	P16298_ISOFORM_2	PP2BB_HUMAN	Serine/threonine-protein phosphatase 2B catalytic subunit beta isoform [ISOFORM 2]	76.609	13.81	6	5	5.45	58013.2
523	P08237_ISOFORM_2	PFKAM_HUMAN	ATP-dependent 6-phosphofructokinase, muscle type {ECO:0000255|HAMAP-Rule:MF_03184} (ATP-PFK {ECO:0000255|HAMAP-Rule:MF_03184}) (PFK-M) (PFK-A) [ISOFORM 2]	76.373	8.95	12	5	7.85	81775.6
524	Q8WWI5_ISOFORM_3	CTL1_HUMAN	Choline transporter-like protein 1 [ISOFORM 3]	76.174	8.74	14	5	9.01	73011.9
525	P19105	ML12A_HUMAN	Myosin regulatory light chain 12A (HEL-S-24)	75.934	24.56	8	4	4.68	19794.1
526	Q8N257_CHAIN_0	H2B3B_HUMAN	Histone H2B type 3-B [CHAIN 0]	75.893	35.2	28	4	10.39	13776.9
527	P10768	ESTD_HUMAN	S-formylglutathione hydrolase (FGH)	75.865	23.05	15	4	6.78	31462.8
528	O75781_CHAIN_0	PALM_HUMAN	Paralemmin-1 [CHAIN 0]	75.519	15.62	7	4	4.97	41744.5
529	P30038_ISOFORM_2	AL4A1_HUMAN	Delta-1-pyrroline-5-carboxylate dehydrogenase, mitochondrial (P5C dehydrogenase) [ISOFORM 2]	75.446	11.93	8	5	6.48	55117.7
530	P80404_CHAIN_0	GABT_HUMAN	4-aminobutyrate aminotransferase, mitochondrial (GABA-AT) (GABA transaminase) (GABA-T) [CHAIN 0]	75.369	14.62	9	5	7.58	53270.1
531	P20073_ISOFORM_2	ANXA7_HUMAN	Annexin A7 [ISOFORM 2]	75.311	12.66	7	5	6.77	50315.7
532	Q9NP72_CHAIN_0	RAB18_HUMAN	Ras-related protein Rab-18 [CHAIN 0]	75.245	25.62	6	4	5.23	22677.7
533	P35613_ISOFORM_2	BASI_HUMAN	Basigin (EMMPRIN) (TCSF) [ISOFORM 2]	75.099	23.42	8	4	5.54	29221
534	Q9NTK5	OLA1_HUMAN	Obg-like ATPase 1 {ECO:0000255|HAMAP-Rule:MF_03167} (DOC45)	74.975	15.66	10	5	8.11	44743.6
535	P11498_CHAIN_0	PYC_HUMAN	Pyruvate carboxylase, mitochondrial (PCB) [CHAIN 0]	74.694	6.48	11	6	6.18	127340
536	Q99719_ISOFORM_2	SEPT5_HUMAN	Septin-5 (CDCrel-1) [ISOFORM 2]	74.586	15.32	10	5	6.93	39331.6
537	P01112_CHAIN_1	RASH_HUMAN	GTPase HRas, N-terminally processed [CHAIN 1]	74.552	27.03	10	4	5.29	20867.6
538	P04792	HSPB1_HUMAN	Heat shock protein beta-1 (HspB1) (HSP 27) (SRP27)	74.241	25.85	11	4	6.22	22782.5
539	P06309_CHAIN_0	KV205_HUMAN	Ig kappa chain V-II region GM607 [CHAIN 0]	73.636	38.94	8	3	7.97	12375.9
540	P60953_ISOFORM_1	CDC42_HUMAN	Cell division control protein 42 homolog [ISOFORM 1]	73.417	21.99	11	4	6.15	21310.6
541	P30048_CHAIN_0	PRDX3_HUMAN	Thioredoxin-dependent peroxide reductase, mitochondrial (AOP-1) (Prx-III) [CHAIN 0]	73.356	25.26	18	4	5.96	21468.5
542	P51649_CHAIN_0	SSDH_HUMAN	Succinate-semialdehyde dehydrogenase, mitochondrial [CHAIN 0]	73.354	16.19	8	5	7.65	52302.9
543	O14745_CHAIN_0	NHRF1_HUMAN	Na(+)/H(+) exchange regulatory cofactor NHE-RF1 (NHERF-1) (EBP50) [CHAIN 0]	73.352	15.13	21	4	5.65	38737.2
544	A5YM72	CRNS1_HUMAN	Carnosine synthase 1	73.239	10.76	10	5	5.88	88484.5
545	P23763_ISOFORM_3	VAMP1_HUMAN	Vesicle-associated membrane protein 1 (VAMP-1) [ISOFORM 3]	72.299	42.24	8	4	8.68	12657.6
546	Q96BM9	ARL8A_HUMAN	ADP-ribosylation factor-like protein 8A	72.177	26.34	9	4	8.3	21415.9
547	P52566_CHAIN_0	GDIR2_HUMAN	Rho GDP-dissociation inhibitor 2 (Rho GDI 2) [CHAIN 0]	71.315	29	6	4	5.14	22856.8
548	Q15084_CHAIN_0	PDIA6_HUMAN	Protein disulfide-isomerase A6 (ER protein 5) (ERp5) [CHAIN 0]	71.165	16.39	6	4	4.99	46170.9
549	P10636_ISOFORM_Tau-B	TAU_HUMAN	Microtubule-associated protein tau (PHF-tau) [ISOFORM Tau-B]	70.953	18.9	18	5	8.81	39720.1
550	P18136_CHAIN_0	KV313_HUMAN	Ig kappa chain V-III region HIC [CHAIN 0]	70.882	39.45	10	3	9.07	11834.2
551	Q96PE5_ISOFORM_3	OPALI_HUMAN	Opalin [ISOFORM 3]	70.786	45.76	11	4	6.07	13344.3
552	P30626_ISOFORM_3	SORCN_HUMAN	Sorcin (CP22) [ISOFORM 3]	70.692	17.78	8	4	5.81	20006.5
553	P28161_ISOFORM_2	GSTM2_HUMAN	Glutathione S-transferase Mu 2 [ISOFORM 2]	70.642	27.23	9	4	5.29	22643.9
554	Q99627_ISOFORM_2	CSN8_HUMAN	COP9 signalosome complex subunit 8 (SGN8) (Signalosome subunit 8) (hCOP9) [ISOFORM 2]	70.639	26.88	7	3	8.03	17909.5
555	Q9Y5K8	VATD_HUMAN	V-type proton ATPase subunit D (V-ATPase subunit D)	70.623	15.38	7	4	9.44	28262.8
556	Q9UNZ2	NSF1C_HUMAN	NSFL1 cofactor p47	70.454	16.49	9	4	5.04	40572.8
557	Q96PY5_CHAIN_0	FMNL2_HUMAN	Formin-like protein 2 [CHAIN 0]	69.878	6.64	15	5	7.21	123190
558	P21926_CHAIN_0	CD9_HUMAN	CD9 antigen (MRP-1) (Tspan-29) [CHAIN 0]	69.814	20.7	24	4	7.84	25284.9
559	Q16851_ISOFORM_2	UGPA_HUMAN	UTP--glucose-1-phosphate uridylyltransferase (UDPGP) (UGPase) [ISOFORM 2]	69.639	14.69	6	5	8.16	55676.8
560	O75340_CHAIN_0	PDCD6_HUMAN	Programmed cell death protein 6 [CHAIN 0]	69.427	22.63	6	4	5.42	21737.3
561	P00403	COX2_HUMAN	Cytochrome c oxidase subunit 2	68.639	18.5	13	4	4.76	25565
562	Q99832_ISOFORM_3	TCPH_HUMAN	T-complex protein 1 subunit eta (TCP-1-eta) [ISOFORM 3]	68.634	14.23	8	4	7.98	54804.3
563	P02765	FETUA_HUMAN	Alpha-2-HS-glycoprotein chain B	68.311	16.62	11	4	5.52	39324.7
564	P78352_ISOFORM_3	DLG4_HUMAN	Disks large homolog 4 (PSD-95) (SAP-90) (SAP90) [ISOFORM 3]	68.247	11.23	5	5	5.66	80125
565	P25787_CHAIN_0	PSA2_HUMAN	Proteasome subunit alpha type-2 [CHAIN 0]	68.183	32.62	5	4	7.91	25767.4
566	P02748_CHAIN_0	CO9_HUMAN	Complement component C9b [CHAIN 0]	68.01	12.08	7	5	5.48	60978.7
567	Q15366_ISOFORM_7	PCBP2_HUMAN	Poly(rC)-binding protein 2 (hnRNP E2) [ISOFORM 7]	67.926	19.18	7	4	8.71	33496.6
568	O75947_ISOFORM_2	ATP5H_HUMAN	ATP synthase subunit d, mitochondrial (ATPase subunit d) [ISOFORM 2]	67.775	30.66	7	3	7.75	15773.2
569	P04179_ISOFORM_4	SODM_HUMAN	Superoxide dismutase [Mn], mitochondrial [ISOFORM 4]	67.742	25.57	14	4	8.47	19730.4
570	Q00169_CHAIN_0	PIPNA_HUMAN	Phosphatidylinositol transfer protein alpha isoform (PI-TP-alpha) (PtdIns transfer protein alpha) (PtdInsTP alpha) [CHAIN 0]	67.729	23.42	8	4	6.29	31675.1
571	Q9H0Q0	FA49A_HUMAN	Protein FAM49A	67.456	15.79	10	4	5.83	37312.9
572	Q92499_ISOFORM_3	DDX1_HUMAN	ATP-dependent RNA helicase DDX1 (DBP-RB) [ISOFORM 3]	67.204	10.62	7	5	7.86	68712.4
573	P52565_CHAIN_0	GDIR1_HUMAN	Rho GDP-dissociation inhibitor 1 (Rho GDI 1) [CHAIN 0]	67.176	22.17	13	3	5.07	23075.9
574	P25325_CHAIN_0	THTM_HUMAN	3-mercaptopyruvate sulfurtransferase (MST) [CHAIN 0]	66.822	25	5	4	6.28	33047.3
575	Q7Z6L0_ISOFORM_3	PRRT2_HUMAN	Proline-rich transmembrane protein 2 (DSPB3) [ISOFORM 3]	66.789	21.4	9	4	4.53	30652.8
576	P19012	K1C15_HUMAN	Keratin, type I cytoskeletal 15 (CK-15) (K15)	66.563	10.31	55	5	4.74	49211.7
577	P23396_CHAIN_0	RS3_HUMAN	40S ribosomal protein S3 [CHAIN 0]	66.315	23.14	8	4	9.75	26557.1
578	P42658_ISOFORM_DPPX-S	DPP6_HUMAN	Dipeptidyl aminopeptidase-like protein 6 (DPP VI) [ISOFORM DPPX-S]	66.269	8.09	7	5	5.96	91341.5
579	O15400_ISOFORM_2	STX7_HUMAN	Syntaxin-7 [ISOFORM 2]	65.691	18.83	7	3	5.1	27400.5
580	O75935_ISOFORM_3	DCTN3_HUMAN	Dynactin subunit 3 (p22) [ISOFORM 3]	65.458	18.35	10	4	6.16	18000.8
581	P62158_CHAIN_0	CALM_HUMAN	Calmodulin (CaM) [CHAIN 0]	65.286	36.49	7	3	4.12	16706.4
582	P60842_CHAIN_0	IF4A1_HUMAN	Eukaryotic initiation factor 4A-I (eIF-4A-I) (eIF4A-I) [CHAIN 0]	65.094	13.09	12	4	5.41	46022.8
583	P62826_CHAIN_0	RAN_HUMAN	GTP-binding nuclear protein Ran [CHAIN 0]	65.008	22.33	11	4	7.89	24291.9
584	P15374	UCHL3_HUMAN	Ubiquitin carboxyl-terminal hydrolase isozyme L3 (UCH-L3)	64.648	22.61	5	4	4.9	26182.6
585	P29692	EF1D_HUMAN	Elongation factor 1-delta (EF-1-delta)	64.405	20.64	5	4	4.95	31121.8
586	O75363	BCAS1_HUMAN	Breast carcinoma-amplified sequence 1	64.28	7.71	8	5	5.02	61708.9
587	Q15121	PEA15_HUMAN	Astrocytic phosphoprotein PEA-15 (PED)	64.275	21.54	9	3	5.03	15040.1
588	Q14974	IMB1_HUMAN	Importin subunit beta-1 (PTAC97)	64.162	6.62	9	4	4.7	97170.2
589	O15144	ARPC2_HUMAN	Actin-related protein 2/3 complex subunit 2 (p34-ARC)	64.052	16.33	9	4	7.19	34333
590	P21266	GSTM3_HUMAN	Glutathione S-transferase Mu 3 (hGSTM3-3)	63.959	20	5	4	5.53	26559.6
591	P21912_CHAIN_0	SDHB_HUMAN	Succinate dehydrogenase [ubiquinone] iron-sulfur subunit, mitochondrial (Ip) [CHAIN 0]	63.486	17.86	9	4	8.86	28807.3
592	P05556_CHAIN_0	ITB1_HUMAN	Integrin beta-1 (GPIIA) [CHAIN 0]	63.455	8.1	9	5	5.31	86191.6
593	Q9P2R7_CHAIN_0	SUCB1_HUMAN	Succinyl-CoA ligase [ADP-forming] subunit beta, mitochondrial (SCS-betaA) [CHAIN 0]	63.334	9.98	10	4	5.75	44584.8
594	Q92823_ISOFORM_3	NRCAM_HUMAN	Neuronal cell adhesion molecule (Nr-CAM) (hBravo) (Ng-CAM-related) [ISOFORM 3]	63.061	5.17	8	4	5.74	130668
595	Q7L266	ASGL1_HUMAN	Isoaspartyl peptidase/L-asparaginase beta chain	62.802	15.26	5	3	6.01	32054.5
596	P30740	ILEU_HUMAN	Leukocyte elastase inhibitor (LEI) (EI) (M/NEI) (PI-2)	62.747	12.93	6	4	6.05	42741.8
597	Q9NQ66_ISOFORM_B	PLCB1_HUMAN	1-phosphatidylinositol 4,5-bisphosphate phosphodiesterase beta-1 (PLC-I) (PLC-beta-1) [ISOFORM B]	62.642	5.46	5	5	6.1	133703
598	Q99685	MGLL_HUMAN	Monoglyceride lipase (MGL) (MAGL)	62.581	16.83	5	4	6.67	33261.4
599	Q92930_CHAIN_0	RAB8B_HUMAN	Ras-related protein Rab-8B [CHAIN 0]	62.52	17.65	15	3	9.26	23270.7
600	P45381	ACY2_HUMAN	Aspartoacylase (ACY-2)	62.399	15.65	5	4	6.16	35735.1
601	P01116_ISOFORM_2B	RASK_HUMAN	GTPase KRas, N-terminally processed [ISOFORM 2B]	62.252	27.66	7	4	8.55	21424.5
602	P61088	UBE2N_HUMAN	Ubiquitin-conjugating enzyme E2 N	62.219	29.61	11	4	6.74	17137.8
603	P07737_CHAIN_0	PROF1_HUMAN	Profilin-1 [CHAIN 0]	61.898	23.02	3	3	8.8	14923
604	P12235_CHAIN_0	ADT1_HUMAN	ADP/ATP translocase 1 (ANT 1) [CHAIN 0]	61.868	19.19	17	4	9.82	32933.3
605	Q9GZP4_ISOFORM_2	PITH1_HUMAN	PITH domain-containing protein 1 [ISOFORM 2]	61.765	28.1	8	4	5.58	24120.8
606	O95182_CHAIN_0	NDUA7_HUMAN	NADH dehydrogenase [ubiquinone] 1 alpha subcomplex subunit 7 (CI-B14.5a) [CHAIN 0]	61.359	35.71	4	3	10.33	12420.2
607	Q93045	STMN2_HUMAN	Stathmin-2 (Protein SCG10)	61.028	15.08	12	4	8.73	20828.1
608	Q14254	FLOT2_HUMAN	Flotillin-2 (ESA)	60.614	11.92	7	4	5.24	47064.2
609	Q8NCW5_ISOFORM_2	NNRE_HUMAN	NAD(P)H-hydrate epimerase {ECO:0000255|HAMAP-Rule:MF_03159} (AI-BP {ECO:0000255|HAMAP-Rule:MF_03159}) (YjeF_N1) [ISOFORM 2]	60.516	27.03	3	3	7.64	20430.7
610	P25786	PSA1_HUMAN	Proteasome subunit alpha type-1 (PROS-30)	60.309	17.49	13	4	6.31	29555.6
611	P53004_CHAIN_0	BIEA_HUMAN	Biliverdin reductase A (BVR A) [CHAIN 0]	59.995	17.35	6	4	6.25	33183.2
612	Q9H479	FN3K_HUMAN	Fructosamine-3-kinase	59.98	14.56	7	3	7.73	35171.2
613	Q9UHV9	PFD2_HUMAN	Prefoldin subunit 2	59.865	22.73	6	3	6.77	16647.8
614	Q9H9H5	MA6D1_HUMAN	MAP6 domain-containing protein 1 (SL21)	59.84	31.16	10	3	10.22	21004.5
615	P61006_CHAIN_0	RAB8A_HUMAN	Ras-related protein Rab-8A [CHAIN 0]	59.752	17.65	16	3	9.26	23342.8
616	Q12955_ISOFORM_3	ANK3_HUMAN	Ankyrin-3 (ANK-3) [ISOFORM 3]	59.65	3.82	12	6	6.23	202592
617	P05388_ISOFORM_2	RLA0_HUMAN	60S acidic ribosomal protein P0 [ISOFORM 2]	59.573	20.39	4	3	8.69	27435.8
618	P25789	PSA4_HUMAN	Proteasome subunit alpha type-4	59.408	21.07	6	4	8.13	29483.8
619	Q99714_ISOFORM_2	HCD2_HUMAN	3-hydroxyacyl-CoA dehydrogenase type-2 (17-beta-HSD 10) (Mitochondrial RNase P protein 2) [ISOFORM 2]	59.361	26.98	6	3	7.65	25983.9
620	P02760	AMBP_HUMAN	Trypstatin	59.334	13.64	16	4	6.18	38999.5
621	Q99733_CHAIN_0	NP1L4_HUMAN	Nucleosome assembly protein 1-like 4 (NAP-2) [CHAIN 0]	59.273	12.3	11	4	4.62	42692.3
622	P27169_CHAIN_0	PON1_HUMAN	Serum paraoxonase/arylesterase 1 (PON 1) (A-esterase 1) [CHAIN 0]	59.258	13.84	6	4	5.15	39600.1
623	Q9C040	TRIM2_HUMAN	Tripartite motif-containing protein 2	59.085	9.27	5	4	6.61	81530.3
624	Q9BX68_CHAIN_0	HINT2_HUMAN	Histidine triad nucleotide-binding protein 2, mitochondrial (HINT-2) [CHAIN 0]	59.007	34.93	5	3	8.08	15511.8
625	O43488	ARK72_HUMAN	Aflatoxin B1 aldehyde reductase member 2 (AFB1-AR 1) (SSA reductase)	58.884	12.81	7	3	6.92	39589
626	O00231_CHAIN_0	PSD11_HUMAN	26S proteasome non-ATPase regulatory subunit 11 [CHAIN 0]	58.646	11.4	6	4	6.27	47332.6
627	P10606_CHAIN_0	COX5B_HUMAN	Cytochrome c oxidase subunit 5B, mitochondrial [CHAIN 0]	58.571	30.61	12	3	7.03	10613
628	Q00577	PURA_HUMAN	Transcriptional activator protein Pur-alpha	58.459	18.01	8	3	6.28	34910.8
629	Q15102_CHAIN_0	PA1B3_HUMAN	Platelet-activating factor acetylhydrolase IB subunit gamma (PAF-AH 29 kDa subunit) (PAFAH subunit gamma) [CHAIN 0]	58.427	23.91	7	4	6.45	25603.1
630	Q9BPW8	NIPS1_HUMAN	Protein NipSnap homolog 1 (NipSnap1)	58.241	20.07	6	4	9.43	33310
631	P29218	IMPA1_HUMAN	Inositol monophosphatase 1 (IMP 1) (IMPase 1)	57.834	20.94	5	4	5.23	30188.8
632	Q9GZQ8_CHAIN_0	MLP3B_HUMAN	Microtubule-associated proteins 1A/1B light chain 3B (MAP1A/MAP1B LC3 B) [CHAIN 0]	57.826	31.09	6	4	9	13998.1
633	P13796_CHAIN_0	PLSL_HUMAN	Plastin-2 (LCP-1) [CHAIN 0]	57.644	9.9	7	4	5.34	70157.2
634	P21964_ISOFORM_Soluble	COMT_HUMAN	Catechol O-methyltransferase [ISOFORM Soluble]	57.55	24.43	8	3	5.26	24449.1
635	P51970_CHAIN_0	NDUA8_HUMAN	NADH dehydrogenase [ubiquinone] 1 alpha subcomplex subunit 8 (CI-19kD) (CI-PGIV) [CHAIN 0]	57.417	26.9	5	3	8.26	19973.8
636	O75828	CBR3_HUMAN	Carbonyl reductase [NADPH] 3	57.206	13.36	21	3	6.02	30850.3
637	P27816_ISOFORM_6	MAP4_HUMAN	Microtubule-associated protein 4 (MAP-4) [ISOFORM 6]	56.667	5.55	21	5	5.99	119958
638	Q9Y224	CN166_HUMAN	UPF0568 protein C14orf166 (CLE)	56.624	17.62	5	3	6.4	28068.1
639	Q15286_ISOFORM_2	RAB35_HUMAN	Ras-related protein Rab-35 [ISOFORM 2]	56.104	23.68	15	3	6.58	17058.2
640	P54289_CHAIN_1	CA2D1_HUMAN	Voltage-dependent calcium channel subunit delta-1 [CHAIN 1]	56.065	5.58	5	5	5.37	105689
641	Q9NRV9	HEBP1_HUMAN	Heme-binding protein 1	55.681	24.34	13	3	6.41	21097.1
642	P53396_ISOFORM_2	ACLY_HUMAN	ATP-citrate synthase (ACL) [ISOFORM 2]	55.674	5.68	9	5	7.11	119772
643	P05230	FGF1_HUMAN	Fibroblast growth factor 1 (FGF-1) (aFGF) (ECGF) (HBGF-1)	55.399	17.42	5	3	6.96	17459.7
644	P08311_CHAIN_0	CATG_HUMAN	Cathepsin G (CG) [CHAIN 0]	55.348	17.87	7	4	11.44	26757.7
645	P05109_CHAIN_1	S10A8_HUMAN	Protein S100-A8, N-terminally processed [CHAIN 1]	55.227	25	10	3	7.14	10703.3
646	P15121	ALDR_HUMAN	Aldose reductase (AR)	54.993	15.82	9	3	6.76	35853.4
647	P51553_CHAIN_0	IDH3G_HUMAN	Isocitrate dehydrogenase [NAD] subunit gamma, mitochondrial [CHAIN 0]	54.988	18.08	6	4	8.66	38814.5
648	Q9UPY8_ISOFORM_2	MARE3_HUMAN	Microtubule-associated protein RP/EB family member 3 (EBF3) (EB3) [ISOFORM 2]	54.898	19.55	7	4	5.23	30380.3
649	Q9UPY8	MARE3_HUMAN	Microtubule-associated protein RP/EB family member 3 (EBF3) (EB3)	54.857	19.57	8	4	5.44	31982.2
650	P55327_ISOFORM_2	TPD52_HUMAN	Tumor protein D52 [ISOFORM 2]	54.528	23.37	6	3	5.02	19863.1
651	P02763_CHAIN_0	A1AG1_HUMAN	Alpha-1-acid glycoprotein 1 (AGP 1) (OMD 1) [CHAIN 0]	54.331	21.31	12	3	5.1	21560.1
652	Q99747	SNAG_HUMAN	Gamma-soluble NSF attachment protein (SNAP-gamma)	54.1	15.71	9	4	5.39	34746.3
653	P43304_ISOFORM_2	GPDM_HUMAN	Glycerol-3-phosphate dehydrogenase, mitochondrial (GPD-M) (GPDH-M) [ISOFORM 2]	54.098	9.48	6	4	6.5	67531.4
654	P51674_ISOFORM_3	GPM6A_HUMAN	Neuronal membrane glycoprotein M6-a (M6a) [ISOFORM 3]	54.041	8.24	17	4	5.74	29905.2
655	P49247	RPIA_HUMAN	Ribose-5-phosphate isomerase	54.016	16.08	7	4	8.95	33268.9
656	O94905	ERLN2_HUMAN	Erlin-2 (SPFH domain-containing protein 2)	53.599	12.98	6	3	5.57	37839.6
657	P12724_CHAIN_0	ECP_HUMAN	Eosinophil cationic protein (ECP) (RNase 3) [CHAIN 0]	53.58	23.31	8	3	10.73	15518.7
658	Q9NVJ2	ARL8B_HUMAN	ADP-ribosylation factor-like protein 8B	53.327	17.74	7	3	8.9	21539
659	P06702_CHAIN_0	S10A9_HUMAN	Protein S100-A9 (MRP-14) (p14) [CHAIN 0]	53.223	28.32	9	3	5.87	13110.8
660	P20618_CHAIN_0	PSB1_HUMAN	Proteasome subunit beta type-1 [CHAIN 0]	53.184	17.84	7	3	8.62	23549
661	P54578_ISOFORM_2	UBP14_HUMAN	Ubiquitin carboxyl-terminal hydrolase 14 [ISOFORM 2]	53.083	12.2	6	4	5.73	52385.9
662	P61026	RAB10_HUMAN	Ras-related protein Rab-10	53.002	16.5	18	3	8.8	22540.9
663	Q15691_CHAIN_0	MARE1_HUMAN	Microtubule-associated protein RP/EB family member 1 (EB1) [CHAIN 0]	52.881	18.35	7	3	5.1	29867.9
664	Q9NX63_CHAIN_0	MIC19_HUMAN	MICOS complex subunit MIC19 [CHAIN 0]	52.678	11.95	6	3	8.69	26021.2
665	P52907_CHAIN_0	CAZA1_HUMAN	F-actin-capping protein subunit alpha-1 [CHAIN 0]	52.633	15.44	10	3	5.56	32791.6
666	O75083_CHAIN_0	WDR1_HUMAN	WD repeat-containing protein 1 (AIP1) [CHAIN 0]	52.496	7.77	6	4	6.25	66062.4
667	Q13162_CHAIN_0	PRDX4_HUMAN	Peroxiredoxin-4 (AOE37-2) (Prx-IV) [CHAIN 0]	52.409	17.95	8	4	5.68	26572.1
668	P01609	KV117_HUMAN	Ig kappa chain V-I region Scw	52.405	27.78	9	2	6.76	11764
669	P42025	ACTY_HUMAN	Beta-centractin (ARP1B)	52.373	11.17	5	3	6.1	42293.4
670	O95197_ISOFORM_7	RTN3_HUMAN	Reticulon-3 (HAP) (NSP-like protein 2) (NSP-like protein II) (NSPLII) [ISOFORM 7]	52.278	7.17	24	4	4.84	100824
671	Q16774	KGUA_HUMAN	Guanylate kinase	51.806	20.3	6	3	6.44	21725.6
672	Q9NQE9_CHAIN_0	HINT3_HUMAN	Histidine triad nucleotide-binding protein 3 (HINT-3) [CHAIN 0]	51.522	23.76	5	3	6.32	20230.1
673	P62195_ISOFORM_2	PRS8_HUMAN	26S protease regulatory subunit 8 (TRIP1) [ISOFORM 2]	51.149	12.06	4	3	8.52	44784.1
674	P62140_CHAIN_0	PP1B_HUMAN	Serine/threonine-protein phosphatase PP1-beta catalytic subunit (PP-1B) (PPP1CD) [CHAIN 0]	51.095	12.88	8	3	6.05	37055.7
675	P63208_CHAIN_0	SKP1_HUMAN	S-phase kinase-associated protein 1 (p19A) (OCP-2) (OCP-II) [CHAIN 0]	50.904	15.43	6	3	4.44	18526.8
676	Q86VP6_ISOFORM_2	CAND1_HUMAN	Cullin-associated NEDD8-dissociated protein 1 (TBP-interacting protein 120A) [ISOFORM 2]	50.904	6.03	7	5	5.49	117889
677	P04843_CHAIN_0	RPN1_HUMAN	Dolichyl-diphosphooligosaccharide--protein glycosyltransferase subunit 1 (RPN-I) [CHAIN 0]	50.894	9.93	5	4	6.1	66290.7
678	P49821_CHAIN_0	NDUV1_HUMAN	NADH dehydrogenase [ubiquinone] flavoprotein 1, mitochondrial (CI-51kD) [CHAIN 0]	50.88	8.33	3	3	7.92	48505.3
679	O00533_CHAIN_0	CHL1_HUMAN	Processed neural cell adhesion molecule L1-like protein [CHAIN 0]	50.596	5.32	5	4	5.48	132323
680	P10114_CHAIN_0	RAP2A_HUMAN	Ras-related protein Rap-2a [CHAIN 0]	50.494	22.22	3	3	4.8	20260.1
681	Q15257_ISOFORM_3	PTPA_HUMAN	Serine/threonine-protein phosphatase 2A activator (PTPA) [ISOFORM 3]	50.458	16.67	4	3	6.01	33467.4
682	O60884_CHAIN_0	DNJA2_HUMAN	DnaJ homolog subfamily A member 2 (Dj3) [CHAIN 0]	50.337	13.45	4	4	6.13	45409.3
683	P04156_CHAIN_0	PRIO_HUMAN	Major prion protein (PrP) [CHAIN 0]	50.299	20.67	13	3	9.49	22747.1
684	P28066	PSA5_HUMAN	Proteasome subunit alpha type-5	50.131	19.5	5	3	4.79	26411
685	P08397_ISOFORM_2	HEM3_HUMAN	Porphobilinogen deaminase (PBG-D) (HMBS) [ISOFORM 2]	50.091	18.02	5	3	7.23	37699.4
686	Q13404_ISOFORM_6	UB2V1_HUMAN	Ubiquitin-conjugating enzyme E2 variant 1 (UEV-1) [ISOFORM 6]	49.973	27.62	12	3	6.27	11765.5
687	O75347_CHAIN_0	TBCA_HUMAN	Tubulin-specific chaperone A (CFA) [CHAIN 0]	49.812	18.69	8	3	5.44	12723.6
688	Q01469	FABP5_HUMAN	Fatty acid-binding protein, epidermal (E-FABP) (PA-FABP)	49.658	30.37	5	3	7.54	15164.4
689	Q9BWM7	SFXN3_HUMAN	Sideroflexin-3	49.581	14.15	5	3	9.35	35978.9
690	Q13596_ISOFORM_1A	SNX1_HUMAN	Sorting nexin-1 [ISOFORM 1A]	49.204	8.97	6	3	5.57	51812.6
691	Q9UIJ7_ISOFORM_2	KAD3_HUMAN	GTP:AMP phosphotransferase AK3, mitochondrial {ECO:0000255|HAMAP-Rule:MF_03169} (AK 3 {ECO:0000255|HAMAP-Rule:MF_03169}) [ISOFORM 2]	49.191	25.95	4	3	9.05	18323
692	Q96A26	F162A_HUMAN	Protein FAM162A (HGTD-P)	49.004	12.34	5	3	9.9	17342.4
693	P10515_CHAIN_0	ODP2_HUMAN	Dihydrolipoyllysine-residue acetyltransferase component of pyruvate dehydrogenase complex, mitochondrial (PBC) (PDC-E2) (PDCE2) [CHAIN 0]	48.898	8.2	7	3	5.59	59621
694	Q8TAM6	ERMIN_HUMAN	Ermin (JN)	48.731	14.08	4	3	4.78	32783
695	P02747_CHAIN_0	C1QC_HUMAN	Complement C1q subcomponent subunit C [CHAIN 0]	48.695	15.67	16	3	8.64	22813
696	O95782_ISOFORM_B	AP2A1_HUMAN	AP-2 complex subunit alpha-1 [ISOFORM B]	48.666	5.45	11	4	7.95	105361
697	Q9HC38_ISOFORM_2	GLOD4_HUMAN	Glyoxalase domain-containing protein 4 [ISOFORM 2]	48.662	11.74	4	3	5.51	33232.8
698	P21980	TGM2_HUMAN	Protein-glutamine gamma-glutamyltransferase 2 (TG(C)) (TGC) (TGase C) (TGase H) (TGase-2)	48.653	7.42	6	4	5.14	77328.9
699	P01111	RASN_HUMAN	GTPase NRas	48.572	19.05	6	3	5.13	21229.2
700	Q71UI9	H2AV_HUMAN	Histone H2A.V	48.562	32.03	10	3	10.74	13508.7
701	P30042_CHAIN_0	ES1_HUMAN	ES1 protein homolog, mitochondrial [CHAIN 0]	48.383	16.3	4	3	6.91	24016.6
702	O00429_ISOFORM_7	DNM1L_HUMAN	Dynamin-1-like protein (DVLP) (Dymple) (HdynIV) [ISOFORM 7]	48.375	8.44	4	3	9.04	60009.1
703	Q96JE9_ISOFORM_2	MAP6_HUMAN	Microtubule-associated protein 6 (MAP-6) (STOP) [ISOFORM 2]	48.356	9.11	7	3	9.79	47376.1
704	P52306_ISOFORM_6	GDS1_HUMAN	Rap1 GTPase-GDP dissociation stimulator 1 [ISOFORM 6]	48.345	11.82	4	3	5.34	56535.5
705	P61421	VA0D1_HUMAN	V-type proton ATPase subunit d 1 (V-ATPase subunit d 1) (p39)	48.144	13.39	7	4	4.94	40329.1
706	P13861_ISOFORM_2	KAP2_HUMAN	cAMP-dependent protein kinase type II-alpha regulatory subunit [ISOFORM 2]	48.008	13.35	4	3	5.01	43066.7
707	O15126_CHAIN_0	SCAM1_HUMAN	Secretory carrier-associated membrane protein 1 (Secretory carrier membrane protein 1) [CHAIN 0]	47.992	14.24	5	3	7.6	37789.2
708	Q08495_ISOFORM_2	DEMA_HUMAN	Dematin [ISOFORM 2]	47.969	12.01	10	3	9.02	43087.7
709	Q9Y2S2_ISOFORM_2	CRYL1_HUMAN	Lambda-crystallin homolog (Gul3DH) [ISOFORM 2]	47.813	15.1	5	3	5.8	33490
710	P08865_CHAIN_0	RSSA_HUMAN	40S ribosomal protein SA {ECO:0000255|HAMAP-Rule:MF_03016} (37LRP {ECO:0000255|HAMAP-Rule:MF_03016}) (LRP/LR {ECO:0000255|HAMAP-Rule:MF_03016}) (67LR {ECO:0000255|HAMAP-Rule:MF_03016}) (LamR {ECO:0000255|HAMAP-Rule:MF_03016}) (LBP/p40 {ECO:0000255|HAMAP-Rule:MF_03016}) [CHAIN 0]	47.763	12.93	5	3	4.84	32722.9
711	P01764_CHAIN_0	HV303_HUMAN	Ig heavy chain V-III region VH26 [CHAIN 0]	47.741	30.61	7	2	9.04	10445.7
712	O75396_CHAIN_0	SC22B_HUMAN	Vesicle-trafficking protein SEC22b (ERS-24) (ERS24) [CHAIN 0]	47.725	20.56	3	3	7.05	24462.1
713	Q9H8H3_CHAIN_0	MET7A_HUMAN	Methyltransferase-like protein 7A [CHAIN 0]	47.452	19.53	9	3	8.85	24848.8
714	O75306_CHAIN_0	NDUS2_HUMAN	NADH dehydrogenase [ubiquinone] iron-sulfur protein 2, mitochondrial (CI-49kD) [CHAIN 0]	47.411	9.77	6	4	6.39	49173.6
715	Q12959_ISOFORM_8	DLG1_HUMAN	Disks large homolog 1 (SAP-97) (SAP97) [ISOFORM 8]	47.318	9.64	7	4	6.18	87247.9
716	Q9NUP9_CHAIN_0	LIN7C_HUMAN	Protein lin-7 homolog C (Lin-7C) (MALS-3) (Veli-3) [CHAIN 0]	46.939	18.88	6	3	8.88	21702.8
717	P09493_ISOFORM_2	TPM1_HUMAN	Tropomyosin alpha-1 chain [ISOFORM 2]	46.924	17.11	8	3	4.8	26679.9
718	P36969_ISOFORM_Cytoplasmic	GPX4_HUMAN	Phospholipid hydroperoxide glutathione peroxidase, mitochondrial (PHGPx) (GPx-4) (GSHPx-4) [ISOFORM Cytoplasmic]	46.868	26.47	3	3	8.43	119375
719	Q13449_CHAIN_0	LSAMP_HUMAN	Limbic system-associated membrane protein (LSAMP) [CHAIN 0]	46.851	18.12	7	3	5.68	31818.5
720	Q16799	RTN1_HUMAN	Reticulon-1	46.812	7.22	11	3	4.62	83617.6
721	P36873	PP1G_HUMAN	Serine/threonine-protein phosphatase PP1-gamma catalytic subunit (PP-1G)	46.772	13.62	6	3	6.34	36983.8
722	Q92530_CHAIN_0	PSMF1_HUMAN	Proteasome inhibitor PI31 subunit (hPI31) [CHAIN 0]	46.569	17.78	8	3	5.54	29685.5
723	O95168_ISOFORM_2	NDUB4_HUMAN	NADH dehydrogenase [ubiquinone] 1 beta subcomplex subunit 4 (CI-B15) [ISOFORM 2]	46.561	34.17	6	3	9.94	14026.3
724	P50995_ISOFORM_2	ANX11_HUMAN	Annexin A11 (CAP-50) [ISOFORM 2]	46.53	9.11	4	3	8.06	51242.2
725	Q16762_CHAIN_0	THTR_HUMAN	Thiosulfate sulfurtransferase [CHAIN 0]	46.467	16.55	5	3	7.25	33297.8
726	P17568	NDUB7_HUMAN	NADH dehydrogenase [ubiquinone] 1 beta subcomplex subunit 7 (CI-B18)	46.336	17.52	4	3	9.25	16401.9
727	Q96DB2_ISOFORM_2	HDA11_HUMAN	Histone deacetylase 11 (HD11) [ISOFORM 2]	46.274	11.15	3	3	7.79	33124
728	O15075_ISOFORM_1	DCLK1_HUMAN	Serine/threonine-protein kinase DCLK1 [ISOFORM 1]	46.272	6.04	8	4	8.89	81100.1
729	P51659_ISOFORM_3	DHB4_HUMAN	Enoyl-CoA hydratase 2 [ISOFORM 3]	46.269	7.52	6	4	8.96	77870.2
730	Q7Z4W1	DCXR_HUMAN	L-xylulose reductase (XR) (kiDCR)	46.044	15.16	4	3	8.68	25913.1
731	P48643_ISOFORM_2	TCPE_HUMAN	T-complex protein 1 subunit epsilon (TCP-1-epsilon) [ISOFORM 2]	45.589	9.82	10	3	5.95	49526.4
732	Q9H492_CHAIN_0	MLP3A_HUMAN	Microtubule-associated proteins 1A/1B light chain 3A (MAP1A/MAP1B LC3 A) [CHAIN 0]	45.457	22.5	7	3	9.1	14125.3
733	P60891_ISOFORM_2	PRPS1_HUMAN	Ribose-phosphate pyrophosphokinase 1 (PRS-I) [ISOFORM 2]	45.41	15.94	4	3	8.15	27526
734	P02745_CHAIN_0	C1QA_HUMAN	Complement C1q subcomponent subunit A [CHAIN 0]	45.153	20.63	5	3	9.46	23687.7
735	Q6BCY4	NB5R2_HUMAN	NADH-cytochrome b5 reductase 2 (b5R.2)	44.933	15.58	4	3	8.81	31458.3
736	P11413_CHAIN_0	G6PD_HUMAN	Glucose-6-phosphate 1-dehydrogenase (G6PD) [CHAIN 0]	44.918	9.92	4	4	6.55	59125.6
737	O00170	AIP_HUMAN	AH receptor-interacting protein (AIP) (XAP-2)	44.903	13.64	5	3	5.98	37636
738	P61160	ARP2_HUMAN	Actin-related protein 2	44.881	11.17	5	3	6.49	44760.8
739	P06310_CHAIN_0	KV206_HUMAN	Ig kappa chain V-II region RPMI 6410 [CHAIN 0]	44.835	32.74	5	2	9.34	12585.1
740	Q16531_CHAIN_0	DDB1_HUMAN	DNA damage-binding protein 1 (DDBa) (XAP-1) (UV-DDB 1) (XPE-BF) (XPCe) [CHAIN 0]	44.664	5.88	6	4	5.16	126837
741	P84085_CHAIN_0	ARF5_HUMAN	ADP-ribosylation factor 5 [CHAIN 0]	44.627	17.32	6	3	7.02	20398.5
742	P28070_CHAIN_0	PSB4_HUMAN	Proteasome subunit beta type-4 (HsBPROS26) (PROS-26) (HsN3) [CHAIN 0]	44.625	21	3	3	5.64	24391.8
743	Q9UHY7_ISOFORM_2	ENOPH_HUMAN	Enolase-phosphatase E1 {ECO:0000255|HAMAP-Rule:MF_03117} [ISOFORM 2]	44.594	30.43	5	2	4.8	12551.9
744	P16615_ISOFORM_4	AT2A2_HUMAN	Sarcoplasmic/endoplasmic reticulum calcium ATPase 2 (SERCA2) (SR Ca(2+)-ATPase 2) [ISOFORM 4]	44.225	4.53	12	3	5.22	111848
745	P07451	CAH3_HUMAN	Carbonic anhydrase 3 (CA-III)	44.203	15	6	3	7.2	29557.4
746	Q14123_ISOFORM_PDE1C1	PDE1C_HUMAN	Calcium/calmodulin-dependent 3',5'-cyclic nucleotide phosphodiesterase 1C (Cam-PDE 1C) [ISOFORM PDE1C1]	44.14	6.94	9	3	6.27	72208.4
747	O00764_ISOFORM_2	PDXK_HUMAN	Pyridoxal kinase [ISOFORM 2]	43.952	14.08	4	3	5.73	31808.5
748	Q6PUV4	CPLX2_HUMAN	Complexin-2 (CPX II)	43.774	29.1	7	2	5.14	15394.4
749	P48637_ISOFORM_2	GSHB_HUMAN	Glutathione synthetase (GSH synthetase) (GSH-S) [ISOFORM 2]	43.643	10.74	5	3	5.09	40349
750	P10720_CHAIN_2	PF4V_HUMAN	Platelet factor 4 variant(6-74) [CHAIN 2]	43.616	41.43	4	2	8.48	7810.14
751	P07203	GPX1_HUMAN	Glutathione peroxidase 1 (GPx-1) (GSHPx-1)	43.605	18.23	3	3	6.73	121938
752	Q8NBX0_CHAIN_0	SCPDL_HUMAN	Saccharopine dehydrogenase-like oxidoreductase [CHAIN 0]	43.5	9.35	5	3	9.3	47020.2
753	O94826_CHAIN_0	TOM70_HUMAN	Mitochondrial import receptor subunit TOM70 [CHAIN 0]	43.259	6.75	4	3	7.18	67323.6
754	P21283_CHAIN_0	VATC1_HUMAN	V-type proton ATPase subunit C 1 (V-ATPase subunit C 1) [CHAIN 0]	43.191	8.4	6	3	7.59	43810.4
755	P07741_CHAIN_0	APT_HUMAN	Adenine phosphoribosyltransferase (APRT) [CHAIN 0]	43.183	20.11	4	3	6.18	19476.6
756	P06313_CHAIN_0	KV403_HUMAN	Ig kappa chain V-IV region JI [CHAIN 0]	43.18	23.89	11	2	7.94	12410.8
757	Q16698_CHAIN_0	DECR_HUMAN	2,4-dienoyl-CoA reductase, mitochondrial (4-enoyl-CoA reductase [NADPH]) [CHAIN 0]	43.121	14.95	3	3	8.95	32150
758	P11166	GTR1_HUMAN	Solute carrier family 2, facilitated glucose transporter member 1 (GLUT-1)	43.099	7.72	32	3	9.04	54083.8
759	O14773_CHAIN_0	TPP1_HUMAN	Tripeptidyl-peptidase 1 (TPP-1) (LPIC) (TPP-I) [CHAIN 0]	43.038	10.6	4	3	5.86	39790.4
760	Q14CZ8_CHAIN_0	HECAM_HUMAN	Hepatocyte cell adhesion molecule (Protein hepaCAM) [CHAIN 0]	42.855	12.53	4	3	9.02	42302.1
761	Q9H4G0_ISOFORM_4	E41L1_HUMAN	Band 4.1-like protein 1 (4.1N) [ISOFORM 4]	42.741	7.13	7	4	6.8	78831.2
762	Q9P0L0	VAPA_HUMAN	Vesicle-associated membrane protein-associated protein A (VAMP-A) (VAMP-associated protein A) (VAP-A) (VAP-33)	42.645	11.24	12	3	8.96	27893.2
763	O75323	NIPS2_HUMAN	Protein NipSnap homolog 2 (NipSnap2)	42.624	13.99	6	3	9.49	33742.6
764	Q9NQR4	NIT2_HUMAN	Omega-amidase NIT2	42.554	15.22	4	3	7.52	30608
765	Q04837_CHAIN_0	SSBP_HUMAN	Single-stranded DNA-binding protein, mitochondrial (Mt-SSB) (MtSSB) [CHAIN 0]	42.477	25.76	3	2	8.91	15195.1
766	P55209_ISOFORM_2	NP1L1_HUMAN	Nucleosome assembly protein 1-like 1 (hNRP) [ISOFORM 2]	42.461	7.61	10	3	4.46	42761.7
767	P62136_CHAIN_0	PP1A_HUMAN	Serine/threonine-protein phosphatase PP1-alpha catalytic subunit (PP-1A) [CHAIN 0]	42.355	13.07	4	3	6.12	37380.9
768	Q6PCE3	PGM2L_HUMAN	Glucose 1,6-bisphosphate synthase	42.1	5.79	3	3	7.09	70441.7
769	O43837_CHAIN_0	IDH3B_HUMAN	Isocitrate dehydrogenase [NAD] subunit beta, mitochondrial [CHAIN 0]	42.007	9.4	4	2	8.2	38793.8
770	O00233	PSMD9_HUMAN	26S proteasome non-ATPase regulatory subunit 9	42.003	13.45	5	3	6.72	24681.8
771	Q96CN7	ISOC1_HUMAN	Isochorismatase domain-containing protein 1	41.952	13.42	6	3	7.65	32236.7
772	O75116	ROCK2_HUMAN	Rho-associated protein kinase 2 (ROCK-II)	41.908	4.25	10	4	5.78	160900
773	P31947_ISOFORM_2	1433S_HUMAN	14-3-3 protein sigma [ISOFORM 2]	41.838	12.5	15	3	4.82	24336.2
774	Q9H853	TBA4B_HUMAN	Putative tubulin-like protein alpha-4B	41.701	10.79	49	2	8.26	27551.2
775	Q9UBB6_ISOFORM_2	NCDN_HUMAN	Neurochondrin [ISOFORM 2]	41.68	6.32	5	3	5.39	77243.4
776	P63010_ISOFORM_3	AP2B1_HUMAN	AP-2 complex subunit beta [ISOFORM 3]	41.606	3.52	7	4	5.12	98118.1
777	P30405_CHAIN_0	PPIF_HUMAN	Peptidyl-prolyl cis-trans isomerase F, mitochondrial (PPIase F) (CyP-D) (CypD) (CyP-M) [CHAIN 0]	41.558	17.42	10	3	9.12	18897.4
778	Q4V328_ISOFORM_3	GRAP1_HUMAN	GRIP1-associated protein 1 (GRASP-1) [ISOFORM 3]	41.375	8.25	5	3	5.42	68188.3
779	Q27J81_ISOFORM_2	INF2_HUMAN	Inverted formin-2 [ISOFORM 2]	41.145	4.27	4	4	5.41	134617
780	Q92777_ISOFORM_IIb	SYN2_HUMAN	Synapsin-2 [ISOFORM IIb]	41.108	7.74	12	3	8.05	52161.6
781	P40123_CHAIN_0	CAP2_HUMAN	Adenylyl cyclase-associated protein 2 (CAP 2) [CHAIN 0]	41.094	7.35	6	3	6.06	52692.8
782	P59998_CHAIN_0	ARPC4_HUMAN	Actin-related protein 2/3 complex subunit 4 (p20-ARC) [CHAIN 0]	41.065	19.16	4	3	8.88	19535.8
783	Q96QK1	VPS35_HUMAN	Vacuolar protein sorting-associated protein 35 (hVPS35)	41.033	6.16	7	3	5.35	91707.1
784	P28838_ISOFORM_2	AMPL_HUMAN	Cytosol aminopeptidase (LAP-3) [ISOFORM 2]	40.945	7.79	3	3	6.49	52771.3
785	Q9BPU6	DPYL5_HUMAN	Dihydropyrimidinase-related protein 5 (DRP-5) (CRAM) (CRMP-5) (ULIP-6)	40.924	9.04	3	3	6.87	61421.3
786	O00217_CHAIN_0	NDUS8_HUMAN	NADH dehydrogenase [ubiquinone] iron-sulfur protein 8, mitochondrial (CI-23kD) [CHAIN 0]	40.853	17.05	6	2	5.22	20290
787	A0MZ66_ISOFORM_2	SHOT1_HUMAN	Shootin-1 [ISOFORM 2]	40.792	8.99	10	3	5.4	52635.9
788	Q16718_CHAIN_0	NDUA5_HUMAN	NADH dehydrogenase [ubiquinone] 1 alpha subcomplex subunit 5 (CI-13kD-B) [CHAIN 0]	40.777	30.43	3	2	6.2	13327.5
789	Q9NR46	SHLB2_HUMAN	Endophilin-B2	40.572	9.62	7	3	5.85	43973.9
790	P60983	GMFB_HUMAN	Glia maturation factor beta (GMF-beta)	40.516	19.72	4	2	5.34	16713.2
791	P17677	NEUM_HUMAN	Neuromodulin	40.465	21.85	10	2	4.68	24802.7
792	O14791_CHAIN_0	APOL1_HUMAN	Apolipoprotein L1 (Apo-L) (ApoL) (ApoL-I) [CHAIN 0]	40.463	8.89	10	3	5.59	41128.7
793	P10644_ISOFORM_2	KAP0_HUMAN	cAMP-dependent protein kinase type I-alpha regulatory subunit, N-terminally processed [ISOFORM 2]	40.324	13.65	5	3	5.1	38002.8
794	Q9BWD1	THIC_HUMAN	Acetyl-CoA acetyltransferase, cytosolic	40.287	15.37	3	3	6.71	41350.8
795	O60641_ISOFORM_3	AP180_HUMAN	Clathrin coat assembly protein AP180 [ISOFORM 3]	40.264	6.67	8	2	9.05	63128.3
796	P49418_ISOFORM_2	AMPH_HUMAN	Amphiphysin [ISOFORM 2]	40.217	7.81	5	3	4.66	71929.1
797	Q9NZG7	NINJ2_HUMAN	Ninjurin-2	40.165	17.61	3	2	9.77	15680.3
798	P09429_CHAIN_0	HMGB1_HUMAN	High mobility group protein B1 (HMG-1) [CHAIN 0]	40.104	13.55	6	3	5.73	24762.6
799	P53816	HRSL3_HUMAN	HRAS-like suppressor 3 (HRSL3) (AdPLA)	39.896	16.05	3	2	8.49	17936.7
800	Q15404_ISOFORM_2	RSU1_HUMAN	Ras suppressor protein 1 (RSP-1) (Rsu-1) [ISOFORM 2]	39.889	15.62	5	3	8.96	25545.4
801	P19086_CHAIN_0	GNAZ_HUMAN	Guanine nucleotide-binding protein G(z) subunit alpha [CHAIN 0]	39.809	12.99	5	3	8.04	40792.6
802	Q9UI09_ISOFORM_2	NDUAC_HUMAN	NADH dehydrogenase [ubiquinone] 1 alpha subcomplex subunit 12 (CI-B17.2) (CIB17.2) [ISOFORM 2]	39.79	33.33	4	2	9.7	7173.22
803	P20700_CHAIN_0	LMNB1_HUMAN	Lamin-B1 [CHAIN 0]	39.694	6.87	7	3	5.13	65961.7
804	Q99963_ISOFORM_4	SH3G3_HUMAN	Endophilin-A3 [ISOFORM 4]	39.675	12.35	4	3	8.75	38739.4
805	Q9BZG9_ISOFORM_2	LYNX1_HUMAN	Ly-6/neurotoxin-like protein 1 (SLURP-2) [ISOFORM 2]	39.374	19.83	4	2	8.35	12641
806	O14594_CHAIN_0	NCAN_HUMAN	Neurocan core protein [CHAIN 0]	38.957	4.7	15	4	5.24	140732
807	P09382	LEG1_HUMAN	Galectin-1 (Gal-1) (HLBP14)	38.826	22.96	9	2	5.6	14715.7
808	P0CW22_CHAIN_0	RS17L_HUMAN	40S ribosomal protein S17-like [CHAIN 0]	38.75	25.37	2	2	9.95	15418.9
809	Q7Z5G4	GOGA7_HUMAN	Golgin subfamily A member 7	38.499	19.71	4	2	7.62	15824.1
810	Q9H0Q3_CHAIN_0	FXYD6_HUMAN	FXYD domain-containing ion transport regulator 6 [CHAIN 0]	38.482	31.17	2	2	5.75	8597.78
811	O14576_ISOFORM_3	DC1I1_HUMAN	Cytoplasmic dynein 1 intermediate chain 1 (DH IC-1) [ISOFORM 3]	38.124	8.39	4	3	5.1	68575.5
812	Q9H3Z4_ISOFORM_2	DNJC5_HUMAN	DnaJ homolog subfamily C member 5 (CSP) [ISOFORM 2]	38.02	19.16	6	2	5.58	18801.2
813	Q9ULX7_CHAIN_0	CAH14_HUMAN	Carbonic anhydrase 14 (CA-XIV) [CHAIN 0]	37.828	10.56	3	3	6.1	35953.5
814	Q9P2R3	ANFY1_HUMAN	Rabankyrin-5 {ECO:0000303|PubMed:15328530} (Rank-5 {ECO:0000303|PubMed:22284051})	37.557	4.88	6	4	5.73	128399
815	Q8NFX7_CHAIN_0	STXB6_HUMAN	Syntaxin-binding protein 6 [CHAIN 0]	37.502	10.05	4	3	9.3	23422.6
816	Q96GK7	FAH2A_HUMAN	Fumarylacetoacetate hydrolase domain-containing protein 2A	37.308	10.51	3	2	8.7	34596.2
817	Q04828	AK1C1_HUMAN	Aldo-keto reductase family 1 member C1 (20-alpha-HSD) (DD1/DD2) (HBAB)	37.22	11.15	3	3	8.29	36788.4
818	Q92561	PHYIP_HUMAN	Phytanoyl-CoA hydroxylase-interacting protein (PAHX-AP1) (PAHXAP1)	37.147	7.88	5	3	6.7	37572.6
819	Q07020_ISOFORM_2	RL18_HUMAN	60S ribosomal protein L18 [ISOFORM 2]	36.983	15.09	3	2	11.91	18091.3
820	Q96FC7_ISOFORM_2	PHIPL_HUMAN	Phytanoyl-CoA hydroxylase-interacting protein-like [ISOFORM 2]	36.917	6.86	4	3	6.36	39637.9
821	O75348_CHAIN_0	VATG1_HUMAN	V-type proton ATPase subunit G 1 (V-ATPase subunit G 1) [CHAIN 0]	36.818	13.68	3	2	9.17	13626.3
822	P05413	FABPH_HUMAN	Fatty acid-binding protein, heart (H-FABP) (MDGI) (M-FABP)	36.716	17.29	3	2	6.83	14858
823	Q14203_ISOFORM_5	DCTN1_HUMAN	Dynactin subunit 1 (DP-150) [ISOFORM 5]	36.675	3.69	6	3	5.35	126733
824	Q02978_ISOFORM_2	M2OM_HUMAN	Mitochondrial 2-oxoglutarate/malate carrier protein (OGCP) [ISOFORM 2]	36.532	9.89	4	2	9.97	28494.2
825	P28074_CHAIN_0	PSB5_HUMAN	Proteasome subunit beta type-5 [CHAIN 0]	36.404	13.24	4	2	8.87	22458.4
826	Q03252_CHAIN_0	LMNB2_HUMAN	Lamin-B2 [CHAIN 0]	36.38	6.03	4	3	5.32	67295.3
827	P00488_CHAIN_0	F13A_HUMAN	Coagulation factor XIII A chain (Coagulation factor XIIIa) [CHAIN 0]	36.372	4.18	7	3	5.88	79244.9
828	Q8N1G4_CHAIN_0	LRC47_HUMAN	Leucine-rich repeat-containing protein 47 [CHAIN 0]	36.356	7.56	3	3	8.67	63341.8
829	Q9BSJ8	ESYT1_HUMAN	Extended synaptotagmin-1 (E-Syt1)	36.211	3.62	5	3	5.6	122856
830	Q9UH03_ISOFORM_2	SEPT3_HUMAN	Neuronal-specific septin-3 [ISOFORM 2]	36.161	8.29	8	3	6.54	40100
831	P49748_CHAIN_0	ACADV_HUMAN	Very long-chain specific acyl-CoA dehydrogenase, mitochondrial (VLCAD) [CHAIN 0]	36.104	7.97	4	3	8.08	66175.2
832	Q15185_ISOFORM_3	TEBP_HUMAN	Prostaglandin E synthase 3 (cPGES) [ISOFORM 3]	36.076	23.08	4	2	4.59	14958.5
833	P31942_ISOFORM_3	HNRH3_HUMAN	Heterogeneous nuclear ribonucleoprotein H3 (hnRNP H3) (hnRNP 2H9) [ISOFORM 3]	35.981	9.76	8	2	7.14	31525.3
834	Q15370	ELOB_HUMAN	Transcription elongation factor B polypeptide 2 (EloB)	35.84	31.36	4	2	4.84	13132.8
835	P62333	PRS10_HUMAN	26S protease regulatory subunit 10B	35.824	9.51	3	3	7.64	44173
836	Q02218_CHAIN_0	ODO1_HUMAN	2-oxoglutarate dehydrogenase, mitochondrial (OGDC-E1) [CHAIN 0]	35.602	4.48	5	3	6.11	111340
837	P48506	GSH1_HUMAN	Glutamate--cysteine ligase catalytic subunit	35.582	5.49	9	3	5.8	72765.8
838	P61081	UBC12_HUMAN	NEDD8-conjugating enzyme Ubc12	35.475	15.3	2	2	8.2	20900
839	P49773_CHAIN_0	HINT1_HUMAN	Histidine triad nucleotide-binding protein 1 (PKCI-1) [CHAIN 0]	35.378	20.8	5	2	6.78	13670.7
840	P17302_CHAIN_0	CXA1_HUMAN	Gap junction alpha-1 protein (Cx43) [CHAIN 0]	35.272	9.19	13	2	9.04	42877.2
841	Q9UL25_CHAIN_0	RAB21_HUMAN	Ras-related protein Rab-21 [CHAIN 0]	35.162	13.12	5	2	8.43	23985.2
842	P61018	RAB4B_HUMAN	Ras-related protein Rab-4B	35.008	11.74	9	2	6.18	23586.7
843	P58549	FXYD7_HUMAN	FXYD domain-containing ion transport regulator 7	34.997	18.75	3	2	8.88	8523.85
844	Q99447_ISOFORM_2	PCY2_HUMAN	Ethanolamine-phosphate cytidylyltransferase [ISOFORM 2]	34.794	9	3	2	6.14	35199.8
845	P59190_ISOFORM_2	RAB15_HUMAN	Ras-related protein Rab-15 [ISOFORM 2]	34.568	10.58	13	2	10.05	23517.9
846	Q15435_ISOFORM_2	PP1R7_HUMAN	Protein phosphatase 1 regulatory subunit 7 [ISOFORM 2]	34.429	8.52	5	2	5.18	36837.3
847	P55084_CHAIN_0	ECHB_HUMAN	Trifunctional enzyme subunit beta, mitochondrial [CHAIN 0]	34.106	8.84	6	3	9.3	47484.9
848	Q3ZCW2_CHAIN_0	LEGL_HUMAN	Galectin-related protein [CHAIN 0]	34.059	13.45	4	2	5.28	18854.5
849	P07305_ISOFORM_2	H10_HUMAN	Histone H1.0, N-terminally processed [ISOFORM 2]	33.955	10.73	5	2	10.89	19167
850	Q9Y2Q3_ISOFORM_4	GSTK1_HUMAN	Glutathione S-transferase kappa 1 (hGSTK1) [ISOFORM 4]	33.826	16.39	3	2	6.43	20537.9
851	P62913_ISOFORM_2	RL11_HUMAN	60S ribosomal protein L11 [ISOFORM 2]	33.566	12.43	3	2	9.72	20124.3
852	P99999_CHAIN_0	CYC_HUMAN	Cytochrome c [CHAIN 0]	33.295	18.27	4	2	9.67	11617.5
853	P49755_CHAIN_0	TMEDA_HUMAN	Transmembrane emp24 domain-containing protein 10 (S31I125) (p24delta1) [CHAIN 0]	33.27	14.89	5	2	6.26	21750
854	Q9BUT1_ISOFORM_2	BDH2_HUMAN	3-hydroxybutyrate dehydrogenase type 2 [ISOFORM 2]	33.077	16.18	4	2	9.49	19209.2
855	Q9NQW6	ANLN_HUMAN	Actin-binding protein anillin	33.07	3.47	5	3	8.45	124199
856	O76003	GLRX3_HUMAN	Glutaredoxin-3 (PICOT) (PKCq-interacting protein)	32.971	11.94	3	2	5.39	37432
857	P00387_CHAIN_1	NB5R3_HUMAN	NADH-cytochrome b5 reductase 3 soluble form [CHAIN 1]	32.969	11.27	8	2	7.29	31256.2
858	P05546_CHAIN_0	HEP2_HUMAN	Heparin cofactor 2 (HC-II) (HLS2) [CHAIN 0]	32.966	5.62	5	3	6.39	54960
859	P20472_CHAIN_0	PRVA_HUMAN	Parvalbumin alpha [CHAIN 0]	32.938	25.69	2	2	5.14	11927.6
860	P47985_CHAIN_1	UCRI_HUMAN	Cytochrome b-c1 complex subunit 11 [CHAIN 1]	32.864	22.45	3	2	6.58	21616.6
861	P62993	GRB2_HUMAN	Growth factor receptor-bound protein 2	32.762	11.52	3	2	6.09	25206.4
862	P49720_CHAIN_0	PSB3_HUMAN	Proteasome subunit beta type-3 [CHAIN 0]	32.692	14.71	6	2	6.69	22817.7
863	P51572_CHAIN_0	BAP31_HUMAN	B-cell receptor-associated protein 31 (BCR-associated protein 31) (Bap31) [CHAIN 0]	32.619	10.61	4	2	8.75	27860.4
864	P07384_CHAIN_0	CAN1_HUMAN	Calpain-1 catalytic subunit (CANP 1) (muCANP) [CHAIN 0]	32.606	4.63	7	3	5.55	81758.9
865	P55795_CHAIN_1	HNRH2_HUMAN	Heterogeneous nuclear ribonucleoprotein H2, N-terminally processed [CHAIN 1]	32.56	8.04	7	2	5.99	49132.4
866	P09960_ISOFORM_4	LKHA4_HUMAN	Leukotriene A-4 hydrolase (LTA-4 hydrolase) [ISOFORM 4]	32.554	6.98	4	3	6.34	66851.8
867	O75891	AL1L1_HUMAN	Cytosolic 10-formyltetrahydrofolate dehydrogenase (10-FTHFDH) (FDH)	32.542	4.43	4	3	5.68	98829.3
868	P84074_CHAIN_0	HPCA_HUMAN	Neuron-specific calcium-binding protein hippocalcin [CHAIN 0]	32.508	14.58	4	2	4.95	22296.2
869	Q96E17	RAB3C_HUMAN	Ras-related protein Rab-3C	32.276	11.45	8	2	5.21	25952.2
870	P52943	CRIP2_HUMAN	Cysteine-rich protein 2 (CRP-2)	32.271	16.83	3	2	9.08	22492.7
871	O15145_CHAIN_0	ARPC3_HUMAN	Actin-related protein 2/3 complex subunit 3 (p21-ARC) [CHAIN 0]	32.163	13.56	8	2	8.96	20415.5
872	Q13491_ISOFORM_4	GPM6B_HUMAN	Neuronal membrane glycoprotein M6-b (M6b) [ISOFORM 4]	32.018	7.93	25	2	5.85	36219.7
873	Q9P0J0_CHAIN_0	NDUAD_HUMAN	NADH dehydrogenase [ubiquinone] 1 alpha subcomplex subunit 13 (CI-B16.6) (GRIM-19) (Gene associated with retinoic and IFN-induced mortality 19 protein) [CHAIN 0]	31.967	16.08	5	2	8.97	16567.1
874	Q16543_CHAIN_1	CDC37_HUMAN	Hsp90 co-chaperone Cdc37, N-terminally processed [CHAIN 1]	31.824	11.41	3	2	5.21	44337.1
875	Q9UM22_CHAIN_0	EPDR1_HUMAN	Mammalian ependymin-related protein 1 (MERP-1) [CHAIN 0]	31.782	13.37	4	2	5.59	21732.6
876	P31323_CHAIN_0	KAP3_HUMAN	cAMP-dependent protein kinase type II-beta regulatory subunit [CHAIN 0]	31.704	6.95	3	2	4.86	46170.9
877	Q96A00_ISOFORM_2	PP14A_HUMAN	Protein phosphatase 1 regulatory subunit 14A (CPI-17) [ISOFORM 2]	31.685	26.67	4	2	11.09	13479.5
878	Q9Y639_ISOFORM_3	NPTN_HUMAN	Neuroplastin (SDR-1) [ISOFORM 3]	31.63	10.07	11	2	8.26	30835
879	Q12906_ISOFORM_5	ILF3_HUMAN	Interleukin enhancer-binding factor 3 (DRBP76) (MPP4) (NFAR) (NF-AT-90) (TCP80) [ISOFORM 5]	31.611	5.07	4	3	8.53	74607.3
880	Q9BRF8_ISOFORM_2	CPPED_HUMAN	Serine/threonine-protein phosphatase CPPED1 [ISOFORM 2]	31.553	12.79	4	2	6.3	19035.7
881	P04434	KV310_HUMAN	Ig kappa chain V-III region VH	31.519	24.14	2	2	6.53	12757.5
882	P23284_CHAIN_0	PPIB_HUMAN	Peptidyl-prolyl cis-trans isomerase B (PPIase B) (SCYLP) [CHAIN 0]	31.497	12.02	5	2	9.35	20289.3
883	P09455_CHAIN_0	RET1_HUMAN	Retinol-binding protein 1 (CRBP) (CRBP-I) [CHAIN 0]	31.361	16.42	3	2	5.11	15719
884	P84243	H33_HUMAN	Histone H3.3	31.26	16.18	14	2	11.4	15327.9
885	Q8N335	GPD1L_HUMAN	Glycerol-3-phosphate dehydrogenase 1-like protein (GPD1-L)	31.189	7.41	5	2	6.99	38418.8
886	Q9Y3C6	PPIL1_HUMAN	Peptidyl-prolyl cis-trans isomerase-like 1 (PPIase)	31.029	20.48	7	2	8.53	18236.8
887	P10746	HEM4_HUMAN	Uroporphyrinogen-III synthase (UROIIIS) (UROS)	30.862	10.94	2	2	5.5	28627.7
888	Q8N3J6_ISOFORM_5	CADM2_HUMAN	Cell adhesion molecule 2 (IgSF4D) (NECL-3) (SynCAM 2) [ISOFORM 5]	30.747	11.5	5	2	5.25	31381.7
889	P53680_ISOFORM_2	AP2S1_HUMAN	AP-2 complex subunit sigma [ISOFORM 2]	30.686	22.12	3	2	5.87	12417.4
890	P23471_ISOFORM_3	PTPRZ_HUMAN	Receptor-type tyrosine-protein phosphatase zeta (R-PTP-zeta) [ISOFORM 3]	30.68	2.28	7	3	5.08	162663
891	P27695	APEX1_HUMAN	DNA-(apurinic or apyrimidinic site) lyase, mitochondrial	30.627	11.01	2	2	8.52	35554.5
892	Q9UNS2_CHAIN_0	CSN3_HUMAN	COP9 signalosome complex subunit 3 (SGN3) (Signalosome subunit 3) [CHAIN 0]	30.624	5.92	3	2	6.34	47742
893	Q6YN16_ISOFORM_2	HSDL2_HUMAN	Hydroxysteroid dehydrogenase-like protein 2 [ISOFORM 2]	30.497	8.7	3	2	6.07	37320.2
894	P08247	SYPH_HUMAN	Synaptophysin	30.447	7.35	12	2	4.72	33845.3
895	Q8WVJ2_CHAIN_0	NUDC2_HUMAN	NudC domain-containing protein 2 [CHAIN 0]	30.353	19.23	4	2	5.12	17544.7
896	Q9BT78_ISOFORM_2	CSN4_HUMAN	COP9 signalosome complex subunit 4 (SGN4) (Signalosome subunit 4) [ISOFORM 2]	30.345	7.67	4	2	6.65	40196.9
897	O43665_ISOFORM_2	RGS10_HUMAN	Regulator of G-protein signaling 10 (RGS10) [ISOFORM 2]	30.328	16.77	2	2	5.8	19608
898	Q9BUP0_ISOFORM_2	EFHD1_HUMAN	EF-hand domain-containing protein D1 [ISOFORM 2]	29.978	19.58	3	2	5.22	16145.5
899	O95139_ISOFORM_2	NDUB6_HUMAN	NADH dehydrogenase [ubiquinone] 1 beta subcomplex subunit 6 (CI-B17) [ISOFORM 2]	29.932	17.7	7	2	9.65	13716.1
900	P43003_ISOFORM_2	EAA1_HUMAN	Excitatory amino acid transporter 1 (GLAST-1) [ISOFORM 2]	29.88	6.64	4	2	9.17	55149.1
901	P02100	HBE_HUMAN	Hemoglobin subunit epsilon	29.797	12.93	109	2	9.02	16202.8
902	Q9H201_ISOFORM_2	EPN3_HUMAN	Epsin-3 [ISOFORM 2]	29.655	6.73	2	2	9.56	23607.6
903	Q9Y2J0_ISOFORM_2	RP3A_HUMAN	Rabphilin-3A [ISOFORM 2]	29.646	6.23	15	2	8.81	76386.1
904	P07360_CHAIN_0	CO8G_HUMAN	Complement component C8 gamma chain [CHAIN 0]	29.593	15.93	3	2	8.87	20385.1
905	O95433_ISOFORM_2	AHSA1_HUMAN	Activator of 90 kDa heat shock protein ATPase homolog 1 (AHA1) [ISOFORM 2]	29.505	11.46	4	2	5.63	32339.6
906	Q16799_ISOFORM_RTN1-C	RTN1_HUMAN	Reticulon-1 [ISOFORM RTN1-C]	29.502	11.06	6	2	9.17	23575.8
907	P62277_CHAIN_0	RS13_HUMAN	40S ribosomal protein S13 [CHAIN 0]	29.386	15.33	5	2	10.63	17091.1
908	P61077	UB2D3_HUMAN	Ubiquitin-conjugating enzyme E2 D3	29.36	23.13	3	2	8.36	16687.2
909	P54819_ISOFORM_3	KAD2_HUMAN	Adenylate kinase 2, mitochondrial, N-terminally processed {ECO:0000255|HAMAP-Rule:MF_03168} [ISOFORM 3]	29.341	12.87	4	2	9.11	22265.1
910	Q9NS86_CHAIN_0	LANC2_HUMAN	LanC-like protein 2 [CHAIN 0]	29.225	5.57	2	2	7.61	50723.1
911	P36957_CHAIN_0	ODO2_HUMAN	Dihydrolipoyllysine-residue succinyltransferase component of 2-oxoglutarate dehydrogenase complex, mitochondrial (OGDC-E2) [CHAIN 0]	29.145	7.51	5	2	6.08	41389.7
912	O60506_ISOFORM_5	HNRPQ_HUMAN	Heterogeneous nuclear ribonucleoprotein Q (hnRNP Q) (GRY-RBP) [ISOFORM 5]	29.066	6.34	3	2	9.02	46328.2
913	Q04760_ISOFORM_2	LGUL_HUMAN	Lactoylglutathione lyase (Glx I) [ISOFORM 2]	29	15.38	5	2	6.14	19043
914	P19652_CHAIN_0	A1AG2_HUMAN	Alpha-1-acid glycoprotein 2 (AGP 2) (OMD 2) [CHAIN 0]	28.988	14.75	2	2	5.23	21651.2
915	P61601_CHAIN_0	NCALD_HUMAN	Neurocalcin-delta [CHAIN 0]	28.966	11.98	3	2	5.36	22114
916	Q92876_ISOFORM_2	KLK6_HUMAN	Kallikrein-6 [ISOFORM 2]	28.914	15.33	2	2	6.87	15055.1
917	P11310_CHAIN_0	ACADM_HUMAN	Medium-chain specific acyl-CoA dehydrogenase, mitochondrial (MCAD) [CHAIN 0]	28.897	7.07	2	2	7.68	43642.9
918	P16070_ISOFORM_15	CD44_HUMAN	CD44 antigen (ECMR-III) (PGP-1) (PGP-I) [ISOFORM 15]	28.884	7.48	5	2	5.09	32074.6
919	P30040_CHAIN_0	ERP29_HUMAN	Endoplasmic reticulum resident protein 29 (ERp29) (ERp28) (ERp31) [CHAIN 0]	28.853	11.79	3	2	6.86	25852.6
920	P09651_ISOFORM_2	ROA1_HUMAN	Heterogeneous nuclear ribonucleoprotein A1, N-terminally processed [ISOFORM 2]	28.817	11.99	3	2	9.3	29386.4
921	Q15717_CHAIN_0	ELAV1_HUMAN	ELAV-like protein 1 (HuR) [CHAIN 0]	28.807	7.38	4	2	9.33	35960.7
922	P53597_CHAIN_0	SUCA_HUMAN	Succinyl-CoA ligase [ADP/GDP-forming] subunit alpha, mitochondrial (SCS-alpha) [CHAIN 0]	28.776	10.13	4	2	8.9	32226.1
923	Q14315_ISOFORM_2	FLNC_HUMAN	Filamin-C (FLN-C) (FLNc) [ISOFORM 2]	28.726	1.56	5	3	5.67	287281
924	Q6IQ20	NAPEP_HUMAN	N-acyl-phosphatidylethanolamine-hydrolyzing phospholipase D (N-acyl phosphatidylethanolamine phospholipase D) (NAPE-PLD) (NAPE-hydrolyzing phospholipase D)	28.491	7.38	4	2	5.8	45595.5
925	P53041_CHAIN_0	PPP5_HUMAN	Serine/threonine-protein phosphatase 5 (PP5) (PP-T) (PPT) [CHAIN 0]	28.405	5.02	3	2	5.98	56747.5
926	Q9NX40	OCAD1_HUMAN	OCIA domain-containing protein 1	28.401	10.61	3	2	7.7	27626.1
927	P61225_CHAIN_0	RAP2B_HUMAN	Ras-related protein Rap-2b [CHAIN 0]	28.391	7.78	5	2	4.8	20178.9
928	Q9Y285_ISOFORM_2	SYFA_HUMAN	Phenylalanine--tRNA ligase alpha subunit (PheRS) [ISOFORM 2]	28.265	5.66	2	2	7.87	54157.8
929	Q00688_CHAIN_0	FKBP3_HUMAN	Peptidyl-prolyl cis-trans isomerase FKBP3 (PPIase FKBP3) (25 kDa FKBP) (FKBP-25) (FKBP-3) [CHAIN 0]	28.243	13	5	2	9.36	25045.6
930	Q9UGV2_ISOFORM_3	NDRG3_HUMAN	Protein NDRG3 [ISOFORM 3]	28.119	6.64	2	2	5.06	31484.4
931	Q9NZL9_ISOFORM_2	MAT2B_HUMAN	Methionine adenosyltransferase 2 subunit beta (MAT II beta) [ISOFORM 2]	28.074	9.29	2	2	6.32	36401.4
932	Q6DN90_ISOFORM_2	IQEC1_HUMAN	IQ motif and SEC7 domain-containing protein 1 [ISOFORM 2]	28.06	4.76	5	3	7.87	94913.8
933	P35998_CHAIN_0	PRS7_HUMAN	26S protease regulatory subunit 7 [CHAIN 0]	28.056	6.02	4	2	5.86	48502.7
934	O43765	SGTA_HUMAN	Small glutamine-rich tetratricopeptide repeat-containing protein alpha (UBP)	28.027	8.95	3	2	4.82	34063.1
935	Q14982_CHAIN_0	OPCM_HUMAN	Opioid-binding protein/cell adhesion molecule (OBCAM) (OPCML) (Opioid-binding cell adhesion molecule) [CHAIN 0]	27.972	13.56	3	2	5.53	32422.6
936	Q9GZM7_ISOFORM_3	TINAL_HUMAN	Tubulointerstitial nephritis antigen-like (OLRG-2) (TIN Ag-related protein) (TIN-Ag-RP) [ISOFORM 3]	27.929	7.11	2	2	7.24	48807.5
937	Q06124_ISOFORM_3	PTN11_HUMAN	Tyrosine-protein phosphatase non-receptor type 11 (PTP-1D) (PTP-2C) (SHP-2) (Shp2) [ISOFORM 3]	27.886	5.43	3	2	7.29	52827.5
938	Q9BS40	LXN_HUMAN	Latexin (ECI) (TCI)	27.822	12.16	3	2	5.65	25750.2
939	Q13642_ISOFORM_1	FHL1_HUMAN	Four and a half LIM domains protein 1 (FHL-1) (SLIM) (SLIM-1) [ISOFORM 1]	27.802	9.64	3	2	8.76	31894.8
940	P48507_ISOFORM_2	GSH0_HUMAN	Glutamate--cysteine ligase regulatory subunit [ISOFORM 2]	27.774	10.71	2	2	5.91	28135.1
941	P32004_CHAIN_0	L1CAM_HUMAN	Neural cell adhesion molecule L1 (N-CAM-L1) (NCAM-L1) [CHAIN 0]	27.739	3.23	4	3	5.84	137831
942	P62191_ISOFORM_2	PRS4_HUMAN	26S protease regulatory subunit 4 (P26s4) [ISOFORM 2]	27.688	7.36	2	2	4.94	41167
943	P25686_ISOFORM_2	DNJB2_HUMAN	DnaJ homolog subfamily B member 2 (HSJ-1) [ISOFORM 2]	27.632	9.39	5	2	5.07	30568.6
944	Q13630	FCL_HUMAN	GDP-L-fucose synthase	27.611	9.66	4	2	6.26	35892.7
945	O43633	CHM2A_HUMAN	Charged multivesicular body protein 2a (CHMP2a) (Vps2-1) (hVps2-1)	27.61	9.46	3	2	6.49	25103.9
946	Q9UFN0	NPS3A_HUMAN	Protein NipSnap homolog 3A (NipSnap3A) (NipSnap4) (TassC)	27.546	12.96	4	2	9.32	28466.6
947	P27338_CHAIN_0	AOFB_HUMAN	Amine oxidase [flavin-containing] B (MAO-B) [CHAIN 0]	27.505	5.97	3	2	7.58	58631.7
948	P61247_CHAIN_0	RS3A_HUMAN	40S ribosomal protein S3a {ECO:0000255|HAMAP-Rule:MF_03122} (Fte-1) [CHAIN 0]	27.459	9.51	4	2	9.79	29813.7
949	Q9UBQ0	VPS29_HUMAN	Vacuolar protein sorting-associated protein 29 (hVPS29)	27.384	12.64	4	2	6.49	20505.7
950	O60256_ISOFORM_4	KPRB_HUMAN	Phosphoribosyl pyrophosphate synthase-associated protein 2 (PRPP synthase-associated protein 2) (PAP41) [ISOFORM 4]	27.291	9.89	4	2	7.08	31321.6
951	P60866_CHAIN_0	RS20_HUMAN	40S ribosomal protein S20 [CHAIN 0]	27.272	12.71	3	2	10.07	13241.5
952	P22694_ISOFORM_8	KAPCB_HUMAN	cAMP-dependent protein kinase catalytic subunit beta (PKA C-beta) [ISOFORM 8]	27.269	11.28	3	2	9.2	29696.4
953	P04275_CHAIN_1	VWF_HUMAN	von Willebrand antigen 2 [CHAIN 1]	27.24	2.15	4	3	5.38	225697
954	Q9H313_ISOFORM_5	TTYH1_HUMAN	Protein tweety homolog 1 (hTTY1) [ISOFORM 5]	27.173	8.44	3	2	6	35119.5
955	Q8TBX8_ISOFORM_2	PI42C_HUMAN	Phosphatidylinositol 5-phosphate 4-kinase type-2 gamma (PI(5)P 4-kinase type II gamma) (PIP4KII-gamma) [ISOFORM 2]	27.112	4.83	8	2	7.25	41922.1
956	Q9Y2B0_CHAIN_0	CNPY2_HUMAN	Protein canopy homolog 2 [CHAIN 0]	26.966	18.52	2	2	4.8	18541.6
957	O43181_CHAIN_0	NDUS4_HUMAN	NADH dehydrogenase [ubiquinone] iron-sulfur protein 4, mitochondrial (CI-18 kDa) (CI-AQDQ) [CHAIN 0]	26.964	23.31	2	2	9.52	15385.3
958	Q6NVY1_ISOFORM_2	HIBCH_HUMAN	3-hydroxyisobutyryl-CoA hydrolase, mitochondrial (HIB-CoA hydrolase) (HIBYL-CoA-H) [ISOFORM 2]	26.867	6.51	3	2	8.88	38012.2
959	P08697_ISOFORM_2	A2AP_HUMAN	Alpha-2-antiplasmin (Alpha-2-AP) (Alpha-2-PI) [ISOFORM 2]	26.752	7.03	6	2	5.84	47907
960	Q9HDC9_ISOFORM_2	APMAP_HUMAN	Adipocyte plasma membrane-associated protein [ISOFORM 2]	26.68	7.27	3	2	5.89	32160.9
961	Q9P0V9_ISOFORM_3	SEP10_HUMAN	Septin-10 [ISOFORM 3]	26.593	6.96	2	2	6.73	50065.2
962	Q6PIU2_ISOFORM_3	NCEH1_HUMAN	Neutral cholesterol ester hydrolase 1 (NCEH) [ISOFORM 3]	26.485	10.18	2	2	6.52	31167.8
963	O15173	PGRC2_HUMAN	Membrane-associated progesterone receptor component 2	26.445	10.31	3	2	4.78	23818.5
964	O75663	TIPRL_HUMAN	TIP41-like protein (TIP)	26.355	9.56	2	2	5.68	31444
965	P35237	SPB6_HUMAN	Serpin B6 (CAP) (PI-6)	26.336	6.38	4	2	5.25	42621.9
966	Q14103_ISOFORM_4	HNRPD_HUMAN	Heterogeneous nuclear ribonucleoprotein D0 (hnRNP D0) [ISOFORM 4]	26.29	8.36	6	2	8.73	30672.3
967	P31153_ISOFORM_2	METK2_HUMAN	S-adenosylmethionine synthase isoform type-2 (AdoMet synthase 2) (MAT 2) (MAT-II) [ISOFORM 2]	26.257	8.7	3	2	7.12	32964.7
968	P56556	NDUA6_HUMAN	NADH dehydrogenase [ubiquinone] 1 alpha subcomplex subunit 6 (CI-B14)	26.235	15.58	2	2	10.24	17870.8
969	P25685_ISOFORM_2	DNJB1_HUMAN	DnaJ homolog subfamily B member 1 (HSP40) (Heat shock protein 40) (hDj-1) [ISOFORM 2]	26.232	12.5	3	2	9.22	27016.1
970	Q15942_CHAIN_0	ZYX_HUMAN	Zyxin [CHAIN 0]	26.23	6.3	3	2	6.34	61146.2
971	P78417_ISOFORM_2	GSTO1_HUMAN	Glutathione S-transferase omega-1 (GSTO-1) (GSTO 1-1) (MMA(V) reductase) (SPG-R) [ISOFORM 2]	26.125	12.98	2	2	7.57	23708.5
972	P07910_ISOFORM_4	HNRPC_HUMAN	Heterogeneous nuclear ribonucleoproteins C1/C2 (hnRNP C1/C2) [ISOFORM 4]	26.057	9.2	3	2	4.58	27821.5
973	Q13409_ISOFORM_2F	DC1I2_HUMAN	Cytoplasmic dynein 1 intermediate chain 2 (DH IC-2) [ISOFORM 2F]	25.898	4.58	4	2	5.2	68298.2
974	Q96I99_CHAIN_0	SUCB2_HUMAN	Succinyl-CoA ligase [GDP-forming] subunit beta, mitochondrial (SCS-betaG) [CHAIN 0]	25.816	5.57	2	2	5.25	42564.9
975	P05129_ISOFORM_2	KPCG_HUMAN	Protein kinase C gamma type (PKC-gamma) [ISOFORM 2]	25.786	4.74	5	2	6.9	62030.1
976	Q92882_CHAIN_0	OSTF1_HUMAN	Osteoclast-stimulating factor 1 [CHAIN 0]	25.786	9.39	3	2	5.61	23655.6
977	P07357_CHAIN_0	CO8A_HUMAN	Complement component C8 alpha chain [CHAIN 0]	25.761	5.05	3	2	5.84	61711.1
978	Q9NY33_ISOFORM_2	DPP3_HUMAN	Dipeptidyl peptidase 3 (DPP III) [ISOFORM 2]	25.755	7.57	3	2	5.61	35489.3
979	P68402	PA1B2_HUMAN	Platelet-activating factor acetylhydrolase IB subunit beta (PAF-AH 30 kDa subunit) (PAFAH subunit beta)	25.637	12.66	3	2	5.7	25569.3
980	P31689_ISOFORM_2	DNJA1_HUMAN	DnaJ homolog subfamily A member 1 (HSJ-2) (hDj-2) [ISOFORM 2]	25.396	7.85	2	2	8.91	37044.8
981	P63151_CHAIN_0	2ABA_HUMAN	Serine/threonine-protein phosphatase 2A 55 kDa regulatory subunit B alpha isoform [CHAIN 0]	25.381	5.61	3	2	5.92	51560.9
982	Q9NYI0_ISOFORM_3	PSD3_HUMAN	PH and SEC7 domain-containing protein 3 [ISOFORM 3]	25.134	4.68	2	2	8.95	58077
983	Q14558	KPRA_HUMAN	Phosphoribosyl pyrophosphate synthase-associated protein 1 (PRPP synthase-associated protein 1) (PAP39)	25.013	7.87	5	2	7.09	39393.7
984	P07602_CHAIN_0	SAP_HUMAN	Saposin-D [CHAIN 0]	24.971	5.12	4	2	5.1	56492.6
985	Q9Y371_ISOFORM_3	SHLB1_HUMAN	Endophilin-B1 (Bif-1) [ISOFORM 3]	24.956	12.08	2	2	6.34	29318.2
986	P49327	FAS_HUMAN	Fatty acid synthase	24.907	1.67	3	3	6.03	273427
987	P41219	PERI_HUMAN	Peripherin	24.844	4.26	7	2	5.42	53650.9
988	Q6IBS0_CHAIN_0	TWF2_HUMAN	Twinfilin-2 (hA6RP) [CHAIN 0]	24.808	9.2	3	2	6.54	39416.9
989	P43243_CHAIN_0	MATR3_HUMAN	Matrin-3 [CHAIN 0]	24.807	4.26	3	2	5.91	94492.1
990	P62899_ISOFORM_3	RL31_HUMAN	60S ribosomal protein L31 [ISOFORM 3]	24.733	19.01	2	2	10.95	13995.5
991	Q9UKK9	NUDT5_HUMAN	ADP-sugar pyrophosphatase (Nudix motif 5)	24.677	11.87	2	2	4.93	24327.6
992	P35222_CHAIN_0	CTNB1_HUMAN	Catenin beta-1 [CHAIN 0]	24.526	3.85	3	2	5.57	85365.4
993	Q86UX7_ISOFORM_2	URP2_HUMAN	Fermitin family homolog 3 [ISOFORM 2]	24.438	5.58	5	2	6.42	75430.2
994	Q8N3V7_ISOFORM_3	SYNPO_HUMAN	Synaptopodin [ISOFORM 3]	24.308	4.53	3	2	9.44	73666.9
995	Q9ULC3_CHAIN_0	RAB23_HUMAN	Ras-related protein Rab-23 [CHAIN 0]	24.267	11.54	2	2	6.76	26361.9
996	P43121_CHAIN_0	MUC18_HUMAN	Cell surface glycoprotein MUC18 [CHAIN 0]	24.247	4.17	2	2	5.52	69257.4
997	P23381_CHAIN_2	SYWC_HUMAN	T2-TrpRS [CHAIN 2]	24.229	10.05	2	2	7.64	43328.6
998	Q00013_ISOFORM_2	EM55_HUMAN	55 kDa erythrocyte membrane protein (p55) [ISOFORM 2]	24.161	9.17	3	2	7.18	49074.9
999	P13671_CHAIN_0	CO6_HUMAN	Complement component C6 [CHAIN 0]	24.149	2.52	3	2	6.24	102412
1000	P46108_ISOFORM_Crk-I	CRK_HUMAN	Adapter molecule crk [ISOFORM Crk-I]	24.11	12.75	2	2	5.5	22905.5
1001	P36871_ISOFORM_3	PGM1_HUMAN	Phosphoglucomutase-1 (PGM 1) [ISOFORM 3]	24.097	8.22	2	2	5.73	40282.7
1002	P12956_ISOFORM_2	XRCC6_HUMAN	X-ray repair cross-complementing protein 6 (5'-dRP lyase Ku70) (CTC75) (CTCBF) (Ku70) (TLAA) [ISOFORM 2]	24.094	4.58	2	2	6.22	65148.7
1003	Q9UNE7_ISOFORM_2	CHIP_HUMAN	E3 ubiquitin-protein ligase CHIP {ECO:0000305} [ISOFORM 2]	23.976	10.39	4	2	5.14	27067.3
1004	Q7KZF4_CHAIN_0	SND1_HUMAN	Staphylococcal nuclease domain-containing protein 1 [CHAIN 0]	23.94	3.19	2	2	6.93	101866
1005	O43865_ISOFORM_2	SAHH2_HUMAN	Putative adenosylhomocysteinase 2 (AdoHcyase 2) [ISOFORM 2]	23.742	4.76	13	2	7.76	53753.5
1006	O00291_ISOFORM_3	HIP1_HUMAN	Huntingtin-interacting protein 1 (HIP-1) (HIP-I) [ISOFORM 3]	23.701	3.35	2	2	5.19	110663
1007	Q13148	TADBP_HUMAN	TAR DNA-binding protein 43 (TDP-43)	23.659	5.8	3	2	6.04	44739.8
1008	P40121_ISOFORM_2	CAPG_HUMAN	Macrophage-capping protein [ISOFORM 2]	23.537	7.51	3	2	7.08	36856.7
1009	P23468_ISOFORM_3	PTPRD_HUMAN	Receptor-type tyrosine-protein phosphatase delta (Protein-tyrosine phosphatase delta) (R-PTP-delta) [ISOFORM 3]	23.481	2.17	3	2	6.23	156088
1010	Q9C0C9	UBE2O_HUMAN	E2/E3 hybrid ubiquitin-protein ligase UBE2O (Ubiquitin-conjugating enzyme E2-230K)	23.455	3.41	8	2	5.02	141294
1011	Q96KN2_CHAIN_0	CNDP1_HUMAN	Beta-Ala-His dipeptidase [CHAIN 0]	23.324	4.57	3	2	5.12	53877.6
1012	Q9HB71_CHAIN_0	CYBP_HUMAN	Calcyclin-binding protein (CacyBP) (hCacyBP) [CHAIN 0]	23.257	8.81	2	2	8.6	26078.8
1013	P24863	CCNC_HUMAN	Cyclin-C (hSRB11)	23.196	21.2	2	2	7.56	33242.7
1014	P46926	GNPI1_HUMAN	Glucosamine-6-phosphate isomerase 1 (GNPDA 1) (GlcN6P deaminase 1)	23.171	13.49	2	2	6.6	32668.5
1015	P61604_CHAIN_0	CH10_HUMAN	10 kDa heat shock protein, mitochondrial (Hsp10) (CPN10) (EPF) [CHAIN 0]	23.162	14.85	2	2	9.23	10800.5
1016	P61978_ISOFORM_3	HNRPK_HUMAN	Heterogeneous nuclear ribonucleoprotein K (hnRNP K) (TUNP) [ISOFORM 3]	23.162	7.5	3	2	5.47	48562.5
1017	P48739_CHAIN_0	PIPNB_HUMAN	Phosphatidylinositol transfer protein beta isoform (PI-TP-beta) (PtdIns transfer protein beta) (PtdInsTP beta) [CHAIN 0]	22.918	12.22	3	2	6.73	31408.9
1018	P63244_CHAIN_1	GBLP_HUMAN	Guanine nucleotide-binding protein subunit beta-2-like 1, N-terminally processed [CHAIN 1]	22.916	9.18	2	2	8.08	34945.5
1019	O43583_CHAIN_0	DENR_HUMAN	Density-regulated protein (DRP) (SMAP-3) [CHAIN 0]	22.886	16.75	2	2	5.35	21960.8
1020	Q9UJZ1_ISOFORM_2	STML2_HUMAN	Stomatin-like protein 2, mitochondrial (SLP-2) (Paratarg-7) [ISOFORM 2]	22.801	9.97	3	2	8.68	33337.1
1021	Q4G0N4_ISOFORM_3	NAKD2_HUMAN	NAD kinase 2, mitochondrial [ISOFORM 3]	22.8	9.32	3	2	6.55	31716
1022	Q9BRK0	REEP2_HUMAN	Receptor expression-enhancing protein 2	22.785	18.25	2	2	9.6	28260.7
1023	Q8WUM4_CHAIN_0	PDC6I_HUMAN	Programmed cell death 6-interacting protein (PDCD6-interacting protein) [CHAIN 0]	22.762	2.88	2	2	6.24	95892
1024	P23246_ISOFORM_Short	SFPQ_HUMAN	Splicing factor, proline- and glutamine-rich (hPOMp100) (PSF) (PTB-associated-splicing factor) [ISOFORM Short]	22.745	3.44	4	2	9.33	72263.2
1025	O43681_CHAIN_0	ASNA_HUMAN	ATPase ASNA1 {ECO:0000255|HAMAP-Rule:MF_03112} [CHAIN 0]	22.702	7.49	3	2	4.86	38661.6
1026	Q13153_CHAIN_0	PAK1_HUMAN	Serine/threonine-protein kinase PAK 1 (PAK-1) [CHAIN 0]	22.668	6.07	2	2	5.63	60515.7
1027	P00736_CHAIN_1	C1R_HUMAN	Complement C1r subcomponent light chain [CHAIN 1]	22.452	5.16	3	2	6.23	51135.6
1028	P55011_ISOFORM_2	S12A2_HUMAN	Solute carrier family 12 member 2 [ISOFORM 2]	22.328	2.68	8	2	6.08	129679
1029	Q00765	REEP5_HUMAN	Receptor expression-enhancing protein 5	22.319	8.99	3	2	8.57	21493.1
1030	Q9Y6K8_ISOFORM_3	KAD5_HUMAN	Adenylate kinase isoenzyme 5 (AK 5) [ISOFORM 3]	22.201	4.48	2	2	5	60314.6
1031	P31146	COR1A_HUMAN	Coronin-1A (Clipin-A) (TACO)	22.179	6.07	3	2	6.4	51026.3
1032	P25788	PSA3_HUMAN	Proteasome subunit alpha type-3	22.171	9.41	5	2	5.28	28433.2
1033	O95202_CHAIN_0	LETM1_HUMAN	LETM1 and EF-hand domain-containing protein 1, mitochondrial [CHAIN 0]	21.984	4.33	5	2	5.44	70946.7
1034	Q96PD5_CHAIN_0	PGRP2_HUMAN	N-acetylmuramoyl-L-alanine amidase (PGRP-L) [CHAIN 0]	21.978	3.78	4	2	8.02	59980.3
1035	O95757	HS74L_HUMAN	Heat shock 70 kDa protein 4L	21.977	2.86	3	2	5.68	94512.5
1036	Q96PU8_ISOFORM_3	QKI_HUMAN	Protein quaking (Hqk) (HqkI) [ISOFORM 3]	21.828	9.46	5	2	6.06	35232.9
1037	P48059_CHAIN_0	LIMS1_HUMAN	LIM and senescent cell antigen-like-containing domain protein 1 (PINCH-1) [CHAIN 0]	21.761	6.48	2	2	8.5	37120.1
1038	P16930_CHAIN_0	FAAA_HUMAN	Fumarylacetoacetase (FAA) [CHAIN 0]	21.721	5.5	3	2	6.63	46243.1
1039	P05165_CHAIN_0	PCCA_HUMAN	Propionyl-CoA carboxylase alpha chain, mitochondrial (PCCase subunit alpha) [CHAIN 0]	21.663	4.44	3	2	6.25	74247
1040	P07099	HYEP_HUMAN	Epoxide hydrolase 1	21.628	4.18	4	2	6.98	52948.9
1041	Q9UI12_ISOFORM_2	VATH_HUMAN	V-type proton ATPase subunit H (V-ATPase subunit H) (NBP1) [ISOFORM 2]	21.547	8.17	3	2	6.18	54151.2
1042	P49591	SYSC_HUMAN	Serine--tRNA ligase, cytoplasmic (SerRS)	21.448	4.28	2	2	6.16	58777.3
1043	P09874_CHAIN_0	PARP1_HUMAN	Poly [ADP-ribose] polymerase 1 (PARP-1) (ARTD1) (ADPRT 1) [CHAIN 0]	21.429	3.16	3	2	9.02	112953
1044	Q9NR45_CHAIN_0	SIAS_HUMAN	Sialic acid synthase [CHAIN 0]	21.297	7.82	2	2	6.47	40176.3
1045	Q9ULD0_CHAIN_0	OGDHL_HUMAN	2-oxoglutarate dehydrogenase-like, mitochondrial (OGDC-E1-like) [CHAIN 0]	21.292	2.88	3	2	6.1	106443
1046	Q96FN4_ISOFORM_2	CPNE2_HUMAN	Copine-2 [ISOFORM 2]	21.207	5.38	2	2	5.96	49890.1
1047	Q14108	SCRB2_HUMAN	Lysosome membrane protein 2 (LGP85) (LIMP II)	21.179	5.65	2	2	5.05	54290.2
1048	P14314_CHAIN_0	GLU2B_HUMAN	Glucosidase 2 subunit beta (PKCSH) [CHAIN 0]	21.155	4.09	2	2	4.34	57816.3
1049	P35858_CHAIN_0	ALS_HUMAN	Insulin-like growth factor-binding protein complex acid labile subunit (ALS) [CHAIN 0]	21.047	3.98	2	2	6.23	63246.6
1050	P22676	CALB2_HUMAN	Calretinin (CR)	21.026	7.75	2	2	5.13	31539.9
1051	Q9NZN3	EHD3_HUMAN	EH domain-containing protein 3	20.892	3.93	3	2	6.21	60887.1
1052	Q92556	ELMO1_HUMAN	Engulfment and cell motility protein 1	20.78	3.85	3	2	5.95	83829.5
1053	Q8TD22	SFXN5_HUMAN	Sideroflexin-5	20.638	5.59	3	2	9.51	37124.3
1054	P22792_CHAIN_0	CPN2_HUMAN	Carboxypeptidase N subunit 2 [CHAIN 0]	20.504	4.96	2	2	5.63	58226.8
1055	P38919_CHAIN_1	IF4A3_HUMAN	Eukaryotic initiation factor 4A-III, N-terminally processed [CHAIN 1]	20.47	7.56	4	2	6.65	46739.9
1056	Q8WXD9	CSKI1_HUMAN	Caskin-1	20.457	2.87	5	2	9.24	149814
1057	O60271_ISOFORM_5	JIP4_HUMAN	C-Jun-amino-terminal kinase-interacting protein 4 (JIP-4) (JNK-interacting protein 4) (CT89) (HLC-6) (JLP) (PHET) [ISOFORM 5]	20.369	3.01	4	2	4.83	103212
1058	P07225_CHAIN_0	PROS_HUMAN	Vitamin K-dependent protein S [CHAIN 0]	20.175	4.88	3	2	5.22	70645.2
1059	P27918_CHAIN_0	PROP_HUMAN	Properdin [CHAIN 0]	19.992	7.47	3	2	8.38	48494
1060	O14672_CHAIN_0	ADA10_HUMAN	Disintegrin and metalloproteinase domain-containing protein 10 (ADAM 10) [CHAIN 0]	19.926	3.55	2	2	8.24	59401.4
1061	O94832_CHAIN_0	MYO1D_HUMAN	Unconventional myosin-Id [CHAIN 0]	19.881	2.59	3	2	9.46	116071
1062	P17301_CHAIN_0	ITA2_HUMAN	Integrin alpha-2 (GPIa) [CHAIN 0]	19.762	1.91	2	2	5.18	126378
1063	Q92542_CHAIN_0	NICA_HUMAN	Nicastrin [CHAIN 0]	19.678	3.4	2	2	5.59	75251.2
1064	O00468_CHAIN_1	AGRIN_HUMAN	Agrin C-terminal 22 kDa fragment (C22) [CHAIN 1]	19.553	2.33	3	2	5.24	111895
1065	P39656_CHAIN_0	OST48_HUMAN	Dolichyl-diphosphooligosaccharide--protein glycosyltransferase 48 kDa subunit (DDOST 48 kDa subunit) (Oligosaccharyl transferase 48 kDa subunit) [CHAIN 0]	19.33	4.83	2	2	5.5	46116.2
1066	P05067_ISOFORM_APP639	A4_HUMAN	C31 [ISOFORM APP639]	19.026	3.29	3	2	4.75	72553
1067	Q9UKG1	DP13A_HUMAN	DCC-interacting protein 13-alpha (Dip13-alpha)	19.021	4.23	2	2	5.32	79663.5
1068	Q02952_ISOFORM_3	AKA12_HUMAN	A-kinase anchor protein 12 (AKAP-12) (AKAP 250) [ISOFORM 3]	18.831	1.97	3	2	4.4	180990
1069	O75131	CPNE3_HUMAN	Copine-3	18.647	4.28	2	2	5.71	60130.7
1070	O43426_ISOFORM_4	SYNJ1_HUMAN	Synaptojanin-1 [ISOFORM 4]	18.602	3.85	5	2	8.75	58068.3
1071	Q13423_CHAIN_0	NNTM_HUMAN	NAD(P) transhydrogenase, mitochondrial [CHAIN 0]	18.472	2.88	2	2	7.9	109041
1072	P17252_CHAIN_0	KPCA_HUMAN	Protein kinase C alpha type (PKC-A) (PKC-alpha) [CHAIN 0]	18.252	4.17	2	2	6.76	76618.8
1073	Q9NZ32	ARP10_HUMAN	Actin-related protein 10 (hARP11)	18.146	5.28	2	2	7.54	46307
1074	Q99460_ISOFORM_2	PSMD1_HUMAN	26S proteasome non-ATPase regulatory subunit 1 [ISOFORM 2]	17.4	2.17	3	2	5.16	102258
1075	P16112_ISOFORM_3	PGCA_HUMAN	Aggrecan core protein 2 [ISOFORM 3]	16.916	1.04	4	2	4.05	239235
1076	Q13616	CUL1_HUMAN	Cullin-1 (CUL-1)	16.815	3.74	2	2	8.31	89678.6
1077	P27797_CHAIN_0	CALR_HUMAN	Calreticulin (ERp60) [CHAIN 0]	16.329	2.25	2	2	4.3	46466.4
1078	P42704_CHAIN_0	LPPRC_HUMAN	Leucine-rich PPR motif-containing protein, mitochondrial (LRP 130) [CHAIN 0]	15.656	1.57	2	2	5.56	151840
1079	Q9UPN3_ISOFORM_5	MACF1_HUMAN	Microtubule-actin cross-linking factor 1, isoforms 1/2/3/5 (ABP620) [ISOFORM 5]	11.892	0.53	2	2	5.28	606164
1080	Q8WZ42_ISOFORM_11	TITIN_HUMAN	Titin [ISOFORM 11]	4.325	0.15	4	2	6.17	3.7136e+06

## Sheet: GPI-identified proteins
Rank	AC	ID	Description	Protein Score	% Coverage	#PSMs	#Peptides	Protein PI	Protein Mass (Da)
1	P02549	SPTA1_HUMAN	Spectrin alpha chain, erythrocytic 1	4217.09	70.61	2068	185	4.96	280015
2	P11277_CHAIN_0	SPTB1_HUMAN	Spectrin beta chain, erythrocytic [CHAIN 0]	3535.69	68.77	2020	158	5.15	246337
3	Q13813_ISOFORM_2	SPTN1_HUMAN	Spectrin alpha chain, non-erythrocytic 1 [ISOFORM 2]	2638.12	52.48	964	124	5.23	285094
4	Q01082_CHAIN_0	SPTB2_HUMAN	Spectrin beta chain, non-erythrocytic 1 [CHAIN 0]	2285.79	51.25	821	109	5.4	274478
5	P04114_CHAIN_0	APOB_HUMAN	Apolipoprotein B-48 (Apo B-48) [CHAIN 0]	2251.43	34.77	852	123	6.59	512858
6	P02768_CHAIN_0	ALBU_HUMAN	Serum albumin [CHAIN 0]	1498.13	89.06	1049	68	5.73	66472.2
7	P35579_CHAIN_0	MYH9_HUMAN	Myosin-9 (NMMHC-A) (NMMHC II-a) (NMMHC-IIA) [CHAIN 0]	1370.95	39.36	285	68	5.51	226401
8	Q15149_ISOFORM_7	PLEC_HUMAN	Plectin (PCN) (PLTN) (HD1) [ISOFORM 7]	1331.34	22.52	325	78	5.62	512605
9	P16157_ISOFORM_Er9	ANK1_HUMAN	Ankyrin-1 (ANK-1) [ISOFORM Er9]	1276.11	44.24	633	64	5.83	197753
10	P13637	AT1A3_HUMAN	Sodium/potassium-transporting ATPase subunit alpha-3 (Na(+)/K(+) ATPase alpha-3 subunit)	1174.49	54.39	648	52	5.26	111749
11	P0C0L5	CO4B_HUMAN	Complement C4 gamma chain	1136.84	41.34	621	58	6.99	192752
12	P0C0L4	CO4A_HUMAN	Complement C4 gamma chain	1136.43	41.34	630	58	6.72	192786
13	P01024_CHAIN_0	CO3_HUMAN	Complement C3c alpha' chain fragment 2 [CHAIN 0]	1104.7	42.66	533	56	6.04	184951
14	P14136	GFAP_HUMAN	Glial fibrillary acidic protein (GFAP)	1092.42	81.71	498	49	5.47	49880.2
15	P50993_CHAIN_0	AT1A2_HUMAN	Sodium/potassium-transporting ATPase subunit alpha-2 (Na(+)/K(+) ATPase alpha-2 subunit) [CHAIN 0]	1047.1	51.13	464	47	5.47	111793
16	P08603_CHAIN_0	CFAH_HUMAN	Complement factor H [CHAIN 0]	1033.98	51.2	240	52	6.17	137053
17	P05023_ISOFORM_3	AT1A1_HUMAN	Sodium/potassium-transporting ATPase subunit alpha-1 (Na(+)/K(+) ATPase alpha-1 subunit) [ISOFORM 3]	1000.98	44.46	561	47	5.21	109550
18	Q00610_ISOFORM_2	CLH1_HUMAN	Clathrin heavy chain 1 (CLH-17) [ISOFORM 2]	957.372	33.44	405	46	5.5	187890
19	Q14204	DYHC1_HUMAN	Cytoplasmic dynein 1 heavy chain 1	944.624	17	287	58	6.02	532408
20	P09543_ISOFORM_CNPI	CN37_HUMAN	2',3'-cyclic-nucleotide 3'-phosphodiesterase (CNP) (CNPase) [ISOFORM CNPI]	938.719	74.81	722	41	8.83	45098.7
21	Q13885	TBB2A_HUMAN	Tubulin beta-2A chain	855.657	76.85	983	37	4.81	49907
22	Q9BVA1	TBB2B_HUMAN	Tubulin beta-2B chain	821.922	75.73	940	36	4.81	49953.1
23	P68371	TBB4B_HUMAN	Tubulin beta-4B chain	820.538	75.96	941	36	4.82	49831
24	P04350	TBB4A_HUMAN	Tubulin beta-4A chain	811.405	76.13	898	34	4.81	49585.8
25	P07437	TBB5_HUMAN	Tubulin beta chain	806.163	75.23	836	35	4.81	49670.8
26	P08670_CHAIN_0	VIME_HUMAN	Vimentin [CHAIN 0]	805.513	66.24	235	39	5.08	53520.5
27	P04264_CHAIN_0	K2C1_HUMAN	Keratin, type II cytoskeletal 1 (CK-1) (K1) [CHAIN 0]	802.783	53.81	466	36	8.44	65907.6
28	P07196_CHAIN_0	NFL_HUMAN	Neurofilament light polypeptide (NF-L) [CHAIN 0]	789.22	68.82	541	36	4.64	61385.4
29	P07197_CHAIN_0	NFM_HUMAN	Neurofilament medium polypeptide (NF-M) [CHAIN 0]	783.551	41.64	446	40	4.9	102341
30	P02675_CHAIN_0	FIBB_HUMAN	Fibrinogen beta chain [CHAIN 0]	760.483	66.44	409	32	8.18	50762.9
31	P35580	MYH10_HUMAN	Myosin-10 (NMMHC-B) (NMMHC II-b) (NMMHC-IIB)	744.481	26.21	157	39	5.44	228999
32	P20020_ISOFORM_C	AT2B1_HUMAN	Plasma membrane calcium-transporting ATPase 1 (PMCA1) [ISOFORM C]	723.514	30.26	215	36	5.75	137804
33	P02787_CHAIN_0	TRFE_HUMAN	Serotransferrin (Transferrin) [CHAIN 0]	719.397	47.13	161	36	6.84	75195.5
34	Q13509	TBB3_HUMAN	Tubulin beta-3 chain	716.027	74.44	681	31	4.86	50432.7
35	P02730	B3AT_HUMAN	Band 3 anion transport protein (AE 1) (Anion exchanger 1)	689.652	40.61	654	34	5.1	101792
36	Q16352	AINX_HUMAN	Alpha-internexin (Alpha-Inx) (NF-66) (Neurofilament-66)	677.068	58.52	366	31	5.39	55390.7
37	P02751_ISOFORM_10	FINC_HUMAN	Ugl-Y3 [ISOFORM 10]	675.855	24.17	308	36	5.62	239626
38	P60709_CHAIN_1	ACTB_HUMAN	Actin, cytoplasmic 1, N-terminally processed [CHAIN 1]	658.057	78.34	705	29	5.37	41605.6
39	P06576_CHAIN_0	ATPB_HUMAN	ATP synthase subunit beta, mitochondrial [CHAIN 0]	654.647	70.12	377	28	5.04	51769.3
40	P63261_CHAIN_1	ACTG_HUMAN	Actin, cytoplasmic 2, N-terminally processed [CHAIN 1]	651.406	78.34	694	29	5.39	41661.7
41	Q12860	CNTN1_HUMAN	Contactin-1	648.169	41.75	223	34	5.66	113320
42	Q01814_ISOFORM_ZA	AT2B2_HUMAN	Plasma membrane calcium-transporting ATPase 2 (PMCA2) [ISOFORM ZA]	644.661	31.72	169	32	6.04	127335
43	Q01814_ISOFORM_ZB	AT2B2_HUMAN	Plasma membrane calcium-transporting ATPase 2 (PMCA2) [ISOFORM ZB]	634.094	30.05	179	32	5.74	132594
44	P68363	TBA1B_HUMAN	Tubulin alpha-1B chain	625.276	69.62	669	28	4.98	50151.6
45	P35908	K22E_HUMAN	Keratin, type II cytoskeletal 2 epidermal (CK-2e) (K2e)	624.224	54.77	214	30	8.35	65432.9
46	P13645	K1C10_HUMAN	Keratin, type I cytoskeletal 10 (CK-10) (K10)	618.639	52.05	318	28	5.18	58827.1
47	Q71U36_ISOFORM_2	TBA1A_HUMAN	Tubulin alpha-1A chain [ISOFORM 2]	612.889	75.48	651	27	5	46297.3
48	P00747_CHAIN_0	PLMN_HUMAN	Plasmin light chain B [CHAIN 0]	604.024	44.88	187	32	7.26	88432.4
49	Q05193_ISOFORM_5	DYN1_HUMAN	Dynamin-1 [ISOFORM 5]	601.805	37.49	227	32	6.44	95895.5
50	P68366	TBA4A_HUMAN	Tubulin alpha-4A chain	588.594	69.42	609	26	4.96	49924.4
51	P28331_ISOFORM_4	NDUS1_HUMAN	NADH-ubiquinone oxidoreductase 75 kDa subunit, mitochondrial (CI-75kD) [ISOFORM 4]	588.449	60.45	132	27	5.69	73527.5
52	P46459	NSF_HUMAN	Vesicle-fusing ATPase (NEM-sensitive fusion protein)	586.033	47.18	252	30	6.68	82594.4
53	P01871	IGHM_HUMAN	Ig mu chain C region	585.64	52.65	451	26	6.55	49306.6
54	P16615	AT2A2_HUMAN	Sarcoplasmic/endoplasmic reticulum calcium ATPase 2 (SERCA2) (SR Ca(2+)-ATPase 2)	583.786	34.84	131	30	5.26	114757
55	P25705_CHAIN_0	ATPA_HUMAN	ATP synthase subunit alpha, mitochondrial [CHAIN 0]	579.098	59.61	190	26	8.55	55209.3
56	Q05193_ISOFORM_3	DYN1_HUMAN	Dynamin-1 [ISOFORM 3]	577.153	37.37	216	31	6.73	96040.8
57	P35527	K1C9_HUMAN	Keratin, type I cytoskeletal 9 (CK-9) (K9)	570.689	61.8	263	28	5.19	62064.4
58	P23634_ISOFORM_ZB	AT2B4_HUMAN	Plasma membrane calcium-transporting ATPase 4 (PMCA4) [ISOFORM ZB]	570.392	27.24	152	29	5.92	132594
59	P02671_ISOFORM_2	FIBA_HUMAN	Fibrinogen alpha chain [ISOFORM 2]	558.097	41.3	439	27	8.41	69756.7
60	P61764	STXB1_HUMAN	Syntaxin-binding protein 1 (Unc18-1) (Unc-18A)	557.389	50.51	260	27	6.62	67568.7
61	P23634_ISOFORM_ZK	AT2B4_HUMAN	Plasma membrane calcium-transporting ATPase 4 (PMCA4) [ISOFORM ZK]	545.468	27.18	151	28	7.19	124008
62	Q16891_ISOFORM_2	IMMT_HUMAN	Mitochondrial inner membrane protein [ISOFORM 2]	539.793	37.08	106	28	6.23	82624.8
63	Q9BQE3	TBA1C_HUMAN	Tubulin alpha-1C chain	535.655	60.58	597	25	5.01	49895.3
64	P01023_CHAIN_0	A2MG_HUMAN	Alpha-2-macroglobulin (Alpha-2-M) [CHAIN 0]	528.673	26.6	225	28	6.01	160810
65	P21796_CHAIN_0	VDAC1_HUMAN	Voltage-dependent anion-selective channel protein 1 (VDAC-1) (hVDAC1) [CHAIN 0]	503.272	79.08	172	20	8.82	30641.4
66	P16452	EPB42_HUMAN	Erythrocyte membrane protein band 4.2 (Erythrocyte protein 4.2) (P4.2)	485.421	39.36	255	25	8.5	77009.2
67	P68871_CHAIN_0	HBB_HUMAN	Spinorphin [CHAIN 0]	465.42	96.58	596	19	7.26	15867.2
68	P12814_ISOFORM_2	ACTN1_HUMAN	Alpha-actinin-1 [ISOFORM 2]	454.309	32.92	74	24	5.35	102709
69	P02679_CHAIN_0	FIBG_HUMAN	Fibrinogen gamma chain [CHAIN 0]	448.848	61.59	430	20	5.31	48483
70	P12036_ISOFORM_2	NFH_HUMAN	Neurofilament heavy polypeptide (NF-H) [ISOFORM 2]	448.33	22.22	277	25	5.83	105639
71	P02647_CHAIN_0	APOA1_HUMAN	Truncated apolipoprotein A-I [CHAIN 0]	446.442	64.2	75	21	5.36	28078.6
72	P04406_CHAIN_0	G3P_HUMAN	Glyceraldehyde-3-phosphate dehydrogenase (GAPDH) [CHAIN 0]	446.347	63.77	212	21	8.77	35922
73	P04220	MUCB_HUMAN	Ig mu heavy chain disease protein	426.188	58.57	294	20	5.19	43057.3
74	P01857	IGHG1_HUMAN	Ig gamma-1 chain C region	425.908	62.73	546	19	8.6	36105.9
75	P48668_CHAIN_0	K2C6C_HUMAN	Keratin, type II cytoskeletal 6C (CK-6C) (CK-6E) (K6C) [CHAIN 0]	423.369	35.17	92	22	8.4	59893.8
76	P02538_CHAIN_0	K2C6A_HUMAN	Keratin, type II cytoskeletal 6A (CK-6A) (CK-6D) (K6A) [CHAIN 0]	418.109	34.28	89	22	8.4	59913.8
77	P46821_CHAIN_0	MAP1B_HUMAN	MAP1 light chain LC1 [CHAIN 0]	413.923	14.31	119	26	4.74	270503
78	P01860	IGHG3_HUMAN	Ig gamma-3 chain C region	413.385	47.75	603	19	8.36	41287
79	P12236_CHAIN_0	ADT3_HUMAN	ADP/ATP translocase 3 (ANT 2) (ANT 3) [CHAIN 0]	412.24	55.22	83	20	9.81	32735.1
80	P04259_CHAIN_0	K2C6B_HUMAN	Keratin, type II cytoskeletal 6B (CK-6B) (K6B) [CHAIN 0]	400.659	34.99	107	21	8.4	59935.8
81	Q93050_ISOFORM_2	VPP1_HUMAN	V-type proton ATPase 116 kDa subunit a isoform 1 (V-ATPase 116 kDa isoform a1) [ISOFORM 2]	398.148	29.6	102	22	6.29	95756.1
82	P04003_CHAIN_0	C4BPA_HUMAN	C4b-binding protein alpha chain (C4bp) (PRP) [CHAIN 0]	394.515	45.36	213	19	6.34	61670.7
83	P01008_CHAIN_0	ANT3_HUMAN	Antithrombin-III (ATIII) [CHAIN 0]	391.779	57.41	68	19	6.13	49039.2
84	O43301_CHAIN_0	HS12A_HUMAN	Heat shock 70 kDa protein 12A [CHAIN 0]	391.412	33.23	144	20	6.45	74847.2
85	P06753_ISOFORM_5	TPM3_HUMAN	Tropomyosin alpha-3 chain (hTM5) [ISOFORM 5]	384.732	52.42	60	19	4.76	28870.4
86	P11171_ISOFORM_4	41_HUMAN	Protein 4.1 (P4.1) [ISOFORM 4]	381.418	42.52	155	20	7	66398.6
87	P00450_CHAIN_0	CERU_HUMAN	Ceruloplasmin [CHAIN 0]	379.789	31.17	73	22	5.44	120086
88	P08779	K1C16_HUMAN	Keratin, type I cytoskeletal 16 (CK-16) (K16)	378.832	51.37	74	19	5.03	51267.8
89	Q9BUF5	TBB6_HUMAN	Tubulin beta-6 chain	376.655	35.2	445	19	4.8	49857.1
90	P01009_CHAIN_0	A1AT_HUMAN	Short peptide from AAT (SPAAT) [CHAIN 0]	376.061	50.51	120	18	5.44	44324.6
91	P02042_CHAIN_0	HBD_HUMAN	Hemoglobin subunit delta [CHAIN 0]	366.607	95.21	330	14	8.59	15924.3
92	P04075_CHAIN_0	ALDOA_HUMAN	Fructose-bisphosphate aldolase A [CHAIN 0]	364.85	64.74	94	17	8.55	39288.8
93	O75746_CHAIN_0	CMC1_HUMAN	Calcium-binding mitochondrial carrier protein Aralar1 [CHAIN 0]	363.527	37.96	110	19	8.69	74630.7
94	P78357_CHAIN_0	CNTP1_HUMAN	Contactin-associated protein 1 (Caspr) (Caspr1) [CHAIN 0]	363.068	19.49	123	21	6.66	154252
95	P12235_CHAIN_0	ADT1_HUMAN	ADP/ATP translocase 1 (ANT 1) [CHAIN 0]	359.077	56.57	69	18	9.82	32933.3
96	O75955	FLOT1_HUMAN	Flotillin-1	358.779	52.69	53	17	7.66	47355.3
97	P02511	CRYAB_HUMAN	Alpha-crystallin B chain (HspB5)	355.622	77.71	88	18	7.15	20158.9
98	P40926_CHAIN_0	MDHM_HUMAN	Malate dehydrogenase, mitochondrial [CHAIN 0]	347.436	60.83	100	16	8.69	33000.5
99	P27105	STOM_HUMAN	Erythrocyte band 7 integral membrane protein	347.154	63.19	200	16	8.38	31730.8
100	O94856_ISOFORM_10	NFASC_HUMAN	Neurofascin [ISOFORM 10]	344.897	22.47	117	19	6.63	130112
101	Q16720_ISOFORM_ZG	AT2B3_HUMAN	Plasma membrane calcium-transporting ATPase 3 (PMCA3) [ISOFORM ZG]	344.06	18.65	105	19	5.61	122760
102	Q16555	DPYL2_HUMAN	Dihydropyrimidinase-related protein 2 (DRP-2) (CRMP-2) (ULIP-2)	343.229	44.06	100	17	6.05	62293.6
103	P01859	IGHG2_HUMAN	Ig gamma-2 chain C region	341.382	45.71	653	16	8.01	35900.6
104	P02788_ISOFORM_DeltaLf	TRFL_HUMAN	Lactoferroxin-C [ISOFORM DeltaLf]	338.482	38.89	104	18	8.29	73160.9
105	P62873_CHAIN_0	GBB1_HUMAN	Guanine nucleotide-binding protein G(I)/G(S)/G(T) subunit beta-1 [CHAIN 0]	338.43	58.41	111	15	5.75	37245.8
106	P02686_ISOFORM_3	MBP_HUMAN	Myelin basic protein (MBP) [ISOFORM 3]	336.758	59.9	354	17	11.45	21493.2
107	P17600_ISOFORM_IB	SYN1_HUMAN	Synapsin-1 [ISOFORM IB]	336.234	39.16	128	17	9.92	70032.9
108	P09471_ISOFORM_Alpha-2	GNAO_HUMAN	Guanine nucleotide-binding protein G(o) subunit alpha [ISOFORM Alpha-2]	336.173	50.28	269	15	5.73	40086.6
109	P09471	GNAO_HUMAN	Guanine nucleotide-binding protein G(o) subunit alpha	334.506	48.02	274	15	5.43	40050.6
110	P13647	K2C5_HUMAN	Keratin, type II cytoskeletal 5 (CK-5) (K5)	331.889	25.76	79	19	8.14	62378.4
111	P69905_CHAIN_0	HBA_HUMAN	Hemoglobin subunit alpha [CHAIN 0]	331.399	95.74	560	15	9.07	15126.4
112	P60880	SNP25_HUMAN	Synaptosomal-associated protein 25 (SNAP-25) (SUP)	324.946	67.96	88	14	4.7	23315.1
113	P01011_CHAIN_0	AACT_HUMAN	Alpha-1-antichymotrypsin His-Pro-less [CHAIN 0]	323.617	41.5	57	15	5.4	45265.8
114	P13611_ISOFORM_V3	CSPG2_HUMAN	Versican core protein (Chondroitin sulfate proteoglycan 2) (GHAP) [ISOFORM V3]	322.788	33.59	157	16	7.43	74292.8
115	P31930_CHAIN_0	QCR1_HUMAN	Cytochrome b-c1 complex subunit 1, mitochondrial [CHAIN 0]	321.395	52.47	86	15	5.5	49128.6
116	Q92752_CHAIN_0	TENR_HUMAN	Tenascin-R (TN-R) [CHAIN 0]	320.297	18.31	103	18	4.73	146319
117	Q9H115	SNAB_HUMAN	Beta-soluble NSF attachment protein (SNAP-beta)	318.606	63.76	34	15	5.4	33557
118	P01011_CHAIN_1	AACT_HUMAN	Alpha-1-antichymotrypsin His-Pro-less [CHAIN 1]	318.39	40.95	53	15	5.33	45031.6
119	Q9NY65	TBA8_HUMAN	Tubulin alpha-8 chain	315.962	39.2	328	15	4.98	50093.6
120	Q13423_CHAIN_0	NNTM_HUMAN	NAD(P) transhydrogenase, mitochondrial [CHAIN 0]	312.222	22.15	89	17	7.9	109041
121	O94856_ISOFORM_4	NFASC_HUMAN	Neurofascin [ISOFORM 4]	310.852	22.42	110	17	5.99	119470
122	O94973_CHAIN_0	AP2A2_HUMAN	AP-2 complex subunit alpha-2 (HIP-9) [CHAIN 0]	310.778	28.68	66	19	6.7	103829
123	Q9UQM7	KCC2A_HUMAN	Calcium/calmodulin-dependent protein kinase type II subunit alpha (CaM kinase II subunit alpha) (CaMK-II subunit alpha)	304.072	40.59	190	15	6.73	54087.7
124	P07900_CHAIN_0	HS90A_HUMAN	Heat shock protein HSP 90-alpha (HSP 86) (HSP86) [CHAIN 0]	300.74	28.45	81	16	4.95	84528.5
125	P02686_ISOFORM_4	MBP_HUMAN	Myelin basic protein (MBP) [ISOFORM 4]	300.604	57.53	346	15	11.27	20245.8
126	P10909_CHAIN_0	CLUS_HUMAN	Clusterin alpha chain [CHAIN 0]	300.21	37.7	66	15	5.97	50062.6
127	O15020_ISOFORM_2	SPTN2_HUMAN	Spectrin beta chain, non-erythrocytic 2 [ISOFORM 2]	299.064	10.78	110	20	5.79	268309
128	P04196_CHAIN_0	HRG_HUMAN	Histidine-rich glycoprotein (HPRG) [CHAIN 0]	298.117	29.78	108	16	7.12	57659.9
129	P38646_CHAIN_0	GRP75_HUMAN	Stress-70 protein, mitochondrial (GRP-75) (MOT) (PBP74) [CHAIN 0]	295.758	32.54	72	15	5.51	68759
130	O75489_CHAIN_0	NDUS3_HUMAN	NADH dehydrogenase [ubiquinone] iron-sulfur protein 3, mitochondrial (CI-30kD) [CHAIN 0]	295.463	50.88	51	13	5.63	26414.9
131	O95782_ISOFORM_B	AP2A1_HUMAN	AP-2 complex subunit alpha-1 [ISOFORM B]	293.932	25.55	72	19	7.95	105361
132	P05141_CHAIN_1	ADT2_HUMAN	ADP/ATP translocase 2, N-terminally processed [CHAIN 1]	291.446	42.42	78	16	9.76	32721
133	P62258	1433E_HUMAN	14-3-3 protein epsilon (14-3-3E)	290.784	56.47	81	15	4.67	29173.9
134	P05026_ISOFORM_2	AT1B1_HUMAN	Sodium/potassium-transporting ATPase subunit beta-1 [ISOFORM 2]	290.467	40.86	122	15	8.92	34893.2
135	P00738_CHAIN_0	HPT_HUMAN	Haptoglobin beta chain [CHAIN 0]	284.731	44.07	78	14	6.25	43349
136	Q6UWR7_CHAIN_0	ENPP6_HUMAN	Ectonucleotide pyrophosphatase/phosphodiesterase family member 6 (E-NPP 6) (NPP-6) (GPC-Cpde) [CHAIN 0]	283.083	39.8	107	14	8.15	45907.7
137	P01834	IGKC_HUMAN	Ig kappa chain C region	282.514	96.23	351	11	6.04	11608.9
138	P63096_CHAIN_0	GNAI1_HUMAN	Guanine nucleotide-binding protein G(i) subunit alpha-1 [CHAIN 0]	282.263	45.61	133	13	5.83	40229.9
139	P35611_ISOFORM_2	ADDA_HUMAN	Alpha-adducin [ISOFORM 2]	277.719	35.5	123	15	6.13	69985.2
140	P68133_CHAIN_0	ACTS_HUMAN	Actin, alpha skeletal muscle [CHAIN 0]	277.252	32.53	272	15	5.3	41816.7
141	P55072_CHAIN_0	TERA_HUMAN	Transitional endoplasmic reticulum ATPase (TER ATPase) (VCP) [CHAIN 0]	272.661	26.09	58	15	5.17	89190.6
142	P45880_CHAIN_0	VDAC2_HUMAN	Voltage-dependent anion-selective channel protein 2 (VDAC-2) (hVDAC2) [CHAIN 0]	272.318	57	94	13	8.06	31435.3
143	P02533	K1C14_HUMAN	Keratin, type I cytoskeletal 14 (CK-14) (K14)	270.042	39.62	70	15	5.13	51561.5
144	P38606	VATA_HUMAN	V-type proton ATPase catalytic subunit A (V-ATPase subunit A)	268.617	32.41	90	14	5.4	68304.1
145	P04899_CHAIN_0	GNAI2_HUMAN	Guanine nucleotide-binding protein G(i) subunit alpha-2 [CHAIN 0]	266.571	41.53	110	13	5.42	40319.7
146	P12532_CHAIN_0	KCRU_HUMAN	Creatine kinase U-type, mitochondrial (Mia-CK) (U-MtCK) [CHAIN 0]	264.782	49.47	100	13	7.79	43080
147	P11166	GTR1_HUMAN	Solute carrier family 2, facilitated glucose transporter member 1 (GLUT-1)	262.292	21.95	150	14	9.04	54083.8
148	P12277_CHAIN_0	KCRB_HUMAN	Creatine kinase B-type [CHAIN 0]	260.328	45.79	78	13	5.42	42513.1
149	Q13733	AT1A4_HUMAN	Sodium/potassium-transporting ATPase subunit alpha-4 (Na(+)/K(+) ATPase alpha-4 subunit)	258.993	14.77	218	13	6.31	114167
150	Q8IXJ6_ISOFORM_2	SIR2_HUMAN	NAD-dependent protein deacetylase sirtuin-2 [ISOFORM 2]	257.71	51.7	69	13	6.21	39515.5
151	P28289	TMOD1_HUMAN	Tropomodulin-1 (E-Tmod)	254.9	48.19	37	13	5.08	40569.2
152	P61981_CHAIN_1	1433G_HUMAN	14-3-3 protein gamma, N-terminally processed [CHAIN 1]	254.773	58.13	69	12	4.85	28171.4
153	P02749_CHAIN_0	APOH_HUMAN	Beta-2-glycoprotein 1 (Apo-H) (B2GPI) (Beta(2)GPI) [CHAIN 0]	252.597	46.63	44	13	8.46	36254.6
154	P13591_CHAIN_0	NCAM1_HUMAN	Neural cell adhesion molecule 1 (N-CAM-1) (NCAM-1) [CHAIN 0]	252.138	25.39	113	13	4.8	92407.6
155	P22314_CHAIN_0	UBA1_HUMAN	Ubiquitin-like modifier-activating enzyme 1 [CHAIN 0]	251.76	22.23	58	14	5.53	117718
156	P10809_CHAIN_0	CH60_HUMAN	60 kDa heat shock protein, mitochondrial (CPN60) (HSP-60) (Hsp60) [CHAIN 0]	249.533	35.1	30	13	5.3	57962.9
157	Q9H9B4_CHAIN_0	SFXN1_HUMAN	Sideroflexin-1 (TCC) [CHAIN 0]	247.352	44.24	105	11	9.33	35488.2
158	Q13554_ISOFORM_1	KCC2B_HUMAN	Calcium/calmodulin-dependent protein kinase type II subunit beta (CaM kinase II subunit beta) (CaMK-II subunit beta) [ISOFORM 1]	244.807	35.06	114	13	7.06	60386.8
159	P63104	1433Z_HUMAN	14-3-3 protein zeta/delta (KCIP-1)	242.252	48.16	57	12	4.77	27745.1
160	P63010_ISOFORM_3	AP2B1_HUMAN	AP-2 complex subunit beta [ISOFORM 3]	238.236	22.61	33	14	5.12	98118.1
161	P62937_CHAIN_1	PPIA_HUMAN	Peptidyl-prolyl cis-trans isomerase A, N-terminally processed [CHAIN 1]	237.57	73.78	49	12	8.37	17881.3
162	P22695_CHAIN_0	QCR2_HUMAN	Cytochrome b-c1 complex subunit 2, mitochondrial [CHAIN 0]	236.44	33.71	88	11	8.26	46784
163	Q16653_CHAIN_0	MOG_HUMAN	Myelin-oligodendrocyte glycoprotein [CHAIN 0]	235.196	35.78	165	12	9.04	25110.3
164	P67936_CHAIN_0	TPM4_HUMAN	Tropomyosin alpha-4 chain [CHAIN 0]	231.518	33.2	40	12	4.7	28390.6
165	P61266_ISOFORM_2	STX1B_HUMAN	Syntaxin-1B [ISOFORM 2]	231.481	39.35	105	10	5.18	31786.6
166	P11498_CHAIN_0	PYC_HUMAN	Pyruvate carboxylase, mitochondrial (PCB) [CHAIN 0]	230.491	17.36	33	14	6.18	127340
167	P11142_CHAIN_0	HSP7C_HUMAN	Heat shock cognate 71 kDa protein [CHAIN 0]	229.221	22.64	77	12	5.42	70766.9
168	P35612	ADDB_HUMAN	Beta-adducin	229.129	19.97	97	12	5.72	80854.2
169	P42658_ISOFORM_DPPX-S	DPP6_HUMAN	Dipeptidyl aminopeptidase-like protein 6 (DPP VI) [ISOFORM DPPX-S]	225.185	21.67	34	14	5.96	91341.5
170	P05155_CHAIN_0	IC1_HUMAN	Plasma protease C1 inhibitor (C1 Inh) (C1Inh) [CHAIN 0]	224.475	30.75	42	13	6.1	52843.4
171	Q92599_ISOFORM_2	SEPT8_HUMAN	Septin-8 [ISOFORM 2]	224.305	33.33	91	13	5.84	49814.4
172	P31040_CHAIN_0	DHSA_HUMAN	Succinate dehydrogenase [ubiquinone] flavoprotein subunit, mitochondrial (Fp) [CHAIN 0]	223.432	24.8	37	12	6.32	68012.1
173	P35609	ACTN2_HUMAN	Alpha-actinin-2	223.293	19.46	44	12	5.34	103854
174	Q9Y2J2_CHAIN_1	E41L3_HUMAN	Band 4.1-like protein 3, N-terminally processed [CHAIN 1]	221.576	17.22	59	14	5.1	120546
175	Q3ZCM7	TBB8_HUMAN	Tubulin beta-8 chain	221.074	24.55	319	13	4.82	49776
176	P53675_ISOFORM_2	CLH2_HUMAN	Clathrin heavy chain 2 (CLH-22) [ISOFORM 2]	220.449	8.97	109	15	5.55	180296
177	P54920	SNAA_HUMAN	Alpha-soluble NSF attachment protein (SNAP-alpha)	217.727	47.8	24	11	5.31	33232.7
178	P62879_CHAIN_0	GBB2_HUMAN	Guanine nucleotide-binding protein G(I)/G(S)/G(T) subunit beta-2 [CHAIN 0]	214.522	41.89	46	11	5.75	37199.8
179	P16152_CHAIN_0	CBR1_HUMAN	Carbonyl reductase [NADPH] 1 [CHAIN 0]	214.486	48.91	47	9	8.77	30243.8
180	Q01484	ANK2_HUMAN	Ankyrin-2 (ANK-2)	213.359	6.27	53	17	5.03	433715
181	P19827_CHAIN_0	ITIH1_HUMAN	Inter-alpha-trypsin inhibitor heavy chain H1 (ITI heavy chain H1) (ITI-HC1) (Inter-alpha-inhibitor heavy chain 1) (SHAP) [CHAIN 0]	209.688	26.49	44	11	6.43	71415
182	P21281	VATB2_HUMAN	V-type proton ATPase subunit B, brain isoform (V-ATPase subunit B 2)	209.222	34.25	50	11	5.66	56500.7
183	Q9NVA2_CHAIN_0	SEP11_HUMAN	Septin-11 [CHAIN 0]	208.658	31.07	61	12	6.53	49267.1
184	O43707	ACTN4_HUMAN	Alpha-actinin-4	208.428	17.12	47	12	5.29	104854
185	P09493_ISOFORM_2	TPM1_HUMAN	Tropomyosin alpha-1 chain [ISOFORM 2]	208.177	35.53	27	11	4.8	26679.9
186	P43004_ISOFORM_2	EAA2_HUMAN	Excitatory amino acid transporter 2 [ISOFORM 2]	208.132	25.84	135	11	6.33	61228.3
187	Q9Y277_ISOFORM_2	VDAC3_HUMAN	Voltage-dependent anion-selective channel protein 3 (VDAC-3) (hVDAC3) [ISOFORM 2]	204.874	39.79	88	10	8.95	30789.9
188	P02545_ISOFORM_C	LMNA_HUMAN	Lamin-A/C [ISOFORM C]	204.276	26.22	37	12	6.54	65134.8
189	P01861	IGHG4_HUMAN	Ig gamma-4 chain C region	203.682	46.18	167	10	7.69	35940.6
190	Q14254	FLOT2_HUMAN	Flotillin-2 (ESA)	203.259	28.27	49	11	5.24	47064.2
191	P08238_CHAIN_0	HS90B_HUMAN	Heat shock protein HSP 90-beta (HSP 90) (HSP 84) (HSP84) [CHAIN 0]	197.514	17.84	79	10	4.98	83133
192	P68104	EF1A1_HUMAN	Elongation factor 1-alpha 1 (EF-1-alpha-1) (EF-Tu) (eEF1A-1)	196.488	33.55	70	11	9.16	50140.9
193	P01031	CO5_HUMAN	Complement C5 alpha' chain	195.517	11.4	64	14	6.15	188305
194	Q06830_CHAIN_0	PRDX1_HUMAN	Peroxiredoxin-1 (NKEF-A) (PAG) [CHAIN 0]	194.268	51.52	35	11	8.59	21979.2
195	P62820_CHAIN_0	RAB1A_HUMAN	Ras-related protein Rab-1A [CHAIN 0]	193.264	62.75	31	10	6.57	22546.6
196	P13073_CHAIN_0	COX41_HUMAN	Cytochrome c oxidase subunit 4 isoform 1, mitochondrial (COX IV-1) [CHAIN 0]	192.808	54.42	58	11	9.3	17199.8
197	P35232	PHB_HUMAN	Prohibitin	191.202	44.12	65	9	5.77	29804.1
198	P61106_CHAIN_0	RAB14_HUMAN	Ras-related protein Rab-14 [CHAIN 0]	190.104	57.01	20	10	6.14	23765.8
199	Q16181	SEPT7_HUMAN	Septin-7	189.895	28.15	65	10	8.86	50680
200	P60201_CHAIN_0	MYPR_HUMAN	Myelin proteolipid protein (PLP) [CHAIN 0]	189.332	28.62	233	9	8.81	29946
201	P54652	HSP72_HUMAN	Heat shock-related 70 kDa protein 2 (Heat shock 70 kDa protein 2)	188.604	21.44	66	11	5.62	70021
202	Q9H0U4	RAB1B_HUMAN	Ras-related protein Rab-1B	188.35	56.72	32	9	5.93	22171.2
203	P04004_CHAIN_0	VTNC_HUMAN	Somatomedin-B [CHAIN 0]	185.526	26.58	50	11	5.55	52278
204	P00367_CHAIN_0	DHE3_HUMAN	Glutamate dehydrogenase 1, mitochondrial (GDH 1) [CHAIN 0]	185.521	30.89	39	12	6.92	56008.7
205	P32119_CHAIN_0	PRDX2_HUMAN	Peroxiredoxin-2 (NKEF-B) (TSA) [CHAIN 0]	184.571	36.55	49	10	5.97	21760.7
206	P27348	1433T_HUMAN	14-3-3 protein theta	184.442	46.53	36	10	4.73	27764.3
207	P31946_ISOFORM_Short	1433B_HUMAN	14-3-3 protein beta/alpha, N-terminally processed [ISOFORM Short]	182.947	42.62	43	10	4.81	27850.1
208	O75306_CHAIN_0	NDUS2_HUMAN	NADH dehydrogenase [ubiquinone] iron-sulfur protein 2, mitochondrial (CI-49kD) [CHAIN 0]	182.821	33.49	30	11	6.39	49173.6
209	P01876	IGHA1_HUMAN	Ig alpha-1 chain C region	182.437	26.63	76	9	6.26	37654.7
210	P19823_CHAIN_0	ITIH2_HUMAN	Inter-alpha-trypsin inhibitor heavy chain H2 (ITI heavy chain H2) (ITI-HC2) (Inter-alpha-inhibitor heavy chain 2) (SHAP) [CHAIN 0]	180.956	27.16	59	10	5.82	72452.3
211	P00734_CHAIN_0	THRB_HUMAN	Thrombin heavy chain [CHAIN 0]	180.927	25.56	36	10	5.26	65308.2
212	Q7Z406_CHAIN_0	MYH14_HUMAN	Myosin-14 (NMHC II-C) [CHAIN 0]	180.398	10.18	49	13	5.54	227739
213	P01877	IGHA2_HUMAN	Ig alpha-2 chain C region	178.814	31.18	60	9	5.85	36526.3
214	P54289_ISOFORM_3	CA2D1_HUMAN	Voltage-dependent calcium channel subunit delta-1 [ISOFORM 3]	178.003	14.09	27	11	5.09	122629
215	Q99719	SEPT5_HUMAN	Septin-5 (CDCrel-1)	177.776	27.91	36	10	6.34	42777
216	Q9Y4I1_ISOFORM_2	MYO5A_HUMAN	Unconventional myosin-Va [ISOFORM 2]	176.917	9.85	43	12	8.82	212273
217	P06733	ENOA_HUMAN	Alpha-enolase (NNE)	175.806	35.02	38	9	7.57	47169
218	P19367_ISOFORM_4	HXK1_HUMAN	Hexokinase-1 (HK I) [ISOFORM 4]	173.052	14.92	43	11	6.55	101085
219	P49411_CHAIN_0	EFTU_HUMAN	Elongation factor Tu, mitochondrial (EF-Tu) [CHAIN 0]	172.964	33.5	58	9	6.44	45045
220	P31150	GDIA_HUMAN	Rab GDP dissociation inhibitor alpha (Rab GDI alpha) (GDI-1)	172.794	27.52	39	9	5.05	50582.7
221	Q969P0_CHAIN_0	IGSF8_HUMAN	Immunoglobulin superfamily member 8 (IgSF8) (EWI-2) (KCT-4) (PGRL) [CHAIN 0]	172.455	21.84	80	9	8.28	62173.6
222	P48047_CHAIN_0	ATPO_HUMAN	ATP synthase subunit O, mitochondrial (OSCP) [CHAIN 0]	172.045	57.89	24	9	9.89	20875.5
223	P19404_CHAIN_0	NDUV2_HUMAN	NADH dehydrogenase [ubiquinone] flavoprotein 2, mitochondrial [CHAIN 0]	171.972	44.24	23	9	5.99	23760.3
224	P23528_CHAIN_0	COF1_HUMAN	Cofilin-1 (p18) [CHAIN 0]	171.092	60.61	39	8	8.55	18371.3
225	P13489_CHAIN_0	RINI_HUMAN	Ribonuclease inhibitor (Placental RNase inhibitor) (RAI) [CHAIN 0]	169.054	30.87	17	9	4.74	49842.3
226	P30043_CHAIN_0	BLVRB_HUMAN	Flavin reductase (NADPH) (FR) (BVR-B) (GHBP) (FLR) [CHAIN 0]	168.643	53.17	45	8	8.03	21988.2
227	P40939_CHAIN_0	ECHA_HUMAN	Trifunctional enzyme subunit alpha, mitochondrial [CHAIN 0]	168.62	19.94	40	9	9.02	79009.9
228	P62140_CHAIN_0	PP1B_HUMAN	Serine/threonine-protein phosphatase PP1-beta catalytic subunit (PP-1B) (PPP1CD) [CHAIN 0]	167.41	32.82	23	9	6.05	37055.7
229	Q99623_ISOFORM_2	PHB2_HUMAN	Prohibitin-2 [ISOFORM 2]	166.859	44.44	42	8	10.09	29043.6
230	Q9UQ16_ISOFORM_2	DYN3_HUMAN	Dynamin-3 [ISOFORM 2]	166.106	11.99	74	11	8.51	96681.9
231	P08559_CHAIN_0	ODPA_HUMAN	Pyruvate dehydrogenase E1 component subunit alpha, somatic form, mitochondrial [CHAIN 0]	165.097	30.75	25	10	6.78	40229
232	P62834_CHAIN_0	RAP1A_HUMAN	Ras-related protein Rap-1A [CHAIN 0]	164.591	46.96	41	8	7.5	20647.7
233	P00915_CHAIN_0	CAH1_HUMAN	Carbonic anhydrase 1 (CAB) (CA-I) [CHAIN 0]	164.079	39.62	61	8	6.92	28739
234	P02649_CHAIN_0	APOE_HUMAN	Apolipoprotein E (Apo-E) [CHAIN 0]	162.334	34.78	35	8	5.65	34236.7
235	P78559	MAP1A_HUMAN	MAP1 light chain LC2	161.502	6.14	44	13	4.85	305485
236	Q99798_CHAIN_0	ACON_HUMAN	Aconitate hydratase, mitochondrial (Aconitase) [CHAIN 0]	161.1	19.12	30	9	7	82425.8
237	P09104	ENOG_HUMAN	Gamma-enolase (NSE)	160.214	31.8	39	8	4.95	47268.6
238	Q9BWM7	SFXN3_HUMAN	Sideroflexin-3	159.455	34.15	52	8	9.35	35978.9
239	P63027_CHAIN_0	VAMP2_HUMAN	Vesicle-associated membrane protein 2 (VAMP-2) [CHAIN 0]	159.028	46.09	34	7	8.85	12531.5
240	Q13740_CHAIN_0	CD166_HUMAN	CD166 antigen [CHAIN 0]	157.205	28.24	19	10	5.81	62262.9
241	P11177_CHAIN_0	ODPB_HUMAN	Pyruvate dehydrogenase E1 component subunit beta, mitochondrial (PDHE1-B) [CHAIN 0]	156.161	34.95	40	8	5.5	35904.4
242	P02774_CHAIN_0	VTDB_HUMAN	Vitamin D-binding protein (DBP) (VDB) [CHAIN 0]	154.218	31.44	28	8	5.28	51243.5
243	P36542_CHAIN_0	ATPG_HUMAN	ATP synthase subunit gamma, mitochondrial [CHAIN 0]	153.619	32.23	41	8	9.13	30165.7
244	P60174_ISOFORM_2	TPIS_HUMAN	Triosephosphate isomerase (TIM) [ISOFORM 2]	153	31.33	22	7	6.9	26669.5
245	P12035	K2C3_HUMAN	Keratin, type II cytoskeletal 3 (CK-3) (K3)	152.759	11.78	42	11	6.32	64417
246	Q16795_CHAIN_0	NDUA9_HUMAN	NADH dehydrogenase [ubiquinone] 1 alpha subcomplex subunit 9, mitochondrial (CI-39kD) [CHAIN 0]	152.106	34.8	20	9	9.74	38900.3
247	P80723_CHAIN_0	BASP1_HUMAN	Brain acid soluble protein 1 [CHAIN 0]	150.553	58.41	51	8	4.64	22562.2
248	Q00325_ISOFORM_B	MPCP_HUMAN	Phosphate carrier protein, mitochondrial (PTP) [ISOFORM B]	149.192	22.71	43	8	9.48	39958.7
249	P21980	TGM2_HUMAN	Protein-glutamine gamma-glutamyltransferase 2 (TG(C)) (TGC) (TGase C) (TGase H) (TGase-2)	149.133	21.25	33	10	5.14	77328.9
250	P09972_CHAIN_0	ALDOC_HUMAN	Fructose-bisphosphate aldolase C [CHAIN 0]	147.252	26.72	49	7	6.79	39324.7
251	P00739_CHAIN_0	HPTR_HUMAN	Haptoglobin-related protein [CHAIN 0]	146.521	24.92	37	8	6.92	36957.1
252	P08754_CHAIN_0	GNAI3_HUMAN	Guanine nucleotide-binding protein G(k) subunit alpha [CHAIN 0]	146.282	26.35	63	8	5.62	40401
253	P84077	ARF1_HUMAN	ADP-ribosylation factor 1	145.276	48.62	24	7	6.84	20696.8
254	Q16623_ISOFORM_3	STX1A_HUMAN	Syntaxin-1A [ISOFORM 3]	145.058	40.24	42	7	5.52	28994.6
255	P00751_CHAIN_0	CFAB_HUMAN	Complement factor B Bb fragment [CHAIN 0]	144.826	16.37	17	9	6.8	83000.8
256	P21333_ISOFORM_2	FLNA_HUMAN	Filamin-A (FLN-A) (ABP-280) [ISOFORM 2]	143.841	6.29	38	11	5.71	280018
257	P28482	MK01_HUMAN	Mitogen-activated protein kinase 1 (MAP kinase 1) (MAPK 1) (ERK-2) (p42-MAPK) (MAP kinase 2) (MAPK 2)	143.644	30	25	9	6.67	41389.7
258	Q5XKE5	K2C79_HUMAN	Keratin, type II cytoskeletal 79 (CK-79) (Keratin-6L) (K79)	143.002	11.59	45	10	7.1	57835.6
259	P14927_CHAIN_0	QCR7_HUMAN	Cytochrome b-c1 complex subunit 7 [CHAIN 0]	142.765	55.45	27	7	9.05	13399.3
260	P78324_CHAIN_0	SHPS1_HUMAN	Tyrosine-protein phosphatase non-receptor type substrate 1 (SHP substrate 1) (SHPS-1) (Bit) (Sirp-alpha-1) (Sirp-alpha-2) (Sirp-alpha-3) [CHAIN 0]	142.097	28.06	38	8	6.73	52105.4
261	P0CG06	LAC3_HUMAN	Ig lambda-3 chain C regions	142.011	79.25	90	6	7.89	11237.5
262	Q08495_ISOFORM_2	DEMA_HUMAN	Dematin [ISOFORM 2]	141.612	34.73	42	8	9.02	43087.7
263	P20336	RAB3A_HUMAN	Ras-related protein Rab-3A	141.307	42.73	52	7	4.94	24983.9
264	Q9Y6C9_CHAIN_0	MTCH2_HUMAN	Mitochondrial carrier homolog 2 [CHAIN 0]	139.591	32.12	37	8	8.46	33199.7
265	P47985_CHAIN_1	UCRI_HUMAN	Cytochrome b-c1 complex subunit 11 [CHAIN 1]	139.585	41.33	31	7	6.58	21616.6
266	P49821_CHAIN_0	NDUV1_HUMAN	NADH dehydrogenase [ubiquinone] flavoprotein 1, mitochondrial (CI-51kD) [CHAIN 0]	137.829	19.14	34	8	7.92	48505.3
267	O94811	TPPP_HUMAN	Tubulin polymerization-promoting protein (TPPP)	136.917	39.73	48	6	9.55	23693.7
268	P02747_CHAIN_0	C1QC_HUMAN	Complement C1q subcomponent subunit C [CHAIN 0]	136.473	35.48	74	7	8.64	22813
269	P50570_ISOFORM_3	DYN2_HUMAN	Dynamin-2 [ISOFORM 3]	135.863	11.55	48	10	7.68	97553.8
270	P0CG04	LAC1_HUMAN	Ig lambda-1 chain C regions	135.585	79.25	76	6	8.49	11347.7
271	Q99719_ISOFORM_2	SEPT5_HUMAN	Septin-5 (CDCrel-1) [ISOFORM 2]	135.375	20.81	29	8	6.93	39331.6
272	P14618_CHAIN_0	KPYM_HUMAN	Pyruvate kinase PKM (CTHBP) (OIP-3) (THBP1) [CHAIN 0]	135.268	21.51	29	8	8.21	57805.7
273	P69891_CHAIN_0	HBG1_HUMAN	Hemoglobin subunit gamma-1 [CHAIN 0]	134.799	45.21	46	6	7.23	16009.3
274	P40227_CHAIN_0	TCPZ_HUMAN	T-complex protein 1 subunit zeta (TCP-1-zeta) [CHAIN 0]	134.02	22.45	26	8	6.38	57893
275	Q04917_CHAIN_0	1433F_HUMAN	14-3-3 protein eta [CHAIN 0]	133.567	30.2	28	7	4.8	28087.5
276	P47985	UCRI_HUMAN	Cytochrome b-c1 complex subunit 11	133.412	31.75	31	7	8.77	29668
277	Q93084_ISOFORM_SERCA3G	AT2A3_HUMAN	Sarcoplasmic/endoplasmic reticulum calcium ATPase 3 (SERCA3) (SR Ca(2+)-ATPase 3) [ISOFORM SERCA3G]	133.345	8.52	40	8	5.45	109127
278	P30041_CHAIN_0	PRDX6_HUMAN	Peroxiredoxin-6 (1-Cys PRX) (aiPLA2) (NSGPx) [CHAIN 0]	133.129	36.32	23	7	6.43	24903.8
279	O43236_ISOFORM_2	SEPT4_HUMAN	Septin-4 (ARTS) (hCDCREL-2) [ISOFORM 2]	132.974	20.7	30	8	6.02	53042
280	Q04695	K1C17_HUMAN	Keratin, type I cytoskeletal 17 (CK-17) (K17)	132.886	16.9	35	8	5.01	48105.7
281	P04040	CATA_HUMAN	Catalase	131.944	24.1	26	9	7.09	59756.2
282	P50395	GDIB_HUMAN	Rab GDP dissociation inhibitor beta (Rab GDI beta) (GDI-2)	131.828	21.57	33	7	6.31	50663.3
283	P47756_ISOFORM_2	CAPZB_HUMAN	F-actin-capping protein subunit beta [ISOFORM 2]	131.283	38.97	17	7	5.89	30628.7
284	P01042_ISOFORM_LMW	KNG1_HUMAN	Low molecular weight growth-promoting factor [ISOFORM LMW]	130.533	24.82	29	8	6.56	47883.2
285	P08133_CHAIN_0	ANXA6_HUMAN	Annexin A6 (CPB-II) [CHAIN 0]	130.183	18.3	29	8	5.46	75742.1
286	P61163	ACTZ_HUMAN	Alpha-centractin (Centractin)	130.086	29.26	24	7	6.35	42613.8
287	Q08722_CHAIN_0	CD47_HUMAN	Leukocyte surface antigen CD47 (IAP) [CHAIN 0]	129.974	16.07	43	8	7.74	33468.5
288	Q9NX63_CHAIN_0	CHCH3_HUMAN	Coiled-coil-helix-coiled-coil-helix domain-containing protein 3, mitochondrial [CHAIN 0]	129.794	24.78	20	7	8.69	26021.2
289	O00264_CHAIN_0	PGRC1_HUMAN	Membrane-associated progesterone receptor component 1 (mPR) [CHAIN 0]	129.318	36.08	15	7	4.56	21540
290	P18135_CHAIN_0	KV312_HUMAN	Ig kappa chain V-III region HAH [CHAIN 0]	128.345	55.96	77	6	9.34	11818.2
291	P24539_CHAIN_0	AT5F1_HUMAN	ATP synthase F(0) complex subunit B1, mitochondrial (ATPase subunit b) [CHAIN 0]	128.243	35.51	76	6	9.21	24625.6
292	Q05639	EF1A2_HUMAN	Elongation factor 1-alpha 2 (EF-1-alpha-2) (eEF1A-2)	126.464	24.41	57	7	9.17	50470.2
293	P78371_CHAIN_0	TCPB_HUMAN	T-complex protein 1 subunit beta (TCP-1-beta) [CHAIN 0]	125.846	20.97	32	7	6.1	57357
294	P07996_CHAIN_0	TSP1_HUMAN	Thrombospondin-1 [CHAIN 0]	125.837	9.98	27	9	4.71	127495
295	P61421	VA0D1_HUMAN	V-type proton ATPase subunit d 1 (V-ATPase subunit d 1) (p39)	125.393	20.51	28	8	4.94	40329.1
296	O43813_CHAIN_0	LANC1_HUMAN	LanC-like protein 1 (p40) [CHAIN 0]	124.94	24.12	40	8	8.14	45151.9
297	P05164_CHAIN_2	PERM_HUMAN	Myeloperoxidase heavy chain [CHAIN 2]	124.636	17.73	30	7	9.28	66106.9
298	Q15555_ISOFORM_4	MARE2_HUMAN	Microtubule-associated protein RP/EB family member 2 (EB2) [ISOFORM 4]	124.595	29.93	18	7	5.65	30691.3
299	O94919_CHAIN_0	ENDD1_HUMAN	Endonuclease domain-containing 1 protein [CHAIN 0]	122.69	16.49	34	7	5.69	52887.1
300	O00499_ISOFORM_BIN1-10-13	BIN1_HUMAN	Myc box-dependent-interacting protein 1 [ISOFORM BIN1-10-13]	122.618	26.65	22	6	5.4	45563.1
301	Q13555_ISOFORM_10	KCC2G_HUMAN	Calcium/calmodulin-dependent protein kinase type II subunit gamma (CaM kinase II subunit gamma) (CaMK-II subunit gamma) [ISOFORM 10]	122.476	17.37	73	7	6.87	55960.7
302	P43003_ISOFORM_2	EAA1_HUMAN	Excitatory amino acid transporter 1 (GLAST-1) [ISOFORM 2]	122.399	16.7	48	6	9.17	55149.1
303	Q9NVJ2	ARL8B_HUMAN	ADP-ribosylation factor-like protein 8B	121.874	40.86	17	6	8.9	21539
304	Q9UI15	TAGL3_HUMAN	Transgelin-3 (NP22)	120.602	37.69	14	6	7.69	22472.6
305	O95299_CHAIN_0	NDUAA_HUMAN	NADH dehydrogenase [ubiquinone] 1 alpha subcomplex subunit 10, mitochondrial (CI-42kD) [CHAIN 0]	120.511	21.25	25	7	7.26	37147.3
306	Q13557_ISOFORM_Delta10	KCC2D_HUMAN	Calcium/calmodulin-dependent protein kinase type II subunit delta (CaM kinase II subunit delta) (CaMK-II subunit delta) [ISOFORM Delta10]	120.185	19.04	81	7	7.01	54127.9
307	P00558_CHAIN_0	PGK1_HUMAN	Phosphoglycerate kinase 1 (PRP 2) [CHAIN 0]	120.125	24.52	17	7	8.49	44483.5
308	P13987_CHAIN_0	CD59_HUMAN	CD59 glycoprotein (HRF-20) (HRF20) (MAC-IP) (MACIF) (MIRL) [CHAIN 0]	119.156	51.95	40	5	5.7	8961.1
309	Q15019	SEPT2_HUMAN	Septin-2 (NEDD-5)	118.58	25.21	28	6	6.26	41487.5
310	O00217_CHAIN_0	NDUS8_HUMAN	NADH dehydrogenase [ubiquinone] iron-sulfur protein 8, mitochondrial (CI-23kD) [CHAIN 0]	118.455	34.66	15	6	5.22	20290
311	Q92777	SYN2_HUMAN	Synapsin-2	117.869	19.59	41	8	8.72	62847.2
312	P04217_CHAIN_0	A1BG_HUMAN	Alpha-1B-glycoprotein [CHAIN 0]	115.919	20.25	29	6	5.7	51921.7
313	P23515_CHAIN_0	OMGP_HUMAN	Oligodendrocyte-myelin glycoprotein [CHAIN 0]	115.096	20.61	26	7	8.18	44355.4
314	P55011_ISOFORM_2	S12A2_HUMAN	Solute carrier family 12 member 2 [ISOFORM 2]	114.646	8.11	24	8	6.08	129679
315	P84085_CHAIN_0	ARF5_HUMAN	ADP-ribosylation factor 5 [CHAIN 0]	113.895	40.22	12	6	7.02	20398.5
316	O75431	MTX2_HUMAN	Metaxin-2	113.235	26.62	10	6	6.1	29763.2
317	P30038_ISOFORM_2	AL4A1_HUMAN	Delta-1-pyrroline-5-carboxylate dehydrogenase, mitochondrial (P5C dehydrogenase) [ISOFORM 2]	113.105	15.51	22	6	6.48	55117.7
318	P08195_ISOFORM_2	4F2_HUMAN	4F2 cell-surface antigen heavy chain (4F2hc) [ISOFORM 2]	112.387	18.71	52	7	5.26	57944.9
319	P20339	RAB5A_HUMAN	Ras-related protein Rab-5A	112.039	37.21	14	6	8.66	23658.7
320	P09871_CHAIN_0	C1S_HUMAN	Complement C1s subcomponent light chain [CHAIN 0]	111.552	19.91	16	7	4.87	74887.2
321	P61225_CHAIN_0	RAP2B_HUMAN	Ras-related protein Rap-2b [CHAIN 0]	111.501	36.67	23	6	4.8	20178.9
322	P09417_CHAIN_0	DHPR_HUMAN	Dihydropteridine reductase [CHAIN 0]	111.024	30.86	46	5	7.87	25658.3
323	P50213_ISOFORM_2	IDH3A_HUMAN	Isocitrate dehydrogenase [NAD] subunit alpha, mitochondrial [ISOFORM 2]	110.683	30.21	19	6	5.99	31381.2
324	Q9H4B7	TBB1_HUMAN	Tubulin beta-1 chain	110.395	11.75	136	7	5.1	50326.9
325	P09936	UCHL1_HUMAN	Ubiquitin carboxyl-terminal hydrolase isozyme L1 (UCH-L1) (PGP9.5)	109.697	34.08	14	7	5.45	24824.3
326	Q14203_ISOFORM_5	DCTN1_HUMAN	Dynactin subunit 1 (DP-150) [ISOFORM 5]	108.915	9.48	10	8	5.35	126733
327	P63241_CHAIN_0	IF5A1_HUMAN	Eukaryotic translation initiation factor 5A-1 (eIF-5A-1) (eIF-5A1) (eIF-5A) [CHAIN 0]	108.912	46.41	11	6	5.21	16701.1
328	P30153_CHAIN_0	2AAA_HUMAN	Serine/threonine-protein phosphatase 2A 65 kDa regulatory subunit A alpha isoform [CHAIN 0]	107.822	16.33	16	7	5.03	65177.4
329	P20916_ISOFORM_3	MAG_HUMAN	Myelin-associated glycoprotein [ISOFORM 3]	107.822	15.47	67	6	4.94	66224.1
330	P10114_CHAIN_0	RAP2A_HUMAN	Ras-related protein Rap-2a [CHAIN 0]	107.779	36.67	19	6	4.8	20260.1
331	P62745_CHAIN_0	RHOB_HUMAN	Rho-related GTP-binding protein RhoB (h6) [CHAIN 0]	107.722	44.56	20	6	5.1	21782.9
332	P51674_ISOFORM_3	GPM6A_HUMAN	Neuronal membrane glycoprotein M6-a (M6a) [ISOFORM 3]	107.368	15.36	88	6	5.74	29905.2
333	P01112_CHAIN_1	RASH_HUMAN	GTPase HRas, N-terminally processed [CHAIN 1]	106.822	39.46	12	6	5.29	20867.6
334	P48735_CHAIN_0	IDHP_HUMAN	Isocitrate dehydrogenase [NADP], mitochondrial (IDH) [CHAIN 0]	106.411	23	28	6	8.5	46614.4
335	P04216_CHAIN_0	THY1_HUMAN	Thy-1 membrane glycoprotein [CHAIN 0]	104.813	36.04	45	4	9.33	12553.2
336	P08107_CHAIN_0	HSP71_HUMAN	Heat shock 70 kDa protein 1A/1B (HSP70-1/HSP70-2) (HSP70.1/HSP70.2) [CHAIN 0]	103.938	12.66	28	6	5.54	69921.1
337	Q02252_CHAIN_0	MMSA_HUMAN	Methylmalonate-semialdehyde dehydrogenase [acylating], mitochondrial (MMSDH) (Malonate-semialdehyde dehydrogenase [acylating]) [CHAIN 0]	102.997	19.72	21	7	8.28	54388.7
338	P00918_CHAIN_0	CAH2_HUMAN	Carbonic anhydrase 2 (CAC) (CA-II) [CHAIN 0]	102.939	35.14	33	6	7.2	29114.9
339	Q9NZ45_CHAIN_0	CISD1_HUMAN	CDGSH iron-sulfur domain-containing protein 1 [CHAIN 0]	102.783	43.93	32	5	9.35	12067.9
340	P36955_CHAIN_0	PEDF_HUMAN	Pigment epithelium-derived factor (PEDF) [CHAIN 0]	101.931	15.29	19	6	6.06	44387.8
341	P84095_CHAIN_0	RHOG_HUMAN	Rho-related GTP-binding protein RhoG [CHAIN 0]	101.715	34.57	11	5	8.62	20969
342	P06396_ISOFORM_2	GELS_HUMAN	Gelsolin (ADF) [ISOFORM 2]	101.707	16.28	22	6	5.64	80640.6
343	P05109	S10A8_HUMAN	Protein S100-A8, N-terminally processed	101.695	39.78	22	5	6.96	10834.5
344	O43175_CHAIN_0	SERA_HUMAN	D-3-phosphoglycerate dehydrogenase (3-PGDH) [CHAIN 0]	101.251	16.35	27	6	6.52	56519.3
345	Q9Y224	CN166_HUMAN	UPF0568 protein C14orf166 (CLE)	101.045	31.15	9	5	6.4	28068.1
346	P24821_ISOFORM_4	TENA_HUMAN	Tenascin (TN) (TN-C) [ISOFORM 4]	100.689	5.4	26	8	4.8	230867
347	O60313_CHAIN_1	OPA1_HUMAN	Dynamin-like 120 kDa protein, form S1 [CHAIN 1]	100.638	13.19	22	7	6.26	89124.5
348	P63167	DYL1_HUMAN	Dynein light chain 1, cytoplasmic (DLC8) (PIN)	100.492	64.04	14	5	7.73	10365.9
349	O43396_CHAIN_0	TXNL1_HUMAN	Thioredoxin-like protein 1 [CHAIN 0]	99.906	28.47	9	6	4.89	32120.1
350	P51970_CHAIN_0	NDUA8_HUMAN	NADH dehydrogenase [ubiquinone] 1 alpha subcomplex subunit 8 (CI-19kD) (CI-PGIV) [CHAIN 0]	99.656	52.05	18	5	8.26	19973.8
351	P00403	COX2_HUMAN	Cytochrome c oxidase subunit 2	99.202	27.31	46	5	4.76	25565
352	Q96E17	RAB3C_HUMAN	Ras-related protein Rab-3C	98.908	30.4	16	6	5.21	25952.2
353	Q9BPW8	NIPS1_HUMAN	Protein NipSnap homolog 1 (NipSnap1)	98.66	25.35	18	6	9.43	33310
354	P23763_ISOFORM_3	VAMP1_HUMAN	Vesicle-associated membrane protein 1 (VAMP-1) [ISOFORM 3]	98.647	44.83	11	5	8.68	12657.6
355	P27169_CHAIN_0	PON1_HUMAN	Serum paraoxonase/arylesterase 1 (PON 1) (A-esterase 1) [CHAIN 0]	98.626	26.84	17	6	5.15	39600.1
356	P51148	RAB5C_HUMAN	Ras-related protein Rab-5C	97.469	31.94	17	5	8.87	23482.6
357	P48426_CHAIN_0	PI42A_HUMAN	Phosphatidylinositol 5-phosphate 4-kinase type-2 alpha (PI(5)P 4-kinase type II alpha) (PIP4KII-alpha) [CHAIN 0]	97.053	12.84	28	6	6.67	46093.4
358	P04206	KV307_HUMAN	Ig kappa chain V-III region GOL	96.968	55.05	54	4	9.56	11830.3
359	Q9UPR5_CHAIN_0	NAC2_HUMAN	Sodium/calcium exchanger 2 [CHAIN 0]	96.912	13.98	12	7	5.05	98491.5
360	P02746_CHAIN_0	C1QB_HUMAN	Complement C1q subcomponent subunit B [CHAIN 0]	96.377	25.66	29	5	9.02	23741.9
361	P45974_ISOFORM_Short	UBP5_HUMAN	Ubiquitin carboxyl-terminal hydrolase 5 [ISOFORM Short]	96.089	11.38	13	7	4.98	93307.8
362	Q00013_ISOFORM_2	EM55_HUMAN	55 kDa erythrocyte membrane protein (p55) [ISOFORM 2]	95.53	20.87	16	6	7.18	49074.9
363	P18085_CHAIN_0	ARF4_HUMAN	ADP-ribosylation factor 4 [CHAIN 0]	95.51	35.75	16	5	7.92	20379.6
364	P30519_CHAIN_0	HMOX2_HUMAN	Heme oxygenase 2 (HO-2) [CHAIN 0]	95.031	31.75	12	6	5.39	35901.7
365	P19013	K2C4_HUMAN	Keratin, type II cytoskeletal 4 (CK-4) (K4)	94.983	9.74	40	6	6.53	57285.3
366	Q15907_CHAIN_0	RB11B_HUMAN	Ras-related protein Rab-11B [CHAIN 0]	94.044	29.91	9	5	5.87	24001.9
367	P07357_CHAIN_0	CO8A_HUMAN	Complement component C8 alpha chain [CHAIN 0]	93.576	18.95	15	6	5.84	61711.1
368	Q99878_CHAIN_0	H2A1J_HUMAN	Histone H2A type 1-J [CHAIN 0]	93.359	36.22	18	5	11.07	13805.1
369	P08574_CHAIN_0	CY1_HUMAN	Cytochrome c1, heme protein, mitochondrial (Cytochrome c-1) [CHAIN 0]	93.334	27.39	23	5	6.74	27352.4
370	Q14974	IMB1_HUMAN	Importin subunit beta-1 (PTAC97)	92.46	9.47	20	6	4.7	97170.2
371	O15394_CHAIN_0	NCAM2_HUMAN	Neural cell adhesion molecule 2 (N-CAM-2) (NCAM-2) [CHAIN 0]	92.43	10.15	21	6	5.48	91051.9
372	P08697_ISOFORM_2	A2AP_HUMAN	Alpha-2-antiplasmin (Alpha-2-AP) (Alpha-2-PI) [ISOFORM 2]	92.413	27.17	22	6	5.84	47907
373	P01593	KV101_HUMAN	Ig kappa chain V-I region AG	92.227	41.67	37	4	6.76	11992.4
374	Q02978_CHAIN_0	M2OM_HUMAN	Mitochondrial 2-oxoglutarate/malate carrier protein (OGCP) [CHAIN 0]	92.169	20.77	17	5	9.98	33930.5
375	P02790_CHAIN_0	HEMO_HUMAN	Hemopexin [CHAIN 0]	92.139	20.73	15	6	6.54	49295.4
376	Q9UF11_ISOFORM_4	PKHB1_HUMAN	Pleckstrin homology domain-containing family B member 1 (PH domain-containing family B member 1) (PHRET1) [ISOFORM 4]	92.059	41.8	33	5	6.06	21254.1
377	P08514_CHAIN_1	ITA2B_HUMAN	Integrin alpha-IIb light chain, form 2 [CHAIN 1]	91.958	9.7	14	6	5.31	92662.5
378	P08729_CHAIN_0	K2C7_HUMAN	Keratin, type II cytoskeletal 7 (CK-7) (K7) [CHAIN 0]	91.789	7.05	52	7	5.47	51254.5
379	P21291	CSRP1_HUMAN	Cysteine and glycine-rich protein 1 (CRP) (CRP1)	91.737	36.27	16	5	8.97	20567.4
380	P30044_CHAIN_0	PRDX5_HUMAN	Peroxiredoxin-5, mitochondrial (AOEB166) (Prx-V) [CHAIN 0]	91.615	43.21	9	5	7.7	17030.7
381	Q9Y2Q0_ISOFORM_3	AT8A1_HUMAN	Probable phospholipid-transporting ATPase IA [ISOFORM 3]	91.568	8.18	25	7	7.25	129723
382	Q93077	H2A1C_HUMAN	Histone H2A type 1-C	91.549	36.15	16	5	11.23	14105.5
383	O94826_CHAIN_0	TOM70_HUMAN	Mitochondrial import receptor subunit TOM70 [CHAIN 0]	91.349	11.7	22	5	7.18	67323.6
384	P08758	ANXA5_HUMAN	Annexin A5 (CBP-I) (PP4) (PAP-I) (VAC-alpha)	90.971	23.12	17	5	4.96	35936.8
385	P35222_CHAIN_0	CTNB1_HUMAN	Catenin beta-1 [CHAIN 0]	90.876	10.51	20	6	5.57	85365.4
386	Q9BY11	PACN1_HUMAN	Protein kinase C and casein kinase substrate in neurons protein 1	90.594	17.12	15	5	5.19	50965.6
387	Q9UI09	NDUAC_HUMAN	NADH dehydrogenase [ubiquinone] 1 alpha subcomplex subunit 12 (CI-B17.2) (CIB17.2)	90.305	46.21	14	5	9.73	17114.4
388	Q96GW7_CHAIN_0	PGCB_HUMAN	Brevican core protein (BEHAB) [CHAIN 0]	90.282	8.89	30	6	4.58	96929.4
389	O75947_ISOFORM_2	ATP5H_HUMAN	ATP synthase subunit d, mitochondrial (ATPase subunit d) [ISOFORM 2]	90.196	53.28	12	5	7.75	15773.2
390	O94819	KBTBB_HUMAN	Kelch repeat and BTB domain-containing protein 11	89.868	15.73	10	6	5.88	65719.9
391	P02743_CHAIN_0	SAMP_HUMAN	Serum amyloid P-component(1-203) [CHAIN 0]	89.56	23.53	16	5	6.49	23258.5
392	P00568	KAD1_HUMAN	Adenylate kinase isoenzyme 1 (AK 1)	89.525	37.11	20	5	8.94	21634.8
393	Q9NQC3_ISOFORM_4	RTN4_HUMAN	Reticulon-4 (Nogo protein) (NSP) [ISOFORM 4]	89.491	9.48	54	5	4.42	106360
394	P01116_ISOFORM_2B	RASK_HUMAN	GTPase KRas, N-terminally processed [ISOFORM 2B]	88.285	34.04	12	5	8.55	21424.5
395	P20340_ISOFORM_2	RAB6A_HUMAN	Ras-related protein Rab-6A (Rab-6) [ISOFORM 2]	88.075	25.96	13	5	5.72	23548.7
396	P10606_CHAIN_0	COX5B_HUMAN	Cytochrome c oxidase subunit 5B, mitochondrial [CHAIN 0]	88.016	50	18	5	7.03	10613
397	Q7L099	RUFY3_HUMAN	Protein RUFY3 (RIPx) (Singar)	87.965	15.78	11	6	5.42	52965
398	O94832_CHAIN_0	MYO1D_HUMAN	Unconventional myosin-Id [CHAIN 0]	87.813	9.35	20	6	9.46	116071
399	P32004_CHAIN_0	L1CAM_HUMAN	Neural cell adhesion molecule L1 (N-CAM-L1) (NCAM-L1) [CHAIN 0]	87.724	8.48	18	7	5.84	137831
400	Q9NRW1_CHAIN_0	RAB6B_HUMAN	Ras-related protein Rab-6B [CHAIN 0]	87.469	30.43	14	5	5.7	23330.5
401	P07195_CHAIN_0	LDHB_HUMAN	L-lactate dehydrogenase B chain (LDH-B) (LDH-H) [CHAIN 0]	87.377	21.32	12	5	5.86	36507.3
402	Q9Y4G6	TLN2_HUMAN	Talin-2	87.122	3.62	9	7	5.42	271613
403	P15311_CHAIN_0	EZRI_HUMAN	Ezrin [CHAIN 0]	86.178	13.68	14	6	6.03	69281.6
404	P48643_CHAIN_0	TCPE_HUMAN	T-complex protein 1 subunit epsilon (TCP-1-epsilon) [CHAIN 0]	85.901	17.22	9	6	5.5	59539.8
405	P50990_CHAIN_0	TCPQ_HUMAN	T-complex protein 1 subunit theta (TCP-1-theta) [CHAIN 0]	85.717	10.97	19	5	5.47	59489.4
406	Q8TB36_ISOFORM_2	GDAP1_HUMAN	Ganglioside-induced differentiation-associated protein 1 (GDAP1) [ISOFORM 2]	85.681	15.86	13	5	9.18	33479.8
407	P51884_CHAIN_0	LUM_HUMAN	Lumican (KSPG lumican) [CHAIN 0]	85.059	19.38	24	5	6.34	36660.9
408	P17987	TCPA_HUMAN	T-complex protein 1 subunit alpha (TCP-1-alpha)	84.222	14.75	15	6	5.9	60343.6
409	P09382_CHAIN_0	LEG1_HUMAN	Galectin-1 (Gal-1) (HLBP14) [CHAIN 0]	83.65	39.55	17	4	5.61	14584.5
410	Q9Y2J8	PADI2_HUMAN	Protein-arginine deiminase type-2	83.488	12.93	30	6	5.45	75564
411	Q9GZP4_ISOFORM_2	PITH1_HUMAN	PITH domain-containing protein 1 [ISOFORM 2]	83.425	28.57	11	5	5.58	24120.8
412	P62805_CHAIN_0	H4_HUMAN	Histone H4 [CHAIN 0]	83.335	31.37	11	5	11.51	11236.2
413	P60981_CHAIN_0	DEST_HUMAN	Destrin (ADF) [CHAIN 0]	83.026	32.93	14	5	8.38	18374.5
414	Q7L0J3	SV2A_HUMAN	Synaptic vesicle glycoprotein 2A	82.676	9.57	34	6	5.42	82695.4
415	Q03252_CHAIN_0	LMNB2_HUMAN	Lamin-B2 [CHAIN 0]	82.552	12.06	7	6	5.32	67295.3
416	Q16775_ISOFORM_2	GLO2_HUMAN	Hydroxyacylglutathione hydrolase, mitochondrial (Glx II) [ISOFORM 2]	81.656	31.15	10	5	7.19	28860
417	P02792_CHAIN_0	FRIL_HUMAN	Ferritin light chain (Ferritin L subunit) [CHAIN 0]	81.375	28.74	17	4	5.64	19888.5
418	P06727_CHAIN_0	APOA4_HUMAN	Apolipoprotein A-IV (Apo-AIV) (ApoA-IV) [CHAIN 0]	81.151	17.29	7	5	5.23	43402.5
419	Q9H936	GHC1_HUMAN	Mitochondrial glutamate carrier 1 (GC-1)	81.109	17.34	26	5	9.49	34470.2
420	Q96F85_ISOFORM_2	CNRP1_HUMAN	CB1 cannabinoid receptor-interacting protein 1 (CRIP-1) [ISOFORM 2]	80.652	45.31	10	4	5.18	14224.2
421	P50148	GNAQ_HUMAN	Guanine nucleotide-binding protein G(q) subunit alpha	80.558	18.38	30	5	5.58	42142.1
422	P00505_CHAIN_0	AATM_HUMAN	Aspartate aminotransferase, mitochondrial (mAspAT) (FABP-1) (FABPpm) [CHAIN 0]	80.382	13.47	18	5	9.06	44737.4
423	Q9C0H9_ISOFORM_2	SRCN1_HUMAN	SRC kinase signaling inhibitor 1 (SNIP) [ISOFORM 2]	80.134	8.79	15	5	9.3	108025
424	P35749_ISOFORM_4	MYH11_HUMAN	Myosin-11 [ISOFORM 4]	79.926	4.02	35	7	5.45	223577
425	Q562R1	ACTBL_HUMAN	Beta-actin-like protein 2	79.554	15.96	128	5	5.48	42003.2
426	Q4V328_ISOFORM_2	GRAP1_HUMAN	GRIP1-associated protein 1 (GRASP-1) [ISOFORM 2]	79.331	14.56	8	5	5.36	71877.5
427	O43678_CHAIN_0	NDUA2_HUMAN	NADH dehydrogenase [ubiquinone] 1 alpha subcomplex subunit 2 (CI-B8) [CHAIN 0]	79.297	41.84	12	5	9.82	10790.4
428	P13646_ISOFORM_3	K1C13_HUMAN	Keratin, type I cytoskeletal 13 (CK-13) (K13) [ISOFORM 3]	79.281	10.95	26	5	4.86	45867.2
429	P59998_CHAIN_0	ARPC4_HUMAN	Actin-related protein 2/3 complex subunit 4 (p20-ARC) [CHAIN 0]	79.037	36.53	7	5	8.88	19535.8
430	P09211	GSTP1_HUMAN	Glutathione S-transferase P	78.001	25.71	8	4	5.72	23355.8
431	P29401	TKT_HUMAN	Transketolase (TK)	77.859	14.45	10	5	7.9	67877.7
432	P29972_ISOFORM_4	AQP1_HUMAN	Aquaporin-1 (AQP-1) [ISOFORM 4]	77.794	38.96	6	4	5.18	16677.1
433	P01764_CHAIN_0	HV303_HUMAN	Ig heavy chain V-III region VH26 [CHAIN 0]	77.557	35.71	98	3	9.04	10445.7
434	P62987_CHAIN_0	RL40_HUMAN	60S ribosomal protein L40 [CHAIN 0]	77.334	47.37	52	4	8.06	8564.84
435	P60660_CHAIN_0	MYL6_HUMAN	Myosin light polypeptide 6 (LC17) (MLC-3) (Myosin light chain A3) [CHAIN 0]	77.169	36.67	21	4	4.62	16798.9
436	Q13491_ISOFORM_4	GPM6B_HUMAN	Neuronal membrane glycoprotein M6-b (M6b) [ISOFORM 4]	77.053	13.72	42	4	5.85	36219.7
437	P61020_CHAIN_0	RAB5B_HUMAN	Ras-related protein Rab-5B [CHAIN 0]	76.858	22.9	15	4	8.62	23575.6
438	Q9BRQ6_CHAIN_0	CHCH6_HUMAN	Coiled-coil-helix-coiled-coil-helix domain-containing protein 6, mitochondrial [CHAIN 0]	76.667	24.79	12	4	9.16	26326.5
439	P17677	NEUM_HUMAN	Neuromodulin	76.29	48.74	10	5	4.68	24802.7
440	P35613_ISOFORM_2	BASI_HUMAN	Basigin (EMMPRIN) (TCSF) [ISOFORM 2]	75.981	28.62	12	5	5.54	29221
441	P51888_CHAIN_0	PRELP_HUMAN	Prolargin [CHAIN 0]	75.98	15.19	19	5	9.53	41646.2
442	P09488_ISOFORM_2	GSTM1_HUMAN	Glutathione S-transferase Mu 1 [ISOFORM 2]	75.816	30.39	9	4	8.3	21252.6
443	P01610	KV118_HUMAN	Ig kappa chain V-I region WEA	75.584	32.41	30	3	9.34	11840.2
444	Q16718	NDUA5_HUMAN	NADH dehydrogenase [ubiquinone] 1 alpha subcomplex subunit 5 (CI-13kD-B)	75.267	45.69	16	4	6.15	13458.7
445	Q8WWI5_ISOFORM_3	CTL1_HUMAN	Choline transporter-like protein 1 [ISOFORM 3]	75.048	10.12	32	5	9.01	73011.9
446	Q01813	K6PP_HUMAN	6-phosphofructokinase type C (PFK-C)	74.944	7.14	25	5	7.8	85596.1
447	O95202_CHAIN_0	LETM1_HUMAN	LETM1 and EF-hand domain-containing protein 1, mitochondrial [CHAIN 0]	74.724	13.62	8	5	5.44	70946.7
448	O96000	NDUBA_HUMAN	NADH dehydrogenase [ubiquinone] 1 beta subcomplex subunit 10 (CI-PDSW)	74.544	24.42	16	4	8.88	20776.7
449	P49755_CHAIN_0	TMEDA_HUMAN	Transmembrane emp24 domain-containing protein 10 (S31I125) (p24delta1) [CHAIN 0]	74.38	29.26	20	4	6.26	21750
450	Q92823_ISOFORM_3	NRCAM_HUMAN	Neuronal cell adhesion molecule (Nr-CAM) (hBravo) (Ng-CAM-related) [ISOFORM 3]	74.228	6.69	11	5	5.74	130668
451	P51149	RAB7A_HUMAN	Ras-related protein Rab-7a	74.003	23.19	12	4	7.53	23489.8
452	Q8WUM4_CHAIN_0	PDC6I_HUMAN	Programmed cell death 6-interacting protein (PDCD6-interacting protein) [CHAIN 0]	73.377	6.92	8	5	6.24	95892
453	P07355_CHAIN_0	ANXA2_HUMAN	Annexin A2 (PAP-IV) [CHAIN 0]	73.361	19.23	15	4	8.11	38472.9
454	P14406_CHAIN_0	CX7A2_HUMAN	Cytochrome c oxidase subunit 7A2, mitochondrial (Cytochrome c oxidase subunit VIIa-L) (Cytochrome c oxidase subunit VIIaL) [CHAIN 0]	73.315	41.67	14	4	8.19	6721.81
455	Q99714_ISOFORM_2	HCD2_HUMAN	3-hydroxyacyl-CoA dehydrogenase type-2 (17-beta-HSD 10) (Mitochondrial RNase P protein 2) [ISOFORM 2]	73.283	37.7	6	4	7.65	25983.9
456	P41222_CHAIN_0	PTGDS_HUMAN	Prostaglandin-H2 D-isomerase (PGD2 synthase) (PGDS) (PGDS2) [CHAIN 0]	72.672	31.55	17	4	8.68	18698
457	Q9Y6M9_CHAIN_0	NDUB9_HUMAN	NADH dehydrogenase [ubiquinone] 1 beta subcomplex subunit 9 (CI-B22) [CHAIN 0]	72.541	35.39	13	4	8.79	21699.7
458	P30048_CHAIN_0	PRDX3_HUMAN	Thioredoxin-dependent peroxide reductase, mitochondrial (AOP-1) (Prx-III) [CHAIN 0]	72.512	25.26	9	4	5.96	21468.5
459	P07360_CHAIN_0	CO8G_HUMAN	Complement component C8 gamma chain [CHAIN 0]	72.085	30.22	10	4	8.87	20385.1
460	P09669	COX6C_HUMAN	Cytochrome c oxidase subunit 6C	71.846	36	11	4	10.57	8781.43
461	P61026	RAB10_HUMAN	Ras-related protein Rab-10	71.747	21.5	31	4	8.8	22540.9
462	Q96F07_ISOFORM_2	CYFP2_HUMAN	Cytoplasmic FMR1-interacting protein 2 [ISOFORM 2]	71.639	5.83	18	6	6.72	145673
463	P01591_CHAIN_0	IGJ_HUMAN	Immunoglobulin J chain [CHAIN 0]	71.594	28.47	12	4	4.63	15594.5
464	Q9NP58_ISOFORM_2	ABCB6_HUMAN	ATP-binding cassette sub-family B member 6, mitochondrial (Mt-ABC transporter 3) [ISOFORM 2]	71.53	11.06	11	5	9	88599.6
465	Q02246_CHAIN_0	CNTN2_HUMAN	Contactin-2 (TAX-1) [CHAIN 0]	71.184	8.25	12	5	7.58	107467
466	P04179_CHAIN_0	SODM_HUMAN	Superoxide dismutase [Mn], mitochondrial [CHAIN 0]	71.153	26.26	6	4	7.3	22204.1
467	Q8N145_CHAIN_0	LGI3_HUMAN	Leucine-rich repeat LGI family member 3 [CHAIN 0]	70.978	12.74	10	5	7.97	58794
468	P60953_CHAIN_0	CDC42_HUMAN	Cell division control protein 42 homolog [CHAIN 0]	70.675	26.06	10	4	6.73	20933.2
469	Q9UK22	FBX2_HUMAN	F-box only protein 2	70.656	20.95	7	4	4.32	33327.7
470	Q53H96_CHAIN_0	P5CR3_HUMAN	Pyrroline-5-carboxylate reductase 3 (P5C reductase 3) (P5CR 3) [CHAIN 0]	70.552	19.78	8	4	7.79	28518
471	Q9Y3L5_CHAIN_0	RAP2C_HUMAN	Ras-related protein Rap-2c [CHAIN 0]	70.41	27.22	15	4	4.97	20418.4
472	P02766_CHAIN_0	TTHY_HUMAN	Transthyretin [CHAIN 0]	70.242	50.39	6	4	5.5	13761.4
473	O95716_CHAIN_0	RAB3D_HUMAN	Ras-related protein Rab-3D [CHAIN 0]	70.166	22.48	18	4	4.84	24136
474	P60033	CD81_HUMAN	CD81 antigen (Tspan-28)	70.095	26.27	21	4	5.29	25809.4
475	P24666_CHAIN_0	PPAC_HUMAN	Low molecular weight phosphotyrosine protein phosphatase (LMW-PTP) (LMW-PTPase) [CHAIN 0]	70.059	31.85	8	4	7	17911.3
476	O60641_ISOFORM_3	AP180_HUMAN	Clathrin coat assembly protein AP180 [ISOFORM 3]	70.057	10	15	4	9.05	63128.3
477	Q9H4G0_ISOFORM_4	E41L1_HUMAN	Band 4.1-like protein 1 (4.1N) [ISOFORM 4]	69.983	8.99	12	6	6.8	78831.2
478	Q14624_ISOFORM_4	ITIH4_HUMAN	35 kDa inter-alpha-trypsin inhibitor heavy chain H4 [ISOFORM 4]	69.661	8.05	12	5	6.17	93851.7
479	Q96IX5_CHAIN_0	USMG5_HUMAN	Up-regulated during skeletal muscle growth protein 5 [CHAIN 0]	69.45	45.61	12	3	9.94	6326.38
480	P06309_CHAIN_0	KV205_HUMAN	Ig kappa chain V-II region GM607 [CHAIN 0]	68.855	38.94	38	3	7.97	12375.9
481	P50991_ISOFORM_2	TCPD_HUMAN	T-complex protein 1 subunit delta (TCP-1-delta) [ISOFORM 2]	68.729	10.61	19	4	8.24	54719.5
482	P02794	FRIH_HUMAN	Ferritin heavy chain, N-terminally processed	68.502	27.32	23	4	5.42	21225.6
483	P30086	PEBP1_HUMAN	Hippocampal cholinergic neurostimulating peptide (HCNP)	68.392	35.83	10	3	7.76	21056.8
484	P62760_CHAIN_0	VISL1_HUMAN	Visinin-like protein 1 (VILIP) (VLP-1) (HLP3) [CHAIN 0]	68.334	27.89	9	4	5.11	22011.1
485	Q96FJ2	DYL2_HUMAN	Dynein light chain 2, cytoplasmic (DLC8b)	68.08	40.45	7	4	7.76	10349.8
486	P10636_ISOFORM_Tau-B	TAU_HUMAN	Microtubule-associated protein tau (PHF-tau) [ISOFORM Tau-B]	68.012	27.56	7	5	8.81	39720.1
487	P21926_CHAIN_0	CD9_HUMAN	CD9 antigen (MRP-1) (Tspan-29) [CHAIN 0]	67.629	20.7	59	4	7.84	25284.9
488	Q13526	PIN1_HUMAN	Peptidyl-prolyl cis-trans isomerase NIMA-interacting 1 (PPIase Pin1)	67.461	32.52	7	4	9.2	18243.3
489	P09622_CHAIN_0	DLDH_HUMAN	Dihydrolipoyl dehydrogenase, mitochondrial [CHAIN 0]	66.953	11.81	24	4	6.69	50174.6
490	Q9GZV7_CHAIN_0	HPLN2_HUMAN	Hyaluronan and proteoglycan link protein 2 [CHAIN 0]	66.933	12.74	29	4	9.1	34744.4
491	Q13449_CHAIN_0	LSAMP_HUMAN	Limbic system-associated membrane protein (LSAMP) [CHAIN 0]	66.92	21.95	16	4	5.68	31818.5
492	P07358_CHAIN_0	CO8B_HUMAN	Complement component C8 beta chain [CHAIN 0]	66.891	11.92	11	4	8.01	61042.9
493	P56134_ISOFORM_3	ATPK_HUMAN	ATP synthase subunit f, mitochondrial [ISOFORM 3]	66.46	72.73	26	3	9.43	6295.39
494	P02748_CHAIN_0	CO9_HUMAN	Complement component C9b [CHAIN 0]	65.998	13.94	9	5	5.48	60978.7
495	P06310_CHAIN_0	KV206_HUMAN	Ig kappa chain V-II region RPMI 6410 [CHAIN 0]	65.658	38.94	33	3	9.34	12585.1
496	P05546_CHAIN_0	HEP2_HUMAN	Heparin cofactor 2 (HC-II) (HLS2) [CHAIN 0]	65.456	10.83	14	5	6.39	54960
497	Q03001_ISOFORM_2	DYST_HUMAN	Dystonin (BPA) (Bullous pemphigoid antigen) [ISOFORM 2]	65.149	1.68	9	7	5.5	591036
498	P21579	SYT1_HUMAN	Synaptotagmin-1 (SytI)	65.008	10.9	16	4	8.44	47573.1
499	P17858_CHAIN_0	K6PL_HUMAN	6-phosphofructokinase, liver type (PFK-B) [CHAIN 0]	64.634	9.76	19	5	7.65	84887.3
500	P01621_CHAIN_0	KV303_HUMAN	Ig kappa chain V-III region NG9 [CHAIN 0]	64.614	42.71	39	3	8.08	10388.5
501	P47755_CHAIN_0	CAZA2_HUMAN	F-actin-capping protein subunit alpha-2 [CHAIN 0]	64.591	20.35	16	4	5.69	32817.9
502	P07339_CHAIN_2	CATD_HUMAN	Cathepsin D heavy chain [CHAIN 2]	64.557	22.95	11	4	5.96	26628.8
503	P04792	HSPB1_HUMAN	Heat shock protein beta-1 (HspB1) (HSP 27) (SRP27)	64.225	36.1	7	4	6.22	22782.5
504	Q7L576	CYFP1_HUMAN	Cytoplasmic FMR1-interacting protein 1 (Sra-1)	64.17	5.43	16	6	6.52	145182
505	P23284_CHAIN_0	PPIB_HUMAN	Peptidyl-prolyl cis-trans isomerase B (PPIase B) (SCYLP) [CHAIN 0]	63.394	26.78	9	4	9.35	20289.3
506	P21912_CHAIN_0	DHSB_HUMAN	Succinate dehydrogenase [ubiquinone] iron-sulfur subunit, mitochondrial (Ip) [CHAIN 0]	63.099	17.86	16	4	8.86	28807.3
507	P04207_CHAIN_0	KV308_HUMAN	Ig kappa chain V-III region CLL [CHAIN 0]	62.791	39.45	31	3	9.69	12050.5
508	Q9Y639_ISOFORM_4	NPTN_HUMAN	Neuroplastin (SDR-1) [ISOFORM 4]	62.058	15.43	31	4	7.61	37791.6
509	P60842_CHAIN_0	IF4A1_HUMAN	Eukaryotic initiation factor 4A-I (eIF-4A-I) (eIF4A-I) [CHAIN 0]	61.961	13.09	12	4	5.41	46022.8
510	P22061	PIMT_HUMAN	Protein-L-isoaspartate(D-aspartate) O-methyltransferase (PIMT)	61.85	27.75	5	3	7.09	24636.4
511	P36969_ISOFORM_Cytoplasmic	GPX4_HUMAN	Phospholipid hydroperoxide glutathione peroxidase, mitochondrial (PHGPx) (GPx-4) (GSHPx-4) [ISOFORM Cytoplasmic]	61.476	29.41	5	4	8.43	119375
512	P78356	PI42B_HUMAN	Phosphatidylinositol 5-phosphate 4-kinase type-2 beta (PI(5)P 4-kinase type II beta) (PIP4KII-beta)	61.295	9.86	13	4	7.2	47378
513	O75380_CHAIN_0	NDUS6_HUMAN	NADH dehydrogenase [ubiquinone] iron-sulfur protein 6, mitochondrial (CI-13kD-A) [CHAIN 0]	61.24	47.92	7	3	7.94	10699
514	P13929_ISOFORM_3	ENOB_HUMAN	Beta-enolase (MSE) [ISOFORM 3]	61.155	14.07	19	3	8.36	42248.4
515	Q02218_CHAIN_0	ODO1_HUMAN	2-oxoglutarate dehydrogenase, mitochondrial (OGDC-E1) [CHAIN 0]	61.053	7.83	9	5	6.11	111340
516	Q8WXF7_ISOFORM_2	ATLA1_HUMAN	Atlastin-1 (GBP-3) (hGBP3) [ISOFORM 2]	61.016	11.03	15	4	5.98	63055.1
517	Q9UFN0	NPS3A_HUMAN	Protein NipSnap homolog 3A (NipSnap3A) (NipSnap4) (TassC)	60.976	18.62	6	4	9.32	28466.6
518	P60891_CHAIN_0	PRPS1_HUMAN	Ribose-phosphate pyrophosphokinase 1 (PRS-I) [CHAIN 0]	60.902	18.61	6	4	6.87	34703
519	Q9H8H3_CHAIN_0	MET7A_HUMAN	Methyltransferase-like protein 7A [CHAIN 0]	60.802	19.53	16	3	8.85	24848.8
520	P05771_ISOFORM_Beta-II	KPCB_HUMAN	Protein kinase C beta type (PKC-B) (PKC-beta) [ISOFORM Beta-II]	60.657	9.96	23	4	6.71	77012.1
521	P31943	HNRH1_HUMAN	Heterogeneous nuclear ribonucleoprotein H, N-terminally processed	60.614	14.25	10	4	5.99	49229.5
522	P27338_CHAIN_0	AOFB_HUMAN	Amine oxidase [flavin-containing] B (MAO-B) [CHAIN 0]	60.018	8.67	17	4	7.58	58631.7
523	P36222_CHAIN_0	CH3L1_HUMAN	Chitinase-3-like protein 1 (CGP-39) (GP-39) (hCGP-39) [CHAIN 0]	60.012	16.3	6	4	8.8	40488.9
524	P11137_ISOFORM_3	MTAP2_HUMAN	Microtubule-associated protein 2 (MAP-2) [ISOFORM 3]	59.584	3.4	12	5	4.84	199084
525	Q9P2U7	VGLU1_HUMAN	Vesicular glutamate transporter 1 (VGluT1)	59.535	7.32	22	5	7.58	61613.4
526	Q9H2X9_ISOFORM_2	S12A5_HUMAN	Solute carrier family 12 member 5 (hKCC2) [ISOFORM 2]	59.5	6.72	12	5	5.96	123511
527	Q92930_CHAIN_0	RAB8B_HUMAN	Ras-related protein Rab-8B [CHAIN 0]	59.062	17.65	15	3	9.26	23270.7
528	Q86Y46_ISOFORM_2	K2C73_HUMAN	Keratin, type II cytoskeletal 73 (CK-73) (K73) [ISOFORM 2]	58.853	8.66	52	4	8.62	41984.4
529	P02689	MYP2_HUMAN	Myelin P2 protein	58.821	30.3	9	3	9.93	14909.4
530	Q9UEY8_ISOFORM_1	ADDG_HUMAN	Gamma-adducin [ISOFORM 1]	58.685	7.72	23	4	6.45	75671
531	P61158_CHAIN_0	ARP3_HUMAN	Actin-related protein 3 [CHAIN 0]	58.652	14.63	9	4	5.71	47240
532	O75828	CBR3_HUMAN	Carbonyl reductase [NADPH] 3	58.525	13.36	21	3	6.02	30850.3
533	P50151_CHAIN_0	GBG10_HUMAN	Guanine nucleotide-binding protein G(I)/G(S)/G(O) subunit gamma-10 [CHAIN 0]	58.062	68.75	6	3	8.61	6776.74
534	Q14344	GNA13_HUMAN	Guanine nucleotide-binding protein subunit alpha-13 (G alpha-13) (G-protein subunit alpha-13)	58.028	15.38	31	4	8.41	44049.6
535	P61006_CHAIN_0	RAB8A_HUMAN	Ras-related protein Rab-8A [CHAIN 0]	57.042	17.65	13	3	9.26	23342.8
536	O15400_ISOFORM_2	STX7_HUMAN	Syntaxin-7 [ISOFORM 2]	56.878	18.83	6	3	5.1	27400.5
537	P30084_CHAIN_0	ECHM_HUMAN	Enoyl-CoA hydratase, mitochondrial (SCEH) [CHAIN 0]	56.851	21.29	9	3	6.26	28342.6
538	P01766	HV305_HUMAN	Ig heavy chain V-III region BRO	56.785	35	48	3	8.01	13226.8
539	Q16799	RTN1_HUMAN	Reticulon-1	56.259	8.12	24	4	4.62	83617.6
540	P05106_CHAIN_0	ITB3_HUMAN	Integrin beta-3 (GPIIIa) [CHAIN 0]	56.239	7.87	6	4	5	84389.6
541	P19086_CHAIN_0	GNAZ_HUMAN	Guanine nucleotide-binding protein G(z) subunit alpha [CHAIN 0]	55.738	16.95	10	4	8.04	40792.6
542	P07225_CHAIN_0	PROS_HUMAN	Vitamin K-dependent protein S [CHAIN 0]	55.711	7.72	19	4	5.22	70645.2
543	O75781	PALM_HUMAN	Paralemmin-1	55.706	10.85	9	3	4.97	42076
544	P51659	DHB4_HUMAN	Enoyl-CoA hydratase 2	55.551	7.2	21	4	9.01	79686.4
545	P49368	TCPG_HUMAN	T-complex protein 1 subunit gamma (TCP-1-gamma)	55.549	10.09	13	4	6.22	60533.9
546	O75964	ATP5L_HUMAN	ATP synthase subunit g, mitochondrial (ATPase subunit g)	55.515	33.01	11	3	9.79	11428.5
547	P61019_ISOFORM_2	RAB2A_HUMAN	Ras-related protein Rab-2A [ISOFORM 2]	55.27	20.74	15	3	5.97	20847.4
548	P30085	KCY_HUMAN	UMP-CMP kinase (CK) (dCMP kinase) (UMP/CMP kinase) (UMP/CMPK)	54.806	25	6	3	5.67	22222.3
549	P33778	H2B1B_HUMAN	Histone H2B type 1-B (H2B/f)	54.753	26.19	13	3	10.39	13950.2
550	Q9NP72_ISOFORM_3	RAB18_HUMAN	Ras-related protein Rab-18 [ISOFORM 3]	54.479	31.69	7	3	5.1	15507.6
551	P04632	CPNS1_HUMAN	Calpain small subunit 1 (CSS1) (CANP small subunit) (CDPS)	54.14	12.69	16	3	5.16	28315.7
552	P40925_ISOFORM_2	MDHC_HUMAN	Malate dehydrogenase, cytoplasmic [ISOFORM 2]	53.963	17.96	6	3	9.27	27025
553	P42025	ACTY_HUMAN	Beta-centractin (ARP1B)	53.83	14.63	8	4	6.1	42293.4
554	P36543_ISOFORM_2	VATE1_HUMAN	V-type proton ATPase subunit E 1 (V-ATPase subunit E 1) (p31) [ISOFORM 2]	53.609	19.12	17	3	9.16	23587.4
555	Q03591_CHAIN_0	FHR1_HUMAN	Complement factor H-related protein 1 (FHR-1) (H-factor-like 1) [CHAIN 0]	52.939	17.63	13	4	7.54	35738.2
556	Q14CN4_ISOFORM_3	K2C72_HUMAN	Keratin, type II cytoskeletal 72 (CK-72) (K72) [ISOFORM 3]	52.837	7.68	48	4	6.44	51123.9
557	Q96CW1_ISOFORM_2	AP2M1_HUMAN	AP-2 complex subunit mu [ISOFORM 2]	52.829	10.39	13	4	9.61	49389.4
558	P15954_CHAIN_0	COX7C_HUMAN	Cytochrome c oxidase subunit 7C, mitochondrial [CHAIN 0]	52.81	76.6	7	2	9.43	5356.24
559	Q9UNM6	PSD13_HUMAN	26S proteasome non-ATPase regulatory subunit 13	52.775	9.31	3	3	5.62	42945.5
560	P49419_ISOFORM_4	AL7A1_HUMAN	Alpha-aminoadipic semialdehyde dehydrogenase (Alpha-AASA dehydrogenase) (P6c dehydrogenase) [ISOFORM 4]	52.74	8.37	13	3	8.43	53987
561	Q96JE9_ISOFORM_2	MAP6_HUMAN	Microtubule-associated protein 6 (MAP-6) (STOP) [ISOFORM 2]	52.731	11.62	7	3	9.79	47376.1
562	Q99880_CHAIN_0	H2B1L_HUMAN	Histone H2B type 1-L (H2B/c) [CHAIN 0]	52.6	25.6	13	3	10.39	13821
563	O15075_ISOFORM_1	DCLK1_HUMAN	Serine/threonine-protein kinase DCLK1 [ISOFORM 1]	52.149	7.54	7	4	8.89	81100.1
564	O95197_ISOFORM_3	RTN3_HUMAN	Reticulon-3 (HAP) (NSP-like protein 2) (NSP-like protein II) (NSPLII) [ISOFORM 3]	51.89	22.03	30	3	8.89	25609.1
565	P61586	RHOA_HUMAN	Transforming protein RhoA (h12)	51.849	29.02	7	3	6.19	21768.1
566	Q14894	CRYM_HUMAN	Ketimine reductase mu-crystallin	51.637	18.47	4	3	5.13	33775.6
567	Q9NZR1	TMOD2_HUMAN	Tropomodulin-2 (N-Tmod)	51.583	13.96	11	3	5.27	39595.1
568	O95169_CHAIN_0	NDUB8_HUMAN	NADH dehydrogenase [ubiquinone] 1 beta subcomplex subunit 8, mitochondrial (CI-ASHI) [CHAIN 0]	51.295	21.52	10	3	5.64	18774.2
569	P24752_CHAIN_0	THIL_HUMAN	Acetyl-CoA acetyltransferase, mitochondrial [CHAIN 0]	51.097	14.21	7	3	8.44	41386
570	Q16774	KGUA_HUMAN	Guanylate kinase	50.926	25.38	5	3	6.44	21725.6
571	Q8TBX8_ISOFORM_3	PI42C_HUMAN	Phosphatidylinositol 5-phosphate 4-kinase type-2 gamma (PI(5)P 4-kinase type II gamma) (PIP4KII-gamma) [ISOFORM 3]	50.582	10.17	11	4	6.14	45053.4
572	O14594_CHAIN_0	NCAN_HUMAN	Neurocan core protein [CHAIN 0]	50.505	5.16	10	5	5.24	140732
573	P28161_ISOFORM_2	GSTM2_HUMAN	Glutathione S-transferase Mu 2 [ISOFORM 2]	50.267	21.99	8	3	5.29	22643.9
574	P05556_CHAIN_0	ITB1_HUMAN	Integrin beta-1 (GPIIA) [CHAIN 0]	50.15	6.81	7	4	5.31	86191.6
575	O95168_ISOFORM_2	NDUB4_HUMAN	NADH dehydrogenase [ubiquinone] 1 beta subcomplex subunit 4 (CI-B15) [ISOFORM 2]	50.071	33.33	8	3	9.94	14026.3
576	P02760_CHAIN_1	AMBP_HUMAN	Trypstatin [CHAIN 1]	50.05	25.85	26	3	5.04	15974
577	P29762_CHAIN_0	RABP1_HUMAN	Cellular retinoic acid-binding protein 1 (CRABP-I) [CHAIN 0]	49.818	27.21	8	3	5.44	15434.4
578	Q9UDT6	CLIP2_HUMAN	CAP-Gly domain-containing linker protein 2 (CLIP-115)	49.812	4.4	8	4	6.34	115838
579	P02763_CHAIN_0	A1AG1_HUMAN	Alpha-1-acid glycoprotein 1 (AGP 1) (OMD 1) [CHAIN 0]	49.785	20.77	6	3	5.1	21560.1
580	P51572_CHAIN_0	BAP31_HUMAN	B-cell receptor-associated protein 31 (BCR-associated protein 31) (Bap31) [CHAIN 0]	49.535	13.88	10	3	8.75	27860.4
581	Q8NHG7	SVIP_HUMAN	Small VCP/p97-interacting protein	49.287	33.77	7	3	9.34	8442.67
582	Q9NQE9_CHAIN_0	HINT3_HUMAN	Histidine triad nucleotide-binding protein 3 (HINT-3) [CHAIN 0]	49.267	18.78	5	3	6.32	20230.1
583	Q9BVK6_CHAIN_0	TMED9_HUMAN	Transmembrane emp24 domain-containing protein 9 (p24alpha2) [CHAIN 0]	49.052	19.19	5	3	6.43	23321.5
584	P11233_CHAIN_0	RALA_HUMAN	Ras-related protein Ral-A [CHAIN 0]	48.968	13.3	15	3	7.67	23237.3
585	P02656_CHAIN_0	APOC3_HUMAN	Apolipoprotein C-III (Apo-CIII) (ApoC-III) [CHAIN 0]	48.849	43.04	4	2	4.91	8764.66
586	P18669	PGAM1_HUMAN	Phosphoglycerate mutase 1 (PGAM-B)	48.82	20.47	8	3	7.07	28803.9
587	Q96FW1_CHAIN_0	OTUB1_HUMAN	Ubiquitin thioesterase OTUB1 (hOTU1) [CHAIN 0]	48.588	14.81	6	3	4.9	31152.9
588	P62158_CHAIN_0	CALM_HUMAN	Calmodulin (CaM) [CHAIN 0]	48.568	31.08	5	3	4.12	16706.4
589	P63244_CHAIN_1	GBLP_HUMAN	Guanine nucleotide-binding protein subunit beta-2-like 1, N-terminally processed [CHAIN 1]	48.536	12.97	8	3	8.08	34945.5
590	P20774_CHAIN_0	MIME_HUMAN	Mimecan (OIF) [CHAIN 0]	48.436	12.59	9	3	5.33	31734.4
591	O15145_CHAIN_0	ARPC3_HUMAN	Actin-related protein 2/3 complex subunit 3 (p21-ARC) [CHAIN 0]	48.37	20.9	5	3	8.96	20415.5
592	P63092_ISOFORM_3	GNAS2_HUMAN	Guanine nucleotide-binding protein G(s) subunit alpha isoforms short [ISOFORM 3]	48.294	12.66	46	3	6.07	44179.2
593	P43304_CHAIN_0	GPDM_HUMAN	Glycerol-3-phosphate dehydrogenase, mitochondrial (GPD-M) (GPDH-M) [CHAIN 0]	48.229	7.15	6	4	6.42	76361.4
594	P35241	RADI_HUMAN	Radixin	48.17	10.81	8	4	6.11	68563.9
595	P08237_ISOFORM_2	K6PF_HUMAN	6-phosphofructokinase, muscle type (PFK-A) (Phosphofructokinase-M) [ISOFORM 2]	48.156	7.34	15	4	7.85	81775.6
596	Q99426	TBCB_HUMAN	Tubulin-folding cofactor B	48.038	16.39	6	3	5.14	27325.5
597	P17302_CHAIN_0	CXA1_HUMAN	Gap junction alpha-1 protein (Cx43) [CHAIN 0]	47.636	9.19	23	3	9.04	42877.2
598	Q16698_CHAIN_0	DECR_HUMAN	2,4-dienoyl-CoA reductase, mitochondrial (4-enoyl-CoA reductase [NADPH]) [CHAIN 0]	47.263	17.61	6	3	8.95	32150
599	Q96N66_ISOFORM_3	MBOA7_HUMAN	Lysophospholipid acyltransferase 7 (LPLAT 7) (LPIAT) (Lyso-PI acyltransferase) (O-acyltransferase domain-containing protein 7) (h-mboa-7) [ISOFORM 3]	47.238	11.92	7	3	9.18	38470.2
600	P01880	IGHD_HUMAN	Ig delta chain C region	46.857	12.5	7	3	8.38	42253.7
601	Q99962	SH3G2_HUMAN	Endophilin-A1	46.802	14.49	8	3	5.39	39962.3
602	Q99808	S29A1_HUMAN	Equilibrative nucleoside transporter 1 (Equilibrative NBMPR-sensitive nucleoside transporter)	46.57	9.87	6	3	8.74	50219.5
603	Q9NVI7_ISOFORM_3	ATD3A_HUMAN	ATPase family AAA domain-containing protein 3A [ISOFORM 3]	46.528	8.28	12	3	9.34	57948
604	Q6PIU2	NCEH1_HUMAN	Neutral cholesterol ester hydrolase 1 (NCEH)	46.49	9.8	23	3	7.11	45807.9
605	O60493_ISOFORM_2	SNX3_HUMAN	Sorting nexin-3 [ISOFORM 2]	46.449	27.69	6	3	7.9	14765.8
606	P63000_CHAIN_0	RAC1_HUMAN	Ras-related C3 botulinum toxin substrate 1 [CHAIN 0]	45.9	20.11	17	3	8.91	21110.6
607	Q9Y512	SAM50_HUMAN	Sorting and assembly machinery component 50 homolog (TRG-3)	45.785	10.02	8	3	6.62	51976.2
608	P06313_CHAIN_0	KV403_HUMAN	Ig kappa chain V-IV region JI [CHAIN 0]	45.693	23.89	31	2	7.94	12410.8
609	Q16658_CHAIN_0	FSCN1_HUMAN	Fascin [CHAIN 0]	45.624	10.77	7	3	7.11	54398.8
610	P11216_CHAIN_0	PYGB_HUMAN	Glycogen phosphorylase, brain form [CHAIN 0]	45.559	5.58	6	4	6.49	96564.8
611	Q9Y2J0_ISOFORM_2	RP3A_HUMAN	Rabphilin-3A [ISOFORM 2]	45.395	7.39	14	3	8.81	76386.1
612	P01019_CHAIN_0	ANGT_HUMAN	Angiotensin 1-4 [CHAIN 0]	45.172	9.73	5	3	5.68	49761.1
613	Q9H3Z4_ISOFORM_2	DNJC5_HUMAN	DnaJ homolog subfamily C member 5 (CSP) [ISOFORM 2]	45.104	29.34	9	3	5.58	18801.2
614	Q13200	PSMD2_HUMAN	26S proteasome non-ATPase regulatory subunit 2	45.094	6.72	4	4	5.1	100200
615	Q12955_ISOFORM_3	ANK3_HUMAN	Ankyrin-3 (ANK-3) [ISOFORM 3]	45.065	2.42	21	5	6.23	202592
616	P01613	KV121_HUMAN	Ig kappa chain V-I region Ni	44.91	31.25	9	2	6.38	411745
617	O14949_CHAIN_0	QCR8_HUMAN	Cytochrome b-c1 complex subunit 8 [CHAIN 0]	44.856	18.52	10	2	10.26	9775.18
618	P42704_CHAIN_0	LPPRC_HUMAN	Leucine-rich PPR motif-containing protein, mitochondrial (LRP 130) [CHAIN 0]	44.856	3.75	10	4	5.56	151840
619	P42262_CHAIN_0	GRIA2_HUMAN	Glutamate receptor 2 (GluR-2) (GluA2) [CHAIN 0]	44.792	5.36	6	3	7.56	96182.8
620	Q71UI9	H2AV_HUMAN	Histone H2A.V	44.789	26.56	6	3	10.74	13508.7
621	Q8N126_CHAIN_0	CADM3_HUMAN	Cell adhesion molecule 3 (IgSF4B) (NECL-1) (SynCAM3) (TSLL1) [CHAIN 0]	44.76	14.17	4	3	5.83	40958
622	Q07954_CHAIN_0	LRP1_HUMAN	Low-density lipoprotein receptor-related protein 1 intracellular domain (LRPICD) [CHAIN 0]	44.756	1.66	11	5	5.17	502665
623	Q12765_ISOFORM_3	SCRN1_HUMAN	Secernin-1 [ISOFORM 3]	44.75	13.01	11	3	4.64	38863.5
624	P18577_ISOFORM_4g	RHCE_HUMAN	Blood group Rh(CE) polypeptide (RhPI) [ISOFORM 4g]	44.629	6.56	8	3	9.52	27259.3
625	P13804_ISOFORM_2	ETFA_HUMAN	Electron transfer flavoprotein subunit alpha, mitochondrial (Alpha-ETF) [ISOFORM 2]	44.522	21.83	5	3	8.9	30025.8
626	P01779	HV318_HUMAN	Ig heavy chain V-III region TUR	44.479	26.72	38	2	10.03	212188
627	P27824_CHAIN_0	CALX_HUMAN	Calnexin [CHAIN 0]	44.258	11.89	18	3	4.47	65395.6
628	O75396_CHAIN_0	SC22B_HUMAN	Vesicle-trafficking protein SEC22b (ERS-24) (ERS24) [CHAIN 0]	44.237	15.89	5	3	7.05	24462.1
629	O43237	DC1L2_HUMAN	Cytoplasmic dynein 1 light intermediate chain 2 (LIC-2)	44.169	8.74	7	3	6.06	54099.3
630	P07203	GPX1_HUMAN	Glutathione peroxidase 1 (GPx-1) (GSHPx-1)	43.899	22.17	6	3	6.73	121938
631	O43866_CHAIN_0	CD5L_HUMAN	CD5 antigen-like [CHAIN 0]	43.527	13.72	7	3	5.28	36055.2
632	P00748	FA12_HUMAN	Coagulation factor XIIa light chain	43.427	8.13	11	4	8.13	67792.1
633	Q16836_CHAIN_0	HCDH_HUMAN	Hydroxyacyl-coenzyme A dehydrogenase, mitochondrial (HCDH) [CHAIN 0]	43.425	12.58	7	3	8.68	32838.8
634	Q7Z3B1_CHAIN_0	NEGR1_HUMAN	Neuronal growth regulator 1 [CHAIN 0]	43.293	21.6	10	3	6.48	31426.4
635	P31948	STIP1_HUMAN	Stress-induced-phosphoprotein 1 (STI1) (Hop)	42.868	7.73	5	3	6.57	62639.3
636	P27361_ISOFORM_2	MK03_HUMAN	Mitogen-activated protein kinase 3 (MAP kinase 3) (MAPK 3) (ERK-1) (p44-MAPK) [ISOFORM 2]	42.416	10.75	8	3	5.91	38274.9
637	O75323	NIPS2_HUMAN	Protein NipSnap homolog 2 (NipSnap2)	42.408	14.69	7	3	9.49	33742.6
638	P15104_CHAIN_0	GLNA_HUMAN	Glutamine synthetase (GS) [CHAIN 0]	42.31	11.29	3	3	6.59	41933.2
639	P46379_ISOFORM_4	BAG6_HUMAN	Large proline-rich protein BAG6 (BAG-6) (BAG6) [ISOFORM 4]	42.24	4.98	4	3	5.85	96799.6
640	Q9NTK5	OLA1_HUMAN	Obg-like ATPase 1 (DOC45)	41.856	10.1	11	3	8.11	44743.6
641	P01781	HV320_HUMAN	Ig heavy chain V-III region GAL	41.58	18.97	36	2	9.07	811771
642	Q13561	DCTN2_HUMAN	Dynactin subunit 2 (DCTN-50)	41.568	8.73	5	3	5.16	44231
643	P06702	S10A9_HUMAN	Protein S100-A9 (MRP-14) (p14)	41.555	25.44	11	2	5.88	13242
644	P00387_CHAIN_1	NB5R3_HUMAN	NADH-cytochrome b5 reductase 3 soluble form [CHAIN 1]	41.481	8.73	10	3	7.29	31256.2
645	P13798	ACPH_HUMAN	Acylamino-acid-releasing enzyme (AARE) (APH) (OPH)	41.377	5.46	8	3	5.33	81224.6
646	P55795_CHAIN_1	HNRH2_HUMAN	Heterogeneous nuclear ribonucleoprotein H2, N-terminally processed [CHAIN 1]	41.266	10.27	6	3	5.99	49132.4
647	Q9H853	TBA4B_HUMAN	Putative tubulin-like protein alpha-4B	41.197	10.79	81	2	8.26	27551.2
648	O60262_CHAIN_0	GBG7_HUMAN	Guanine nucleotide-binding protein G(I)/G(S)/G(O) subunit gamma-7 [CHAIN 0]	41.083	46.88	9	2	9.14	7051.09
649	Q96PY5_CHAIN_0	FMNL2_HUMAN	Formin-like protein 2 [CHAIN 0]	41.081	4.24	5	4	7.21	123190
650	Q9NS69_CHAIN_0	TOM22_HUMAN	Mitochondrial import receptor subunit TOM22 homolog (hTom22) [CHAIN 0]	40.995	26.24	4	2	4.32	15390.4
651	P52907_CHAIN_0	CAZA1_HUMAN	F-actin-capping protein subunit alpha-1 [CHAIN 0]	40.752	14.74	12	3	5.56	32791.6
652	O95970_ISOFORM_3	LGI1_HUMAN	Leucine-rich glioma-inactivated protein 1 [ISOFORM 3]	40.698	6.48	4	3	8.69	58301.7
653	Q99747	SNAG_HUMAN	Gamma-soluble NSF attachment protein (SNAP-gamma)	40.573	16.03	3	3	5.39	34746.3
654	P30101_CHAIN_0	PDIA3_HUMAN	Protein disulfide-isomerase A3 (p58) (ER protein 57) (ERp57) (ER protein 60) (ERp60) [CHAIN 0]	40.517	8.52	8	3	5.69	54265.2
655	Q08209_ISOFORM_3	PP2BA_HUMAN	Serine/threonine-protein phosphatase 2B catalytic subunit alpha isoform [ISOFORM 3]	40.506	8.32	13	3	5.94	52672
656	Q9P0J0_CHAIN_0	NDUAD_HUMAN	NADH dehydrogenase [ubiquinone] 1 alpha subcomplex subunit 13 (CI-B16.6) (GRIM-19) (Gene associated with retinoic and IFN-induced mortality 19 protein) [CHAIN 0]	40.461	16.08	10	3	8.97	16567.1
657	P20674_CHAIN_0	COX5A_HUMAN	Cytochrome c oxidase subunit 5A, mitochondrial [CHAIN 0]	40.357	22.94	9	2	5.01	12501.2
658	P04843_CHAIN_0	RPN1_HUMAN	Dolichyl-diphosphooligosaccharide--protein glycosyltransferase subunit 1 (RPN-I) [CHAIN 0]	40.307	7.02	11	3	6.1	66290.7
659	O75369_ISOFORM_5	FLNB_HUMAN	Filamin-B (FLN-B) (Fh1) (Truncated ABP) [ISOFORM 5]	40.198	2.66	7	4	5.35	230289
660	P29992	GNA11_HUMAN	Guanine nucleotide-binding protein subunit alpha-11 (G alpha-11) (G-protein subunit alpha-11)	40.198	13.09	12	3	5.63	42123.3
661	P36507	MP2K2_HUMAN	Dual specificity mitogen-activated protein kinase kinase 2 (MAP kinase kinase 2) (MAPKK 2) (MEK 2)	39.941	11.25	9	3	6.25	44424.1
662	Q9UBB6_ISOFORM_2	NCDN_HUMAN	Neurochondrin [ISOFORM 2]	39.501	5.62	20	3	5.39	77243.4
663	P07741_CHAIN_0	APT_HUMAN	Adenine phosphoribosyltransferase (APRT) [CHAIN 0]	39.49	13.97	7	3	6.18	19476.6
664	O43491_ISOFORM_2	E41L2_HUMAN	Band 4.1-like protein 2 (4.1G) [ISOFORM 2]	39.429	5.79	13	3	6.65	76053
665	Q99832_ISOFORM_3	TCPH_HUMAN	T-complex protein 1 subunit eta (TCP-1-eta) [ISOFORM 3]	39.327	8.62	7	3	7.98	54804.3
666	P05452_CHAIN_0	TETN_HUMAN	Tetranectin (TN) [CHAIN 0]	39.288	18.23	4	2	6.22	20138.9
667	Q13228_CHAIN_0	SBP1_HUMAN	Selenium-binding protein 1 (SBP56) (SP56) [CHAIN 0]	39.222	10.83	5	3	6.04	52259.8
668	O75390_CHAIN_0	CISY_HUMAN	Citrate synthase, mitochondrial [CHAIN 0]	39.168	8.2	6	3	7.87	49006.2
669	Q9Y281_ISOFORM_3	COF2_HUMAN	Cofilin-2 [ISOFORM 3]	39.164	16.11	10	2	8.92	16916.6
670	Q9UJC5	SH3L2_HUMAN	SH3 domain-binding glutamic acid-rich-like protein 2	38.609	24.3	3	2	7.8	12326.1
671	P04271_CHAIN_0	S100B_HUMAN	Protein S100-B [CHAIN 0]	38.414	21.98	5	2	4.55	10581.8
672	P08123_CHAIN_0	CO1A2_HUMAN	Collagen alpha-2(I) chain [CHAIN 0]	38.395	3.62	15	3	10.1	91780.8
673	Q14982_CHAIN_0	OPCM_HUMAN	Opioid-binding protein/cell adhesion molecule (OBCAM) (OPCML) (Opioid-binding cell adhesion molecule) [CHAIN 0]	38.304	10.17	4	3	5.53	32422.6
674	P61626_CHAIN_0	LYSC_HUMAN	Lysozyme C [CHAIN 0]	38.167	30.77	8	2	9.41	14700.7
675	Q9BZG9_CHAIN_0	LYNX1_HUMAN	Ly-6/neurotoxin-like protein 1 (SLURP-2) [CHAIN 0]	37.919	27.03	3	2	6.6	11936.7
676	P50895_CHAIN_0	BCAM_HUMAN	Basal cell adhesion molecule [CHAIN 0]	37.909	6.37	4	3	5.61	64248.1
677	Q9ULP9_ISOFORM_2	TBC24_HUMAN	TBC1 domain family member 24 [ISOFORM 2]	37.846	7.96	3	3	7.14	62317.8
678	Q8NFZ8_CHAIN_0	CADM4_HUMAN	Cell adhesion molecule 4 (IgSF4C) (NECL-4) [CHAIN 0]	37.794	12.23	8	3	5.69	40518.6
679	P21266	GSTM3_HUMAN	Glutathione S-transferase Mu 3 (hGSTM3-3)	37.69	12.44	6	2	5.53	26559.6
680	Q15435_ISOFORM_4	PP1R7_HUMAN	Protein phosphatase 1 regulatory subunit 7 [ISOFORM 4]	37.666	12.24	8	2	4.93	27326.3
681	P20648_CHAIN_0	ATP4A_HUMAN	Potassium-transporting ATPase alpha chain 1 [CHAIN 0]	37.605	5.22	36	3	5.63	113988
682	P31947_ISOFORM_2	1433S_HUMAN	14-3-3 protein sigma [ISOFORM 2]	37.533	12.5	17	3	4.82	24336.2
683	P17174_CHAIN_0	AATC_HUMAN	Aspartate aminotransferase, cytoplasmic (cAspAT) (cCAT) [CHAIN 0]	37.459	12.62	8	3	6.85	46116.3
684	P11169	GTR3_HUMAN	Solute carrier family 2, facilitated glucose transporter member 3 (GLUT-3)	37.432	8.47	7	3	7.52	53924.3
685	P55786	PSA_HUMAN	Puromycin-sensitive aminopeptidase (PSA) (AAP-S)	37.396	3.81	6	3	5.53	103276
686	O15144	ARPC2_HUMAN	Actin-related protein 2/3 complex subunit 2 (p34-ARC)	37.14	11.67	8	3	7.19	34333
687	Q04837_CHAIN_0	SSBP_HUMAN	Single-stranded DNA-binding protein, mitochondrial (Mt-SSB) (MtSSB) [CHAIN 0]	37.036	20.45	5	2	8.91	15195.1
688	Q14832_CHAIN_0	GRM3_HUMAN	Metabotropic glutamate receptor 3 (mGluR3) [CHAIN 0]	37.016	5.72	4	3	7.65	96385.9
689	P78352_ISOFORM_3	DLG4_HUMAN	Disks large homolog 4 (PSD-95) (SAP-90) (SAP90) [ISOFORM 3]	36.941	4.16	7	3	5.66	80125
690	Q9BUR5_CHAIN_0	APOO_HUMAN	Apolipoprotein O [CHAIN 0]	36.776	15.03	6	2	8.94	19578.4
691	Q9BZG9_ISOFORM_2	LYNX1_HUMAN	Ly-6/neurotoxin-like protein 1 (SLURP-2) [ISOFORM 2]	36.578	19.83	4	2	8.35	12641
692	O00483	NDUA4_HUMAN	NADH dehydrogenase [ubiquinone] 1 alpha subcomplex subunit 4 (CI-MLRQ)	36.38	22.22	10	2	9.61	9369.86
693	Q9NZH0_CHAIN_0	GPC5B_HUMAN	G-protein coupled receptor family C group 5 member B (RAIG-2) [CHAIN 0]	35.89	6.93	6	3	8.39	41617.1
694	P59768_CHAIN_0	GBG2_HUMAN	Guanine nucleotide-binding protein G(I)/G(S)/G(O) subunit gamma-2 [CHAIN 0]	35.86	44.78	7	2	8.71	7421.55
695	Q9ULD0_CHAIN_0	OGDHL_HUMAN	2-oxoglutarate dehydrogenase-like, mitochondrial (OGDC-E1-like) [CHAIN 0]	35.785	4.38	9	3	6.1	106443
696	P11021_CHAIN_0	GRP78_HUMAN	78 kDa glucose-regulated protein (GRP-78) (BiP) [CHAIN 0]	35.681	6.76	4	3	5.03	70478.6
697	P10720_CHAIN_2	PF4V_HUMAN	Platelet factor 4 variant(6-74) [CHAIN 2]	35.617	32.86	6	2	8.48	7810.14
698	P17980	PRS6A_HUMAN	26S protease regulatory subunit 6A (TBP-1)	35.392	9.34	4	3	5.18	49203.6
699	P00488_CHAIN_0	F13A_HUMAN	Coagulation factor XIII A chain (Coagulation factor XIIIa) [CHAIN 0]	35.295	4.18	10	3	5.88	79244.9
700	Q15286_ISOFORM_2	RAB35_HUMAN	Ras-related protein Rab-35 [ISOFORM 2]	35.276	14.47	7	2	6.58	17058.2
701	P14174	MIF_HUMAN	Macrophage migration inhibitory factor (MIF) (GIF)	35.234	18.26	5	2	8.54	12476.3
702	Q9H254_ISOFORM_4	SPTN4_HUMAN	Spectrin beta chain, non-erythrocytic 4 [ISOFORM 4]	35.227	2.04	7	4	5.48	243424
703	P49720_CHAIN_0	PSB3_HUMAN	Proteasome subunit beta type-3 [CHAIN 0]	35.206	16.67	4	2	6.69	22817.7
704	Q9C0C9	UBE2O_HUMAN	Ubiquitin-conjugating enzyme E2 O (Ubiquitin-conjugating enzyme E2-230K)	35.159	4.57	10	3	5.02	141294
705	A5YM72	CRNS1_HUMAN	Carnosine synthase 1	34.89	4.96	4	3	5.88	88484.5
706	Q8TDJ6	DMXL2_HUMAN	DmX-like protein 2	34.758	2.31	7	4	5.94	339642
707	Q86UX7_ISOFORM_2	URP2_HUMAN	Fermitin family homolog 3 [ISOFORM 2]	34.707	7.09	7	3	6.42	75430.2
708	P01767	HV306_HUMAN	Ig heavy chain V-III region BUT	34.625	26.09	7	2	9.56	411906
709	P04921_ISOFORM_Glycophorin-D	GLPC_HUMAN	Glycophorin-C (GPD) [ISOFORM Glycophorin-D]	34.528	26.17	10	2	4.93	11499.1
710	Q9UMF0_CHAIN_0	ICAM5_HUMAN	Intercellular adhesion molecule 5 (ICAM-5) [CHAIN 0]	34.525	4.48	12	3	5.65	94027.7
711	P81605_CHAIN_0	DCD_HUMAN	DCD-1 [CHAIN 0]	34.487	40.66	6	2	6.12	9259.29
712	P04156_CHAIN_0	PRIO_HUMAN	Major prion protein (PrP) [CHAIN 0]	34.481	11.54	11	2	9.49	22747.1
713	O95182_CHAIN_0	NDUA7_HUMAN	NADH dehydrogenase [ubiquinone] 1 alpha subcomplex subunit 7 (CI-B14.5a) [CHAIN 0]	34.424	16.96	8	2	10.33	12420.2
714	P56385_CHAIN_0	ATP5I_HUMAN	ATP synthase subunit e, mitochondrial (ATPase subunit e) [CHAIN 0]	34.418	33.82	6	2	9.57	7802.02
715	Q9BW30_CHAIN_0	TPPP3_HUMAN	Tubulin polymerization-promoting protein family member 3 [CHAIN 0]	34.116	16	8	2	9.29	18854.3
716	P19105	ML12A_HUMAN	Myosin regulatory light chain 12A	33.802	18.13	4	2	4.68	19794.1
717	Q13011_CHAIN_0	ECH1_HUMAN	Delta(3,5)-Delta(2,4)-dienoyl-CoA isomerase, mitochondrial [CHAIN 0]	33.279	8.81	4	2	6.22	32205.9
718	Q9P121_CHAIN_0	NTRI_HUMAN	Neurotrimin (hNT) [CHAIN 0]	33.143	10.76	3	2	6.01	31737.7
719	P59190_ISOFORM_2	RAB15_HUMAN	Ras-related protein Rab-15 [ISOFORM 2]	33.073	10.58	7	2	10.05	23517.9
720	P01624	KV306_HUMAN	Ig kappa chain V-III region POM	33.031	25.69	6	2	9.39	11922.3
721	Q06033_CHAIN_0	ITIH3_HUMAN	Inter-alpha-trypsin inhibitor heavy chain H3 (ITI heavy chain H3) (ITI-HC3) (Inter-alpha-inhibitor heavy chain 3) (SHAP) [CHAIN 0]	33.014	6.32	5	3	5.03	69360.2
722	O94905	ERLN2_HUMAN	Erlin-2 (SPFH domain-containing protein 2)	32.976	7.08	12	2	5.57	37839.6
723	O15126_CHAIN_0	SCAM1_HUMAN	Secretory carrier-associated membrane protein 1 (Secretory carrier membrane protein 1) [CHAIN 0]	32.927	10.68	9	2	7.6	37789.2
724	P47985_CHAIN_0	UCRI_HUMAN	Cytochrome b-c1 complex subunit 11 [CHAIN 0]	32.913	37.18	3	2	11.62	8069.42
725	O60361	NDK8_HUMAN	Putative nucleoside diphosphate kinase (NDK) (NDP kinase)	32.869	18.98	6	2	8.99	15529.1
726	P51571_CHAIN_0	SSRD_HUMAN	Translocon-associated protein subunit delta (TRAP-delta) (SSR-delta) [CHAIN 0]	32.6	20	4	2	5.77	16765.9
727	P21964_ISOFORM_Soluble	COMT_HUMAN	Catechol O-methyltransferase [ISOFORM Soluble]	32.6	14.03	3	2	5.26	24449.1
728	P08247	SYPH_HUMAN	Synaptophysin	32.37	7.03	59	2	4.72	33845.3
729	O43169_CHAIN_0	CYB5B_HUMAN	Cytochrome b5 type B [CHAIN 0]	32.219	34.81	4	2	5.21	15354.2
730	Q5W0A0	F194B_HUMAN	Protein FAM194B	31.964	10.34	3	3	4.74	81685.7
731	Q96S97	MYADM_HUMAN	Myeloid-associated differentiation marker	31.902	10.25	13	2	8.65	35273.6
732	P54578_ISOFORM_2	UBP14_HUMAN	Ubiquitin carboxyl-terminal hydrolase 14 [ISOFORM 2]	31.842	8.06	6	2	5.73	52385.9
733	P50914_CHAIN_0	RL14_HUMAN	60S ribosomal protein L14 [CHAIN 0]	31.773	10.75	5	2	11.04	23300.7
734	Q9UBI6_CHAIN_0	GBG12_HUMAN	Guanine nucleotide-binding protein G(I)/G(S)/G(O) subunit gamma-12 [CHAIN 0]	31.585	44.12	3	2	9.44	7535.55
735	P52943	CRIP2_HUMAN	Cysteine-rich protein 2 (CRP-2)	31.494	23.08	3	2	9.08	22492.7
736	Q9Y3D6	FIS1_HUMAN	Mitochondrial fission 1 protein (hFis1) (TPR repeat protein 11)	31.348	17.76	2	2	9.04	16937.7
737	O14994	SYN3_HUMAN	Synapsin-3	31.173	6.21	7	2	9.48	63302.7
738	P10515_CHAIN_0	ODP2_HUMAN	Dihydrolipoyllysine-residue acetyltransferase component of pyruvate dehydrogenase complex, mitochondrial (PBC) (PDC-E2) (PDCE2) [CHAIN 0]	31.037	5.17	13	2	5.59	59621
739	P60983_CHAIN_0	GMFB_HUMAN	Glia maturation factor beta (GMF-beta) [CHAIN 0]	30.915	12.77	2	2	5.34	16582
740	P06744_CHAIN_0	G6PI_HUMAN	Glucose-6-phosphate isomerase (GPI) (AMF) (NLK) (PGI) (PHI) (SA-36) [CHAIN 0]	30.599	5.75	13	2	8.62	63016
741	P01034_CHAIN_0	CYTC_HUMAN	Cystatin-C [CHAIN 0]	30.577	23.33	4	2	9	13347.1
742	O14548	COX7R_HUMAN	Cytochrome c oxidase subunit 7A-related protein, mitochondrial	30.555	19.3	11	2	9.55	12614.7
743	P67775_ISOFORM_2	PP2AA_HUMAN	Serine/threonine-protein phosphatase 2A catalytic subunit alpha isoform (PP2A-alpha) (RP-C) [ISOFORM 2]	30.405	9.8	6	2	5.64	29734.7
744	P20851_CHAIN_0	C4BPB_HUMAN	C4b-binding protein beta chain [CHAIN 0]	30.201	9.79	4	2	5.04	26350.9
745	P31323_CHAIN_0	KAP3_HUMAN	cAMP-dependent protein kinase type II-beta regulatory subunit [CHAIN 0]	30.076	7.19	5	2	4.86	46170.9
746	P25686_ISOFORM_2	DNJB2_HUMAN	DnaJ homolog subfamily B member 2 (HSJ-1) [ISOFORM 2]	29.838	9.39	3	2	5.07	30568.6
747	Q99497	PARK7_HUMAN	Protein DJ-1	29.8	15.87	2	2	6.83	19891.1
748	O95139_ISOFORM_2	NDUB6_HUMAN	NADH dehydrogenase [ubiquinone] 1 beta subcomplex subunit 6 (CI-B17) [ISOFORM 2]	29.709	17.7	5	2	9.65	13716.1
749	P55087_ISOFORM_1	AQP4_HUMAN	Aquaporin-4 (AQP-4) (MIWC) [ISOFORM 1]	29.689	12.29	8	2	6.65	32299.8
750	P22492	H1T_HUMAN	Histone H1t	29.628	7.73	3	2	11.82	22019
751	P58549	FXYD7_HUMAN	FXYD domain-containing ion transport regulator 7	29.595	18.75	14	2	8.88	8523.85
752	P05091_ISOFORM_2	ALDH2_HUMAN	Aldehyde dehydrogenase, mitochondrial [ISOFORM 2]	29.586	6.6	9	2	6.05	50989.2
753	Q15185	TEBP_HUMAN	Prostaglandin E synthase 3 (cPGES)	29.534	18.75	5	2	4.32	18697.4
754	O75438	NDUB1_HUMAN	NADH dehydrogenase [ubiquinone] 1 beta subcomplex subunit 1 (CI-MNLL)	29.502	31.03	3	2	9.51	6961.2
755	P17568	NDUB7_HUMAN	NADH dehydrogenase [ubiquinone] 1 beta subcomplex subunit 7 (CI-B18)	29.484	20.44	2	2	9.25	16401.9
756	Q02094	RHAG_HUMAN	Ammonium transporter Rh type A (Rh50A) (Rh family type A glycoprotein) (Rh type A glycoprotein)	29.422	7.58	5	2	6.54	44197.9
757	Q96PE5_ISOFORM_3	OPALI_HUMAN	Opalin [ISOFORM 3]	29.395	27.97	4	2	6.07	13344.3
758	Q9UI12_ISOFORM_2	VATH_HUMAN	V-type proton ATPase subunit H (V-ATPase subunit H) (NBP1) [ISOFORM 2]	29.381	6.02	9	2	6.18	54151.2
759	P60900	PSA6_HUMAN	Proteasome subunit alpha type-6 (PROS-27) (p27K)	29.234	9.35	4	2	6.82	27399.5
760	P02652_CHAIN_1	APOA2_HUMAN	Truncated apolipoprotein A-II [CHAIN 1]	29.097	40.79	2	2	5.39	8579.77
761	P14867_CHAIN_0	GBRA1_HUMAN	Gamma-aminobutyric acid receptor subunit alpha-1 [CHAIN 0]	29.051	6.76	2	2	9.27	48794.3
762	P01770	HV309_HUMAN	Ig heavy chain V-III region NIE	28.972	19.33	3	2	9.93	312899
763	O75110_CHAIN_0	ATP9A_HUMAN	Probable phospholipid-transporting ATPase IIA [CHAIN 0]	28.896	3.92	5	3	8.12	118451
764	P00492_CHAIN_0	HPRT_HUMAN	Hypoxanthine-guanine phosphoribosyltransferase (HGPRT) (HGPRTase) [CHAIN 0]	28.894	11.98	3	2	6.59	24448.2
765	P53985	MOT1_HUMAN	Monocarboxylate transporter 1 (MCT 1)	28.873	7	10	2	8.98	53944.2
766	P56556	NDUA6_HUMAN	NADH dehydrogenase [ubiquinone] 1 alpha subcomplex subunit 6 (CI-B14)	28.869	21.43	2	2	10.24	17870.8
767	Q9UN36_ISOFORM_4	NDRG2_HUMAN	Protein NDRG2 [ISOFORM 4]	28.819	11.89	3	2	5.3	36051.8
768	Q86YM7	HOME1_HUMAN	Homer protein homolog 1 (Homer-1)	28.8	7.06	3	2	5.4	40276.8
769	O43488	ARK72_HUMAN	Aflatoxin B1 aldehyde reductase member 2 (AFB1-AR 1) (SSA reductase)	28.501	9.47	4	2	6.92	39589
770	O43761	SNG3_HUMAN	Synaptogyrin-3	28.487	10.04	13	2	8.8	24555
771	P15880_CHAIN_0	RS2_HUMAN	40S ribosomal protein S2 [CHAIN 0]	28.318	7.53	6	2	10.31	31193.2
772	Q6IQ20	NAPEP_HUMAN	N-acyl-phosphatidylethanolamine-hydrolyzing phospholipase D (N-acyl phosphatidylethanolamine phospholipase D) (NAPE-PLD) (NAPE-hydrolyzing phospholipase D)	28.298	7.38	2	2	5.8	45595.5
773	Q00577	PURA_HUMAN	Transcriptional activator protein Pur-alpha	28.219	10.87	6	2	6.28	34910.8
774	P36957_CHAIN_0	ODO2_HUMAN	Dihydrolipoyllysine-residue succinyltransferase component of 2-oxoglutarate dehydrogenase complex, mitochondrial (OGDC-E2) [CHAIN 0]	28.214	5.44	10	2	6.08	41389.7
775	Q06828_CHAIN_0	FMOD_HUMAN	Fibromodulin (FM) (KSPG fibromodulin) [CHAIN 0]	28.024	7.54	4	2	5.77	41217.5
776	Q15049_CHAIN_0	MLC1_HUMAN	Membrane protein MLC1 [CHAIN 0]	27.976	10.37	8	2	7.95	41010.1
777	Q9UL46_CHAIN_0	PSME2_HUMAN	Proteasome activator complex subunit 2 (REG-beta) (PA28b) (PA28beta) [CHAIN 0]	27.932	11.76	3	2	5.69	27270.4
778	P61978_ISOFORM_3	HNRPK_HUMAN	Heterogeneous nuclear ribonucleoprotein K (hnRNP K) (TUNP) [ISOFORM 3]	27.891	6.59	4	2	5.47	48562.5
779	Q9NRX5_CHAIN_0	SERC1_HUMAN	Serine incorporator 1 [CHAIN 0]	27.877	14.6	5	2	5.73	50363.8
780	O43837_ISOFORM_C	IDH3B_HUMAN	Isocitrate dehydrogenase [NAD] subunit beta, mitochondrial [ISOFORM C]	27.832	12.88	4	2	9.31	25554.9
781	P53680	AP2S1_HUMAN	AP-2 complex subunit sigma	27.786	14.08	2	2	6.07	17017.7
782	O00468_ISOFORM_2	AGRIN_HUMAN	Agrin C-terminal 22 kDa fragment (C22) [ISOFORM 2]	27.782	1.83	7	3	6.14	305433
783	Q9P2R7_CHAIN_0	SUCB1_HUMAN	Succinyl-CoA ligase [ADP-forming] subunit beta, mitochondrial (SCS-betaA) [CHAIN 0]	27.764	5.35	8	2	5.75	44584.8
784	O00429_ISOFORM_2	DNM1L_HUMAN	Dynamin-1-like protein (DVLP) (Dymple) (HdynIV) [ISOFORM 2]	27.69	5.49	9	2	6.61	79441.5
785	Q9NZ01_ISOFORM_2	TECR_HUMAN	Very-long-chain enoyl-CoA reductase (TER) [ISOFORM 2]	27.505	7.64	2	2	9.61	18248.7
786	Q9NR31	SAR1A_HUMAN	GTP-binding protein SAR1a	27.337	17.17	4	2	6.52	22366.8
787	P55290_CHAIN_0	CAD13_HUMAN	Cadherin-13 (H-cadherin) (T-cad) (T-cadherin) [CHAIN 0]	27.267	5.59	4	2	4.62	60814.5
788	P28072_CHAIN_0	PSB6_HUMAN	Proteasome subunit beta type-6 [CHAIN 0]	27.22	10.24	5	2	5.03	21903.9
789	Q9NRG7_ISOFORM_2	D39U1_HUMAN	Epimerase family protein SDR39U1 [ISOFORM 2]	27.194	12.63	3	2	9.33	31076.7
790	Q9UHD8_ISOFORM_4	SEPT9_HUMAN	Septin-9 (MLL septin-like fusion protein) (Ov/Br septin) [ISOFORM 4]	26.929	8.36	3	2	7.69	38518.2
791	Q13303_ISOFORM_4	KCAB2_HUMAN	Voltage-gated potassium channel subunit beta-2 (hKvbeta2) [ISOFORM 4]	26.917	16.33	3	2	8.74	33656.9
792	P26641_CHAIN_0	EF1G_HUMAN	Elongation factor 1-gamma (EF-1-gamma) [CHAIN 0]	26.871	5.28	3	2	6.48	49987.6
793	Q8N9N7	LRC57_HUMAN	Leucine-rich repeat-containing protein 57	26.771	13.39	4	2	8.87	26754.2
794	Q15102_CHAIN_0	PA1B3_HUMAN	Platelet-activating factor acetylhydrolase IB subunit gamma (PAF-AH 29 kDa subunit) (PAFAH subunit gamma) [CHAIN 0]	26.757	13.04	4	2	6.45	25603.1
795	P53004_CHAIN_0	BIEA_HUMAN	Biliverdin reductase A (BVR A) [CHAIN 0]	26.757	9.52	2	2	6.25	33183.2
796	P43034	LIS1_HUMAN	Platelet-activating factor acetylhydrolase IB subunit alpha (LIS-1) (PAF-AH 45 kDa subunit) (PAFAH alpha)	26.701	9.02	5	2	7.25	46638
797	P27918_CHAIN_0	PROP_HUMAN	Properdin [CHAIN 0]	26.7	7.92	11	2	8.38	48494
798	Q96C19_CHAIN_0	EFHD2_HUMAN	EF-hand domain-containing protein D2 [CHAIN 0]	26.645	9.21	3	2	5.23	26566.1
799	Q9BRX8_ISOFORM_2	F213A_HUMAN	Redox-regulatory protein FAM213A (Protein PAMM) [ISOFORM 2]	26.518	12.39	10	2	9.21	24462.7
800	Q15365	PCBP1_HUMAN	Poly(rC)-binding protein 1 (hnRNP E1)	26.506	7.58	5	2	7.03	37497.8
801	O00231_CHAIN_0	PSD11_HUMAN	26S proteasome non-ATPase regulatory subunit 11 [CHAIN 0]	26.449	5.94	5	2	6.27	47332.6
802	Q9Y6G9	DC1L1_HUMAN	Cytoplasmic dynein 1 light intermediate chain 1 (LIC1) (DLC-A)	26.41	7.07	4	2	6.12	56579.2
803	O75077_CHAIN_0	ADA23_HUMAN	Disintegrin and metalloproteinase domain-containing protein 23 (ADAM 23) (MDC-3) [CHAIN 0]	26.296	5.49	5	2	7.21	60310.2
804	P84243	H33_HUMAN	Histone H3.3	26.223	11.03	8	2	11.4	15327.9
805	P10915_CHAIN_0	HPLN1_HUMAN	Hyaluronan and proteoglycan link protein 1 (Cartilage-link protein) [CHAIN 0]	25.971	8.55	4	2	7.22	38480.4
806	Q13336	UT1_HUMAN	Urea transporter 1	25.97	6.68	5	2	7.47	42528.4
807	P13671_CHAIN_0	CO6_HUMAN	Complement component C6 [CHAIN 0]	25.836	2.85	5	2	6.24	102412
808	O94925_CHAIN_0	GLSK_HUMAN	Glutaminase kidney isoform, mitochondrial (GLS) [CHAIN 0]	25.756	5.21	7	2	7.25	71560.7
809	P62330_CHAIN_0	ARF6_HUMAN	ADP-ribosylation factor 6 [CHAIN 0]	25.725	12.07	2	2	9.21	19951
810	P23471_ISOFORM_Short	PTPRZ_HUMAN	Receptor-type tyrosine-protein phosphatase zeta (R-PTP-zeta) [ISOFORM Short]	25.716	2.27	8	3	5.1	163444
811	Q9P0K1_CHAIN_0	ADA22_HUMAN	Disintegrin and metalloproteinase domain-containing protein 22 (ADAM 22) [CHAIN 0]	25.708	4.39	5	2	8.29	75418.6
812	O43681_CHAIN_0	ASNA_HUMAN	ATPase ASNA1 [CHAIN 0]	25.648	7.49	2	2	4.86	38661.6
813	P99999_CHAIN_0	CYC_HUMAN	Cytochrome c [CHAIN 0]	25.597	11.54	2	2	9.67	11617.5
814	P05388	RLA0_HUMAN	60S acidic ribosomal protein P0	25.575	9.46	2	2	5.9	34273.5
815	P14415	AT1B2_HUMAN	Sodium/potassium-transporting ATPase subunit beta-2 (AMOG)	25.248	10.34	21	2	8.72	33367.1
816	P48556	PSMD8_HUMAN	26S proteasome non-ATPase regulatory subunit 8	25.118	7.14	3	2	9.78	39611.9
817	Q96A26	F162A_HUMAN	Protein FAM162A (HGTD-P)	25.094	8.44	3	2	9.9	17342.4
818	O43390_ISOFORM_3	HNRPR_HUMAN	Heterogeneous nuclear ribonucleoprotein R (hnRNP R) [ISOFORM 3]	24.863	4.37	6	2	8.55	66979.7
819	Q15819_CHAIN_0	UB2V2_HUMAN	Ubiquitin-conjugating enzyme E2 variant 2 (EDAF-1) (EDPF-1) [CHAIN 0]	24.814	13.89	3	2	8.73	16231.6
820	P13224_CHAIN_0	GP1BB_HUMAN	Platelet glycoprotein Ib beta chain (GP-Ib beta) (GPIb-beta) (GPIbB) [CHAIN 0]	24.795	12.22	2	2	9.65	19216.7
821	Q9BRK0	REEP2_HUMAN	Receptor expression-enhancing protein 2	24.399	19.84	24	2	9.6	28260.7
822	O43676_CHAIN_0	NDUB3_HUMAN	NADH dehydrogenase [ubiquinone] 1 beta subcomplex subunit 3 (CI-B12) [CHAIN 0]	24.328	12.37	3	2	9.4	11270.8
823	P22626_ISOFORM_A2	ROA2_HUMAN	Heterogeneous nuclear ribonucleoproteins A2/B1 (hnRNP A2/B1) [ISOFORM A2]	24.3	10.26	4	2	8.86	36006
824	Q15008	PSMD6_HUMAN	26S proteasome non-ATPase regulatory subunit 6	24.26	6.68	7	2	5.54	45531.3
825	Q15366_ISOFORM_4	PCBP2_HUMAN	Poly(rC)-binding protein 2 (hnRNP E2) [ISOFORM 4]	24.217	8.16	3	2	8.48	34917.1
826	P37837	TALDO_HUMAN	Transaldolase	23.963	6.53	5	2	6.63	37540.1
827	Q9H9H5	MA6D1_HUMAN	MAP6 domain-containing protein 1 (SL21)	23.911	6.53	4	2	10.22	21004.5
828	P07738	PMGE_HUMAN	Bisphosphoglycerate mutase (BPGM) (DPGM)	23.836	8.11	2	2	6.27	30005.2
829	P43007	SATT_HUMAN	Neutral amino acid transporter A (ASCT-1)	23.754	4.7	12	2	6.04	55723.1
830	Q9UJZ1_CHAIN_0	STML2_HUMAN	Stomatin-like protein 2, mitochondrial (SLP-2) (Paratarg-7) [CHAIN 0]	23.693	9.76	4	2	5.49	35688.7
831	O14745_CHAIN_0	NHRF1_HUMAN	Na(+)/H(+) exchange regulatory cofactor NHE-RF1 (NHERF-1) (EBP50) [CHAIN 0]	23.414	7.84	4	2	5.65	38737.2
832	P07099	HYEP_HUMAN	Epoxide hydrolase 1	23.36	6.59	4	2	6.98	52948.9
833	O15083	ERC2_HUMAN	ERC protein 2	23.264	2.3	6	2	6.57	110558
834	Q9UH03_ISOFORM_2	SEPT3_HUMAN	Neuronal-specific septin-3 [ISOFORM 2]	23.207	5.43	6	2	6.54	40100
835	Q3ZCQ8_ISOFORM_3	TIM50_HUMAN	Mitochondrial import inner membrane translocase subunit TIM50 [ISOFORM 3]	23.204	11.25	2	2	6.23	27578.7
836	P51452	DUS3_HUMAN	Dual specificity protein phosphatase 3 (VHR)	23.191	12.97	2	2	8.33	20478.3
837	Q08380_CHAIN_0	LG3BP_HUMAN	Galectin-3-binding protein (MAC2BP) (Mac-2 BP) [CHAIN 0]	23.189	5.47	3	2	5.1	63276.5
838	O75891_ISOFORM_2	AL1L1_HUMAN	Cytosolic 10-formyltetrahydrofolate dehydrogenase (10-FTHFDH) (FDH) [ISOFORM 2]	23.107	3.37	3	2	5.95	87601.6
839	P78318	IGBP1_HUMAN	Immunoglobulin-binding protein 1 (Protein alpha-4)	23.032	7.08	4	2	5.32	39221.9
840	P35858_CHAIN_0	ALS_HUMAN	Insulin-like growth factor-binding protein complex acid labile subunit (ALS) [CHAIN 0]	22.988	5.54	4	2	6.23	63246.6
841	P21810_CHAIN_0	PGS1_HUMAN	Biglycan [CHAIN 0]	22.865	7.55	6	2	8.38	37241.9
842	Q5T749	KPRP_HUMAN	Keratinocyte proline-rich protein (hKPRP)	22.793	3.8	6	2	8.75	64135.8
843	Q8NBX0_CHAIN_0	SCPDL_HUMAN	Saccharopine dehydrogenase-like oxidoreductase [CHAIN 0]	22.604	9.35	3	2	9.3	47020.2
844	Q9UK55_CHAIN_0	ZPI_HUMAN	Protein Z-dependent protease inhibitor (PZ-dependent protease inhibitor) (PZI) [CHAIN 0]	22.581	6.15	2	2	8.32	48462.1
845	Q7Z6L0_ISOFORM_3	PRRT2_HUMAN	Proline-rich transmembrane protein 2 (DSPB3) [ISOFORM 3]	22.314	4.01	14	2	4.53	30652.8
846	P62333	PRS10_HUMAN	26S protease regulatory subunit 10B	22.304	6.68	2	2	7.64	44173
847	P21397_ISOFORM_2	AOFA_HUMAN	Amine oxidase [flavin-containing] A (MAO-A) [ISOFORM 2]	22.299	5.33	9	2	7.97	44847.8
848	P16112_ISOFORM_3	PGCA_HUMAN	Aggrecan core protein 2 [ISOFORM 3]	22.169	1.34	5	3	4.05	239235
849	Q99460_ISOFORM_2	PSMD1_HUMAN	26S proteasome non-ATPase regulatory subunit 1 [ISOFORM 2]	21.887	4.12	4	2	5.16	102258
850	P31146_CHAIN_0	COR1A_HUMAN	Coronin-1A (Clipin-A) (TACO) [CHAIN 0]	21.748	6.74	2	2	6.4	50895.1
851	P11047_CHAIN_0	LAMC1_HUMAN	Laminin subunit gamma-1 (S-LAM gamma) [CHAIN 0]	21.597	1.78	4	2	4.95	174282
852	P11586	C1TC_HUMAN	C-1-tetrahydrofolate synthase, cytoplasmic (C1-THF synthase)	21.516	3.1	2	2	7.07	101559
853	P21283_CHAIN_0	VATC1_HUMAN	V-type proton ATPase subunit C 1 (V-ATPase subunit C 1) [CHAIN 0]	21.334	4.72	5	2	7.59	43810.4
854	Q92974_ISOFORM_3	ARHG2_HUMAN	Rho guanine nucleotide exchange factor 2 (GEF-H1) [ISOFORM 3]	21.249	4.8	4	2	6.53	108242
855	Q9NZN3	EHD3_HUMAN	EH domain-containing protein 3	21.237	4.11	2	2	6.21	60887.1
856	P05129	KPCG_HUMAN	Protein kinase C gamma type (PKC-gamma)	20.874	3.73	8	2	7.52	78447.9
857	P62750_CHAIN_0	RL23A_HUMAN	60S ribosomal protein L23a [CHAIN 0]	20.78	10.32	2	2	10.5	17563.9
858	O75061_ISOFORM_3	AUXI_HUMAN	Putative tyrosine-protein phosphatase auxilin [ISOFORM 3]	20.776	5.2	3	2	7.9	50302.4
859	Q5W0A0_ISOFORM_2	F194B_HUMAN	Protein FAM194B [ISOFORM 2]	20.612	6.96	2	2	4.78	80892.9
860	Q14764_CHAIN_0	MVP_HUMAN	Major vault protein (MVP) [CHAIN 0]	20.559	3.03	4	2	5.37	99195.7
861	P25788_ISOFORM_2	PSA3_HUMAN	Proteasome subunit alpha type-3 [ISOFORM 2]	20.534	9.27	3	2	5.28	27647.3
862	O94910_CHAIN_0	LPHN1_HUMAN	Latrophilin-1 (CIRL-1) [CHAIN 0]	20.525	1.86	2	2	6.18	160246
863	Q6DN90_ISOFORM_2	IQEC1_HUMAN	IQ motif and SEC7 domain-containing protein 1 [ISOFORM 2]	20.499	4.16	5	2	7.87	94913.8
864	Q8N1G4_CHAIN_0	LRC47_HUMAN	Leucine-rich repeat-containing protein 47 [CHAIN 0]	20.456	5.15	2	2	8.67	63341.8
865	P38919_CHAIN_1	IF4A3_HUMAN	Eukaryotic initiation factor 4A-III, N-terminally processed [CHAIN 1]	20.437	7.56	3	2	6.65	46739.9
866	Q6W3E5_ISOFORM_2	GDPD4_HUMAN	Glycerophosphodiester phosphodiesterase domain-containing protein 4 [ISOFORM 2]	20.181	6.15	2	2	8.9	60819.6
867	P23142_ISOFORM_C	FBLN1_HUMAN	Fibulin-1 (FIBL-1) [ISOFORM C]	20.167	4.54	3	2	5.14	74433.9
868	P14780	MMP9_HUMAN	82 kDa matrix metalloproteinase-9	19.952	3.82	3	2	5.76	78458.3
869	Q86VP6_ISOFORM_2	CAND1_HUMAN	Cullin-associated NEDD8-dissociated protein 1 (TBP-interacting protein 120A) [ISOFORM 2]	19.801	2.54	2	2	5.49	117889
870	P10643_CHAIN_0	CO7_HUMAN	Complement component C7 [CHAIN 0]	19.617	4.99	4	2	6.16	91115.4
871	Q9Y2A7_CHAIN_0	NCKP1_HUMAN	Nck-associated protein 1 (NAP 1) [CHAIN 0]	19.559	2.57	7	2	6.23	128659
872	Q86UP2_ISOFORM_2	KTN1_HUMAN	Kinectin [ISOFORM 2]	19.486	1.92	3	2	5.58	149611
873	P49591	SYSC_HUMAN	Serine--tRNA ligase, cytoplasmic (SerRS)	19.444	5.06	2	2	6.16	58777.3
874	O43426_ISOFORM_3	SYNJ1_HUMAN	Synaptojanin-1 [ISOFORM 3]	19.035	2.16	2	2	7.12	143254
875	P29144	TPP2_HUMAN	Tripeptidyl-peptidase 2 (TPP-2) (TPP-II)	18.89	1.84	4	2	5.93	138350
876	O60282	KIF5C_HUMAN	Kinesin heavy chain isoform 5C	18.523	3.03	3	2	5.9	109495
877	Q9Y4E6_ISOFORM_2	WDR7_HUMAN	WD repeat-containing protein 7 [ISOFORM 2]	18.088	2.47	2	2	6.63	160510
878	Q99456	K1C12_HUMAN	Keratin, type I cytoskeletal 12 (CK-12) (K12)	17.715	3.64	8	2	4.73	53511.4
879	Q5TF21_CHAIN_0	SOGA3_HUMAN	Protein SOGA3 [CHAIN 0]	17.706	2.81	2	2	5.86	101409
880	P04275_CHAIN_1	VWF_HUMAN	von Willebrand antigen 2 [CHAIN 1]	17.646	1.41	3	2	5.38	225697
881	Q93009	UBP7_HUMAN	Ubiquitin carboxyl-terminal hydrolase 7	17.52	2	2	2	5.36	128302
882	Q7KZF4_CHAIN_0	SND1_HUMAN	Staphylococcal nuclease domain-containing protein 1 [CHAIN 0]	17.514	3.74	2	2	6.93	101866
883	Q9Y4W6	AFG32_HUMAN	AFG3-like protein 2	17.33	2.26	2	2	8.87	88583.7
884	P09874_CHAIN_0	PARP1_HUMAN	Poly [ADP-ribose] polymerase 1 (PARP-1) (ARTD1) (ADPRT 1) [CHAIN 0]	17.273	2.67	5	2	9.02	112953
885	P20700_CHAIN_0	LMNB1_HUMAN	Lamin-B1 [CHAIN 0]	17.21	3.95	2	2	5.13	65961.7
886	Q92614_ISOFORM_5	MY18A_HUMAN	Unconventional myosin-XVIIIa (MAJN) [ISOFORM 5]	17.108	1.08	5	2	5.69	180495
887	Q96PV0_ISOFORM_3	SYGP1_HUMAN	Ras/Rap GTPase-activating protein SynGAP (Synaptic Ras-GAP 1) [ISOFORM 3]	17.08	2.57	3	2	9.06	140929
888	P36776_CHAIN_0	LONM_HUMAN	Lon protease homolog, mitochondrial (LONP) [CHAIN 0]	16.805	2.35	4	2	5.68	99359
889	P49588	SYAC_HUMAN	Alanine--tRNA ligase, cytoplasmic (AlaRS)	16.737	3.62	2	2	5.37	106810
890	P23468_ISOFORM_3	PTPRD_HUMAN	Receptor-type tyrosine-protein phosphatase delta (Protein-tyrosine phosphatase delta) (R-PTP-delta) [ISOFORM 3]	15.936	2.31	2	2	6.23	156088
891	Q9Y490	TLN1_HUMAN	Talin-1	14.773	1.1	3	2	5.8	269767
892	Q9UPN3_ISOFORM_5	MACF1_HUMAN	Microtubule-actin cross-linking factor 1, isoforms 1/2/3/5 (ABP620) [ISOFORM 5]	13.188	0.45	2	2	5.28	606164
893	Q9UPA5_CHAIN_0	BSN_HUMAN	Protein bassoon [CHAIN 0]	12.463	0.76	2	2	7.38	416338
894	P08519_CHAIN_0	APOA_HUMAN	Apolipoprotein(a) (Apo(a)) (Lp(a)) [CHAIN 0]	11.395	0.64	3	2	5.58	499186

## Sheet: Total-identified proteins
Rank	AC	ID	Description	Protein Score	% Coverage	#PSMs	#Peptides	Protein PI	Protein Mass (Da)
1	Q13813_ISOFORM_2	SPTN1_HUMAN	Spectrin alpha chain, non-erythrocytic 1 [ISOFORM 2]	2973.21	58.74	782	134	5.23	285094
2	Q01082_CHAIN_0	SPTB2_HUMAN	Spectrin beta chain, non-erythrocytic 1 [CHAIN 0]	1933.13	45.54	439	89	5.4	274478
3	P02768_CHAIN_0	ALBU_HUMAN	Serum albumin [CHAIN 0]	1503	88.03	1095	61	5.73	66472.2
4	P02549_ISOFORM_2	SPTA1_HUMAN	Spectrin alpha chain, erythrocytic 1 [ISOFORM 2]	1354.06	34.11	239	69	4.96	279674
5	P01024_CHAIN_0	CO3_HUMAN	Complement C3c alpha' chain fragment 2 [CHAIN 0]	1290.69	46.25	410	61	6.04	184951
6	P02787_CHAIN_0	TRFE_HUMAN	Serotransferrin (Transferrin) [CHAIN 0]	1239.7	66.27	243	54	6.84	75195.5
7	P07197_CHAIN_0	NFM_HUMAN	Neurofilament medium polypeptide (NF-M) [CHAIN 0]	1192.48	55.3	740	55	4.9	102341
8	P11277_CHAIN_0	SPTB1_HUMAN	Spectrin beta chain, erythrocytic [CHAIN 0]	1066.25	33.47	200	57	5.15	246337
9	P14136	GFAP_HUMAN	Glial fibrillary acidic protein (GFAP)	1040.15	78.47	638	44	5.47	49880.2
10	P07196	NFL_HUMAN	Neurofilament light polypeptide (NF-L)	958.03	77.16	651	42	4.64	61516.6
11	P01023_CHAIN_0	A2MG_HUMAN	Alpha-2-macroglobulin (Alpha-2-M) [CHAIN 0]	948.247	39.7	256	45	6.01	160810
12	Q15149_ISOFORM_7	PLEC_HUMAN	Plectin (PCN) (PLTN) (HD1) [ISOFORM 7]	925.888	15.81	207	59	5.62	512605
13	P35579_CHAIN_0	MYH9_HUMAN	Myosin-9 (NMMHC-A) (NMMHC II-a) (NMMHC-IIA) [CHAIN 0]	920.868	29.5	177	45	5.51	226401
14	P09543_ISOFORM_CNPI	CN37_HUMAN	2',3'-cyclic-nucleotide 3'-phosphodiesterase (CNP) (CNPase) [ISOFORM CNPI]	896.696	74.31	417	39	8.83	45098.7
15	P08133_CHAIN_0	ANXA6_HUMAN	Annexin A6 (CPB-II) [CHAIN 0]	886.189	64.14	118	42	5.46	75742.1
16	Q13885	TBB2A_HUMAN	Tubulin beta-2A chain	825.062	75.28	672	33	4.81	49907
17	P07437	TBB5_HUMAN	Tubulin beta chain	817.303	75.23	596	33	4.81	49670.8
18	P68371	TBB4B_HUMAN	Tubulin beta-4B chain	816.508	75.06	673	33	4.82	49831
19	P02675_CHAIN_0	FIBB_HUMAN	Fibrinogen beta chain [CHAIN 0]	814.096	72.71	346	32	8.18	50762.9
20	P04350	TBB4A_HUMAN	Tubulin beta-4A chain	809.044	73.42	678	31	4.81	49585.8
21	Q9BVA1	TBB2B_HUMAN	Tubulin beta-2B chain	789.524	75.06	650	32	4.81	49953.1
22	P21333_ISOFORM_2	FLNA_HUMAN	Filamin-A (FLN-A) (ABP-280) [ISOFORM 2]	789.352	25.16	132	45	5.71	280018
23	P46821_CHAIN_0	MAP1B_HUMAN	MAP1 light chain LC1 [CHAIN 0]	784.669	25.17	169	43	4.74	270503
24	P0C0L4_ISOFORM_2	CO4A_HUMAN	Complement C4 gamma chain [ISOFORM 2]	778.513	33.57	131	41	6.78	187704
25	Q16352	AINX_HUMAN	Alpha-internexin (Alpha-Inx) (NF-66) (Neurofilament-66)	774.455	67.54	408	33	5.39	55390.7
26	P13637	AT1A3_HUMAN	Sodium/potassium-transporting ATPase subunit alpha-3 (Na(+)/K(+) ATPase alpha-3 subunit)	758.78	41.66	390	34	5.26	111749
27	P07900_CHAIN_0	HS90A_HUMAN	Heat shock protein HSP 90-alpha (HSP 86) (HSP86) (LAP-2) (LPS-associated protein 2) [CHAIN 0]	710.754	44.6	117	34	4.95	84528.5
28	Q16555	DPYL2_HUMAN	Dihydropyrimidinase-related protein 2 (DRP-2) (CRMP-2) (ULIP-2)	708.644	66.43	315	30	6.05	62293.6
29	P11142_CHAIN_0	HSP7C_HUMAN	Heat shock cognate 71 kDa protein (LAP-1) (LPS-associated protein 1) [CHAIN 0]	688.913	49.46	194	31	5.42	70766.9
30	P02671_ISOFORM_2	FIBA_HUMAN	Fibrinogen alpha chain [ISOFORM 2]	685.582	52.17	655	31	8.41	69756.7
31	P02679_CHAIN_0	FIBG_HUMAN	Fibrinogen gamma chain [CHAIN 0]	664.446	70.02	316	28	5.31	48483
32	P05023_ISOFORM_3	AT1A1_HUMAN	Sodium/potassium-transporting ATPase subunit alpha-1 (Na(+)/K(+) ATPase alpha-1 subunit) [ISOFORM 3]	659.685	37.2	299	30	5.21	109550
33	Q13509	TBB3_HUMAN	Tubulin beta-3 chain	643.902	64.67	467	26	4.86	50432.7
34	P12036	NFH_HUMAN	Neurofilament heavy polypeptide (NF-H)	625.961	29.92	315	34	6.04	112479
35	Q00610_ISOFORM_2	CLH1_HUMAN	Clathrin heavy chain 1 (CLH-17) [ISOFORM 2]	620.088	26.97	155	33	5.5	187890
36	P60709_CHAIN_1	ACTB_HUMAN	Actin, cytoplasmic 1, N-terminally processed [CHAIN 1]	610.863	79.14	334	26	5.37	41605.6
37	P63261_CHAIN_1	ACTG_HUMAN	Actin, cytoplasmic 2, N-terminally processed [CHAIN 1]	605.195	79.14	325	26	5.39	41661.7
38	P02751_ISOFORM_10	FINC_HUMAN	Ugl-Y3 [ISOFORM 10]	599.197	22.43	112	32	5.62	239626
39	P08603_CHAIN_0	CFAH_HUMAN	Complement factor H [CHAIN 0]	593.122	32.81	75	32	6.17	137053
40	P14618_ISOFORM_M1	KPYM_HUMAN	Pyruvate kinase PKM (CTHBP) (OIP-3) (THBP1) [ISOFORM M1]	588.034	58.95	136	27	7.98	58062.1
41	Q9Y490	TLN1_HUMAN	Talin-1	584.795	19.64	104	33	5.8	269767
42	P25705_CHAIN_0	ATPA_HUMAN	ATP synthase subunit alpha, mitochondrial [CHAIN 0]	582.201	60.39	176	27	8.55	55209.3
43	P14618_CHAIN_0	KPYM_HUMAN	Pyruvate kinase PKM (CTHBP) (OIP-3) (THBP1) [CHAIN 0]	578.451	62.26	135	26	8.21	57805.7
44	P68363	TBA1B_HUMAN	Tubulin alpha-1B chain	572.307	61.42	527	24	4.98	50151.6
45	P50993_CHAIN_0	AT1A2_HUMAN	Sodium/potassium-transporting ATPase subunit alpha-2 (Na(+)/K(+) ATPase alpha-2 subunit) [CHAIN 0]	571.163	33.69	237	27	5.47	111793
46	P68366_ISOFORM_2	TBA4A_HUMAN	Tubulin alpha-4A chain [ISOFORM 2]	563.562	65.13	458	24	4.91	48328.6
47	Q71U36_ISOFORM_2	TBA1A_HUMAN	Tubulin alpha-1A chain [ISOFORM 2]	562.191	66.59	507	24	5	46297.3
48	Q12860	CNTN1_HUMAN	Contactin-1	547.613	37.82	98	29	5.66	113320
49	P08238_CHAIN_0	HS90B_HUMAN	Heat shock protein HSP 90-beta (HSP 90) (HSP 84) (HSP84) [CHAIN 0]	524.333	35.41	86	25	4.98	83133
50	P68871_CHAIN_0	HBB_HUMAN	Spinorphin [CHAIN 0]	523.827	96.58	933	20	7.26	15867.2
51	P08670_CHAIN_0	VIME_HUMAN	Vimentin [CHAIN 0]	518.847	58.06	121	25	5.08	53520.5
52	Q99798_CHAIN_0	ACON_HUMAN	Aconitate hydratase, mitochondrial (Aconitase) [CHAIN 0]	505.218	37.58	69	24	7	82425.8
53	P04040	CATA_HUMAN	Catalase	494.619	44.97	74	22	7.09	59756.2
54	P02647_CHAIN_1	APOA1_HUMAN	Truncated apolipoprotein A-I [CHAIN 1]	491.431	63.37	87	22	5.36	28078.6
55	P06576_CHAIN_0	ATPB_HUMAN	ATP synthase subunit beta, mitochondrial [CHAIN 0]	490.657	57.88	176	21	5.04	51769.3
56	P46459	NSF_HUMAN	Vesicle-fusing ATPase (NEM-sensitive fusion protein)	488.482	39.92	137	25	6.68	82594.4
57	P04406_CHAIN_0	G3P_HUMAN	Glyceraldehyde-3-phosphate dehydrogenase (GAPDH) [CHAIN 0]	484.752	73.65	162	20	8.77	35922
58	Q9BQE3	TBA1C_HUMAN	Tubulin alpha-1C chain	483.137	52.34	463	22	5.01	49895.3
59	P04075_CHAIN_0	ALDOA_HUMAN	Fructose-bisphosphate aldolase A [CHAIN 0]	481.152	79.34	75	21	8.55	39288.8
60	P04264_CHAIN_0	K2C1_HUMAN	Keratin, type II cytoskeletal 1 (CK-1) (K1) [CHAIN 0]	480.122	38.57	265	22	8.44	65907.6
61	P09104	ENOG_HUMAN	Gamma-enolase (NSE)	478.29	67.05	84	20	4.95	47268.6
62	P40926_CHAIN_0	MDHM_HUMAN	Malate dehydrogenase, mitochondrial [CHAIN 0]	476.326	65.92	81	20	8.69	33000.5
63	P31150	GDIA_HUMAN	Rab GDP dissociation inhibitor alpha (Rab GDI alpha) (GDI-1)	468.248	56.6	69	21	5.05	50582.7
64	P06733	ENOA_HUMAN	Alpha-enolase (NNE)	466.659	57.6	96	19	7.57	47169
65	P16152_CHAIN_0	CBR1_HUMAN	Carbonyl reductase [NADPH] 1 [CHAIN 0]	461.899	76.45	90	18	8.77	30243.8
66	Q8IXJ6_CHAIN_0	SIR2_HUMAN	NAD-dependent protein deacetylase sirtuin-2 [CHAIN 0]	457.601	57.99	110	20	5.29	43051
67	P61764	STXB1_HUMAN	Syntaxin-binding protein 1 (Unc18-1) (Unc-18A)	456.081	40.91	120	21	6.62	67568.7
68	Q9Y2J2_CHAIN_1	E41L3_HUMAN	Band 4.1-like protein 3, N-terminally processed [CHAIN 1]	454.123	31.86	112	24	5.1	120546
69	P16157_ISOFORM_Er9	ANK1_HUMAN	Ankyrin-1 (ANK-1) [ISOFORM Er9]	444.221	19.77	97	27	5.83	197753
70	P00558_CHAIN_0	PGK1_HUMAN	Phosphoglycerate kinase 1 (PRP 2) [CHAIN 0]	443.031	62.26	61	20	8.49	44483.5
71	P12277_CHAIN_0	KCRB_HUMAN	Creatine kinase B-type [CHAIN 0]	437.499	60.26	143	19	5.42	42513.1
72	P02686_ISOFORM_5	MBP_HUMAN	Myelin basic protein (MBP) [ISOFORM 5]	435.345	71.93	479	19	11.49	18590.8
73	P02042_CHAIN_0	HBD_HUMAN	Hemoglobin subunit delta [CHAIN 0]	433.202	95.21	460	17	8.59	15924.3
74	P02686_ISOFORM_3	MBP_HUMAN	Myelin basic protein (MBP) [ISOFORM 3]	431.49	65.48	480	19	11.45	21493.2
75	O94856_ISOFORM_11	NFASC_HUMAN	Neurofascin [ISOFORM 11]	431.222	25.99	96	24	6.68	133660
76	P60174_ISOFORM_2	TPIS_HUMAN	Triosephosphate isomerase (TIM) [ISOFORM 2]	428.811	83.53	59	17	6.9	26669.5
77	P54652	HSP72_HUMAN	Heat shock-related 70 kDa protein 2 (Heat shock 70 kDa protein 2)	420.686	34.74	126	21	5.62	70021
78	P06396_ISOFORM_3	GELS_HUMAN	Gelsolin (ADF) [ISOFORM 3]	417.804	38.41	81	20	5.65	81941.2
79	Q9H115	SNAB_HUMAN	Beta-soluble NSF attachment protein (SNAP-beta)	417.399	67.11	42	17	5.4	33557
80	P06396_CHAIN_0	GELS_HUMAN	Gelsolin (ADF) [CHAIN 0]	416.189	37.75	82	20	5.78	82959.1
81	P02686_ISOFORM_6	MBP_HUMAN	Myelin basic protein (MBP) [ISOFORM 6]	412.066	74.38	448	18	11.29	17343.4
82	P02686_ISOFORM_4	MBP_HUMAN	Myelin basic protein (MBP) [ISOFORM 4]	408.116	67.2	449	18	11.27	20245.8
83	P09972_CHAIN_0	ALDOC_HUMAN	Fructose-bisphosphate aldolase C [CHAIN 0]	407.599	61.71	51	19	6.79	39324.7
84	P00738_CHAIN_0	HPT_HUMAN	Haptoglobin beta chain [CHAIN 0]	405.238	59.02	103	19	6.25	43349
85	Q14204_CHAIN_0	DYHC1_HUMAN	Cytoplasmic dynein 1 heavy chain 1 [CHAIN 0]	398.364	8.14	76	29	6.02	532277
86	P69905_CHAIN_0	HBA_HUMAN	Hemoglobin subunit alpha [CHAIN 0]	397.999	99.29	590	15	9.07	15126.4
87	P22314_ISOFORM_2	UBA1_HUMAN	Ubiquitin-like modifier-activating enzyme 1 [ISOFORM 2]	395.165	28.59	63	20	5.42	113800
88	Q9Y2J2_ISOFORM_4	E41L3_HUMAN	Band 4.1-like protein 3, N-terminally processed [ISOFORM 4]	394.282	35.22	101	21	5.25	98460.7
89	P12814_ISOFORM_2	ACTN1_HUMAN	Alpha-actinin-1 [ISOFORM 2]	392.164	30.44	59	21	5.35	102709
90	P13645	K1C10_HUMAN	Keratin, type I cytoskeletal 10 (CK-10) (K10)	387.157	41.27	176	19	5.18	58827.1
91	Q9Y2J2_ISOFORM_2	E41L3_HUMAN	Band 4.1-like protein 3, N-terminally processed [ISOFORM 2]	383.791	34.45	93	21	5.32	96513.7
92	P21796_CHAIN_0	VDAC1_HUMAN	Voltage-dependent anion-selective channel protein 1 (VDAC-1) (hVDAC1) [CHAIN 0]	376.897	74.82	53	17	8.82	30641.4
93	P00915_CHAIN_0	CAH1_HUMAN	Carbonic anhydrase 1 (CAB) (CA-I) [CHAIN 0]	375.872	66.54	124	16	6.92	28739
94	P02788_ISOFORM_DeltaLf	TRFL_HUMAN	Lactoferroxin-C [ISOFORM DeltaLf]	375.85	44.14	30	19	8.29	73160.9
95	P00367_CHAIN_0	DHE3_HUMAN	Glutamate dehydrogenase 1, mitochondrial (GDH 1) [CHAIN 0]	375.469	48.91	83	19	6.92	56008.7
96	P00747_CHAIN_0	PLMN_HUMAN	Plasmin light chain B [CHAIN 0]	375.103	30.47	60	20	7.26	88432.4
97	P04899_CHAIN_0	GNAI2_HUMAN	Guanine nucleotide-binding protein G(i) subunit alpha-2 [CHAIN 0]	361.502	56.78	55	17	5.42	40319.7
98	P10809_CHAIN_0	CH60_HUMAN	60 kDa heat shock protein, mitochondrial (CPN60) (HSP-60) (Hsp60) [CHAIN 0]	352.692	44.61	88	17	5.3	57962.9
99	P40939_CHAIN_0	ECHA_HUMAN	Trifunctional enzyme subunit alpha, mitochondrial [CHAIN 0]	352.217	34.66	36	17	9.02	79009.9
100	P01009_CHAIN_0	A1AT_HUMAN	Short peptide from AAT (SPAAT) [CHAIN 0]	349.703	44.16	96	16	5.44	44324.6
101	Q05193_ISOFORM_5	DYN1_HUMAN	Dynamin-1 [ISOFORM 5]	346.299	24.32	67	20	6.44	95895.5
102	P17174_CHAIN_0	AATC_HUMAN	Aspartate aminotransferase, cytoplasmic (cAspAT) (cCAT) [CHAIN 0]	345.437	54.13	36	17	6.85	46116.3
103	P07195_CHAIN_0	LDHB_HUMAN	L-lactate dehydrogenase B chain (LDH-B) (LDH-H) [CHAIN 0]	343.85	48.95	48	17	5.86	36507.3
104	P13591_CHAIN_0	NCAM1_HUMAN	Neural cell adhesion molecule 1 (N-CAM-1) (NCAM-1) [CHAIN 0]	339.336	31.11	72	17	4.8	92407.6
105	P55072_CHAIN_0	TERA_HUMAN	Transitional endoplasmic reticulum ATPase (TER ATPase) (VCP) [CHAIN 0]	338.667	32.42	37	19	5.17	89190.6
106	P30041_CHAIN_0	PRDX6_HUMAN	Peroxiredoxin-6 (1-Cys PRX) (aiPLA2) (NSGPx) [CHAIN 0]	334.845	69.51	43	15	6.43	24903.8
107	P62873_CHAIN_0	GBB1_HUMAN	Guanine nucleotide-binding protein G(I)/G(S)/G(T) subunit beta-1 [CHAIN 0]	332.413	51.33	51	14	5.75	37245.8
108	P13489_CHAIN_0	RINI_HUMAN	Ribonuclease inhibitor (Placental RNase inhibitor) (RAI) [CHAIN 0]	332.151	47.39	26	14	4.74	49842.3
109	P02730	B3AT_HUMAN	Band 3 anion transport protein (AE 1) (Anion exchanger 1)	329.502	24.04	167	17	5.1	101792
110	P08107_CHAIN_0	HSP71_HUMAN	Heat shock 70 kDa protein 1A/1B (HSP70-1/HSP70-2) (HSP70.1/HSP70.2) [CHAIN 0]	329.069	31.25	71	16	5.54	69921.1
111	P60880	SNP25_HUMAN	Synaptosomal-associated protein 25 (SNAP-25) (SUP)	324.313	65.05	73	13	4.7	23315.1
112	P04114_CHAIN_0	APOB_HUMAN	Apolipoprotein B-48 (Apo B-48) [CHAIN 0]	320.709	7.1	72	24	6.59	512858
113	P62258	1433E_HUMAN	14-3-3 protein epsilon (14-3-3E)	316.633	58.43	74	16	4.67	29173.9
114	P38606_ISOFORM_2	VATA_HUMAN	V-type proton ATPase catalytic subunit A (V-ATPase subunit A) [ISOFORM 2]	315.454	35.45	54	15	5.53	64736.1
115	P54920	SNAA_HUMAN	Alpha-soluble NSF attachment protein (SNAP-alpha)	312.834	61.69	23	14	5.31	33232.7
116	P02774_CHAIN_0	VTDB_HUMAN	Vitamin D-binding protein (DBP) (VDB) [CHAIN 0]	311.501	47.6	43	14	5.28	51243.5
117	Q15019	SEPT2_HUMAN	Septin-2 (NEDD-5)	309.535	58.73	35	13	6.26	41487.5
118	Q13228_CHAIN_0	SBP1_HUMAN	Selenium-binding protein 1 (SBP56) (SP56) [CHAIN 0]	308.46	40.34	31	16	6.04	52259.8
119	P09417_CHAIN_0	DHPR_HUMAN	Dihydropteridine reductase [CHAIN 0]	307.777	65.02	50	13	7.87	25658.3
120	P12532_CHAIN_0	KCRU_HUMAN	Creatine kinase U-type, mitochondrial (Mia-CK) (U-MtCK) [CHAIN 0]	306.828	51.59	30	14	7.79	43080
121	P62937_CHAIN_1	PPIA_HUMAN	Peptidyl-prolyl cis-trans isomerase A, N-terminally processed [CHAIN 1]	305.538	85.37	80	13	8.37	17881.3
122	Q9NY65	TBA8_HUMAN	Tubulin alpha-8 chain	303.991	38.75	272	14	4.98	50093.6
123	P18206_ISOFORM_1	VINC_HUMAN	Vinculin (MV) [ISOFORM 1]	303.66	19.42	32	16	5.89	116722
124	P00918_CHAIN_0	CAH2_HUMAN	Carbonic anhydrase 2 (CAC) (CA-II) [CHAIN 0]	302.721	61.78	54	15	7.2	29114.9
125	P00505_CHAIN_0	AATM_HUMAN	Aspartate aminotransferase, mitochondrial (mAspAT) (FABP-1) (FABPpm) [CHAIN 0]	302.053	44.14	32	15	9.06	44737.4
126	Q9BUF5	TBB6_HUMAN	Tubulin beta-6 chain	299.263	28.7	308	14	4.8	49857.1
127	P19367_ISOFORM_4	HXK1_HUMAN	Hexokinase-1 (HK I) [ISOFORM 4]	298.593	22.87	81	18	6.55	101085
128	P63104	1433Z_HUMAN	14-3-3 protein zeta/delta (KCIP-1)	295.726	55.1	46	14	4.77	27745.1
129	P50395	GDIB_HUMAN	Rab GDP dissociation inhibitor beta (Rab GDI beta) (GDI-2)	292.134	42.02	53	14	6.31	50663.3
130	Q9UQM7	KCC2A_HUMAN	Calcium/calmodulin-dependent protein kinase type II subunit alpha (CaM kinase II subunit alpha) (CaMK-II subunit alpha)	291.358	36.82	95	14	6.73	54087.7
131	O43301_CHAIN_0	HS12A_HUMAN	Heat shock 70 kDa protein 12A [CHAIN 0]	290.473	27.89	66	16	6.45	74847.2
132	O43707	ACTN4_HUMAN	Alpha-actinin-4	287.74	21.51	49	15	5.29	104854
133	O00499_ISOFORM_IIC1	BIN1_HUMAN	Myc box-dependent-interacting protein 1 [ISOFORM IIC1]	287.119	45.85	53	15	5.13	55174.6
134	Q6UWR7_CHAIN_0	ENPP6_HUMAN	Ectonucleotide pyrophosphatase/phosphodiesterase family member 6 (E-NPP 6) (NPP-6) (GPC-Cpde) [CHAIN 0]	286.849	42.32	55	14	8.15	45907.7
135	P02511	CRYAB_HUMAN	Alpha-crystallin B chain (HspB5)	285.9	67.43	63	14	7.15	20158.9
136	P01871	IGHM_HUMAN	Ig mu chain C region	282.13	34.29	63	14	6.55	49306.6
137	P01876	IGHA1_HUMAN	Ig alpha-1 chain C region	280.695	43.34	76	13	6.26	37654.7
138	Q96KP4_CHAIN_0	CNDP2_HUMAN	Cytosolic non-specific dipeptidase [CHAIN 0]	279.946	41.35	33	14	5.73	52747.3
139	P09471_CHAIN_0	GNAO_HUMAN	Guanine nucleotide-binding protein G(o) subunit alpha [CHAIN 0]	278.857	43.63	88	12	5.43	39919.4
140	P01857	IGHG1_HUMAN	Ig gamma-1 chain C region	277.541	50.3	138	12	8.6	36105.9
141	P08758_CHAIN_0	ANXA5_HUMAN	Annexin A5 (CBP-I) (PP4) (PAP-I) (VAC-alpha) [CHAIN 0]	271.418	49.53	27	13	4.96	35805.6
142	Q16181_ISOFORM_2	SEPT7_HUMAN	Septin-7 [ISOFORM 2]	269.514	33.72	54	14	8.86	50580.8
143	Q06830_CHAIN_0	PRDX1_HUMAN	Peroxiredoxin-1 (NKEF-A) (PAG) [CHAIN 0]	267.299	47.98	53	13	8.59	21979.2
144	P02649_CHAIN_0	APOE_HUMAN	Apolipoprotein E (Apo-E) [CHAIN 0]	261.739	53.18	44	12	5.65	34236.7
145	P00450_CHAIN_0	CERU_HUMAN	Ceruloplasmin [CHAIN 0]	261.719	19.89	46	15	5.44	120086
146	P28331_ISOFORM_4	NDUS1_HUMAN	NADH-ubiquinone oxidoreductase 75 kDa subunit, mitochondrial (CI-75kD) [ISOFORM 4]	260.815	31.04	33	14	5.69	73527.5
147	P10909_CHAIN_0	CLUS_HUMAN	Clusterin alpha chain [CHAIN 0]	255.276	29.51	61	12	5.97	50062.6
148	Q16891_CHAIN_0	MIC60_HUMAN	MICOS complex subunit MIC60 [CHAIN 0]	253.812	24.83	25	14	5.76	80026.5
149	P40925_CHAIN_0	MDHC_HUMAN	Malate dehydrogenase, cytoplasmic [CHAIN 0]	251.286	49.55	33	12	7.59	36294.9
150	P45880_CHAIN_0	VDAC2_HUMAN	Voltage-dependent anion-selective channel protein 2 (VDAC-2) (hVDAC2) [CHAIN 0]	250.62	60.07	32	12	8.06	31435.3
151	P61981_CHAIN_1	1433G_HUMAN	14-3-3 protein gamma, N-terminally processed [CHAIN 1]	248.594	52.85	55	12	4.85	28171.4
152	Q92752_ISOFORM_2	TENR_HUMAN	Tenascin-R (TN-R) [ISOFORM 2]	246.766	17.27	52	14	4.7	139695
153	O43175_CHAIN_0	SERA_HUMAN	D-3-phosphoglycerate dehydrogenase (3-PGDH) [CHAIN 0]	245.017	34.21	52	13	6.52	56519.3
154	P02766_CHAIN_0	TTHY_HUMAN	Transthyretin [CHAIN 0]	244.726	79.53	20	10	5.5	13761.4
155	P62879_CHAIN_0	GBB2_HUMAN	Guanine nucleotide-binding protein G(I)/G(S)/G(T) subunit beta-2 [CHAIN 0]	243.722	41.89	40	11	5.75	37199.8
156	P02545_ISOFORM_C	LMNA_HUMAN	Lamin-A/C [ISOFORM C]	241.368	28.5	31	13	6.54	65134.8
157	P63096_CHAIN_0	GNAI1_HUMAN	Guanine nucleotide-binding protein G(i) subunit alpha-1 [CHAIN 0]	240.819	38.53	60	12	5.83	40229.9
158	P38646_CHAIN_0	GRP75_HUMAN	Stress-70 protein, mitochondrial (GRP-75) (MOT) (PBP74) [CHAIN 0]	240.105	24.8	31	12	5.51	68759
159	P35241	RADI_HUMAN	Radixin	235.255	27.1	25	14	6.11	68563.9
160	P08514_CHAIN_1	ITA2B_HUMAN	Integrin alpha-IIb light chain, form 2 [CHAIN 1]	233.853	20.91	21	13	5.31	92662.5
161	Q04917_CHAIN_0	1433F_HUMAN	14-3-3 protein eta [CHAIN 0]	231.943	46.53	33	11	4.8	28087.5
162	P11021_CHAIN_0	GRP78_HUMAN	78 kDa glucose-regulated protein (GRP-78) (BiP) [CHAIN 0]	230.706	24.37	32	13	5.03	70478.6
163	P05091_CHAIN_0	ALDH2_HUMAN	Aldehyde dehydrogenase, mitochondrial [CHAIN 0]	229.95	29	26	11	5.82	54444.9
164	P26038_CHAIN_0	MOES_HUMAN	Moesin [CHAIN 0]	228.508	28.65	25	13	6.19	67688.9
165	P06744_CHAIN_0	G6PI_HUMAN	Glucose-6-phosphate isomerase (GPI) (AMF) (NLK) (PGI) (PHI) (SA-36) [CHAIN 0]	228.391	30.52	35	12	8.62	63016
166	P01860	IGHG3_HUMAN	Ig gamma-3 chain C region	227.725	31.83	86	11	8.36	41287
167	P78559	MAP1A_HUMAN	MAP1 light chain LC2	227.349	8.46	51	17	4.85	305485
168	P01834	IGKC_HUMAN	Ig kappa chain C region	226.072	85.85	96	8	6.04	11608.9
169	P69891_CHAIN_0	HBG1_HUMAN	Hemoglobin subunit gamma-1 [CHAIN 0]	225.886	75.34	135	9	7.23	16009.3
170	P22695_CHAIN_0	QCR2_HUMAN	Cytochrome b-c1 complex subunit 2, mitochondrial [CHAIN 0]	225.768	32.35	37	11	8.26	46784
171	Q14624	ITIH4_HUMAN	35 kDa inter-alpha-trypsin inhibitor heavy chain H4	223.779	15.59	25	14	6.64	103357
172	P35908	K22E_HUMAN	Keratin, type II cytoskeletal 2 epidermal (CK-2e) (K2e)	223.47	25.82	92	13	8.35	65432.9
173	P61266_ISOFORM_2	STX1B_HUMAN	Syntaxin-1B [ISOFORM 2]	223.172	44.4	40	11	5.18	31786.6
174	Q96GW7_CHAIN_0	PGCB_HUMAN	Brevican core protein (BEHAB) [CHAIN 0]	222.044	16.87	50	13	4.58	96929.4
175	P32119_CHAIN_0	PRDX2_HUMAN	Peroxiredoxin-2 (NKEF-B) (TSA) [CHAIN 0]	220.412	48.73	58	11	5.97	21760.7
176	P35527	K1C9_HUMAN	Keratin, type I cytoskeletal 9 (CK-9) (K9)	217.674	31.3	50	12	5.19	62064.4
177	P21281	VATB2_HUMAN	V-type proton ATPase subunit B, brain isoform (V-ATPase subunit B 2)	217.405	33.07	40	11	5.66	56500.7
178	Q96FW1_CHAIN_0	OTUB1_HUMAN	Ubiquitin thioesterase OTUB1 (hOTU1) [CHAIN 0]	216.774	53.7	17	11	4.9	31152.9
179	P09936	UCHL1_HUMAN	Ubiquitin carboxyl-terminal hydrolase isozyme L1 (UCH-L1) (PGP9.5)	216.652	59.64	30	11	5.45	24824.3
180	P02749_CHAIN_0	APOH_HUMAN	Beta-2-glycoprotein 1 (Apo-H) (B2GPI) (Beta(2)GPI) [CHAIN 0]	216.204	41.1	24	11	8.46	36254.6
181	P17600_ISOFORM_IB	SYN1_HUMAN	Synapsin-1 [ISOFORM IB]	215.073	25.41	55	11	9.92	70032.9
182	P69892_CHAIN_0	HBG2_HUMAN	Hemoglobin subunit gamma-2 [CHAIN 0]	214.599	75.34	131	8	7.23	15995.2
183	Q99623_ISOFORM_2	PHB2_HUMAN	Prohibitin-2 [ISOFORM 2]	214.045	51.72	25	11	10.09	29043.6
184	P02790_CHAIN_0	HEMO_HUMAN	Hemopexin [CHAIN 0]	213.754	39.86	32	12	6.54	49295.4
185	P29401	TKT_HUMAN	Transketolase (TK)	210.925	26.97	25	11	7.9	67877.7
186	P35580	MYH10_HUMAN	Myosin-10 (NMMHC-B) (NMMHC II-b) (NMMHC-IIB)	209.364	11.13	30	15	5.44	228999
187	O15020_ISOFORM_2	SPTN2_HUMAN	Spectrin beta chain, non-erythrocytic 2 [ISOFORM 2]	207.371	7.19	50	15	5.79	268309
188	P21291	CSRP1_HUMAN	Cysteine and glycine-rich protein 1 (CRP) (CRP1) (HEL-141)	207.195	55.44	27	9	8.97	20567.4
189	Q9UI15	TAGL3_HUMAN	Transgelin-3 (NP22)	207.179	58.29	19	9	7.69	22472.6
190	P07355	ANXA2_HUMAN	Annexin A2 (PAP-IV)	206.824	37.46	21	11	8.11	38604.1
191	P24821_ISOFORM_4	TENA_HUMAN	Tenascin (TN) (TN-C) [ISOFORM 4]	206.623	8.1	20	14	4.8	230867
192	P00338_CHAIN_0	LDHA_HUMAN	L-lactate dehydrogenase A chain (LDH-A) (LDH-M) [CHAIN 0]	206.298	37.16	18	12	8.65	36557.5
193	P13611_ISOFORM_V3	CSPG2_HUMAN	Versican core protein (Chondroitin sulfate proteoglycan 2) (GHAP) [ISOFORM V3]	206.114	21.07	183	10	7.43	74292.8
194	P60201	MYPR_HUMAN	Myelin proteolipid protein (PLP)	205.401	28.88	232	10	8.81	30077.2
195	P31946_ISOFORM_Short	1433B_HUMAN	14-3-3 protein beta/alpha, N-terminally processed [ISOFORM Short]	205.209	49.18	41	10	4.81	27850.1
196	Q3ZCM7	TBB8_HUMAN	Tubulin beta-8 chain	203.929	23.2	238	11	4.82	49776
197	P23528_CHAIN_0	COF1_HUMAN	Cofilin-1 (p18) [CHAIN 0]	200.074	57.58	41	8	8.55	18371.3
198	O43491_ISOFORM_3	E41L2_HUMAN	Band 4.1-like protein 2 (4.1G) [ISOFORM 3]	199.851	18.61	35	11	6.27	83802.6
199	Q969P0_CHAIN_0	IGSF8_HUMAN	Immunoglobulin superfamily member 8 (IgSF8) (EWI-2) (KCT-4) (PGRL) [CHAIN 0]	199.472	25.43	49	10	8.28	62173.6
200	P04217_CHAIN_0	A1BG_HUMAN	Alpha-1B-glycoprotein [CHAIN 0]	198.179	30.8	27	10	5.7	51921.7
201	Q9GZV7_CHAIN_0	HPLN2_HUMAN	Hyaluronan and proteoglycan link protein 2 [CHAIN 0]	197.996	36.62	62	11	9.1	34744.4
202	P40227_CHAIN_0	TCPZ_HUMAN	T-complex protein 1 subunit zeta (TCP-1-zeta) [CHAIN 0]	197.921	30.75	26	11	6.38	57893
203	Q16658_CHAIN_0	FSCN1_HUMAN	Fascin [CHAIN 0]	197.723	31.5	21	11	7.11	54398.8
204	P49419_ISOFORM_2	AL7A1_HUMAN	Alpha-aminoadipic semialdehyde dehydrogenase (Alpha-AASA dehydrogenase) (P6c dehydrogenase) [ISOFORM 2]	196.77	25.44	30	10	6.69	55366.4
205	Q13733	AT1A4_HUMAN	Sodium/potassium-transporting ATPase subunit alpha-4 (Na(+)/K(+) ATPase alpha-4 subunit)	196.691	13.22	107	11	6.31	114167
206	Q92599_ISOFORM_2	SEPT8_HUMAN	Septin-8 [ISOFORM 2]	196.516	32.87	45	11	5.84	49814.4
207	P00751_CHAIN_0	CFAB_HUMAN	Complement factor B Bb fragment [CHAIN 0]	195.888	18.81	29	11	6.8	83000.8
208	P48735_CHAIN_0	IDHP_HUMAN	Isocitrate dehydrogenase [NADP], mitochondrial (IDH) [CHAIN 0]	194.027	36.08	25	10	8.5	46614.4
209	Q08209_CHAIN_0	PP2BA_HUMAN	Serine/threonine-protein phosphatase 2B catalytic subunit alpha isoform [CHAIN 0]	192.759	28.08	25	11	5.66	58556.7
210	P02743_CHAIN_0	SAMP_HUMAN	Serum amyloid P-component(1-203) [CHAIN 0]	192.547	39.71	21	10	6.49	23258.5
211	P11171_ISOFORM_4	41_HUMAN	Protein 4.1 (P4.1) [ISOFORM 4]	191.836	23.64	25	11	7	66398.6
212	P30043_CHAIN_0	BLVRB_HUMAN	Flavin reductase (NADPH) (FR) (BVR-B) (GHBP) (FLR) [CHAIN 0]	189.755	60.49	41	9	8.03	21988.2
213	Q16653_CHAIN_0	MOG_HUMAN	Myelin-oligodendrocyte glycoprotein [CHAIN 0]	189.006	38.07	88	10	9.04	25110.3
214	P49411_CHAIN_0	EFTU_HUMAN	Elongation factor Tu, mitochondrial (EF-Tu) [CHAIN 0]	187.917	29.83	20	10	6.44	45045
215	P00568	KAD1_HUMAN	Adenylate kinase isoenzyme 1 {ECO:0000255|HAMAP-Rule:MF_03171} (AK 1 {ECO:0000255|HAMAP-Rule:MF_03171})	187.53	48.45	30	9	8.94	21634.8
216	P23526_CHAIN_0	SAHH_HUMAN	Adenosylhomocysteinase (AdoHcyase) [CHAIN 0]	187.007	24.83	20	10	6.03	47584.9
217	P51149	RAB7A_HUMAN	Ras-related protein Rab-7a	186.47	48.79	18	9	7.53	23489.8
218	P01859	IGHG2_HUMAN	Ig gamma-2 chain C region	185.067	34.05	90	9	8.01	35900.6
219	P07339_CHAIN_0	CATD_HUMAN	Cathepsin D heavy chain [CHAIN 0]	184.38	40.52	21	10	5.78	37852.3
220	P00352	AL1A1_HUMAN	Retinal dehydrogenase 1 (RALDH 1) (RalDH1)	183.042	25.15	17	9	6.49	54861.9
221	P04004_CHAIN_0	VTNC_HUMAN	Somatomedin-B [CHAIN 0]	183.016	22.88	42	11	5.55	52278
222	P28482_ISOFORM_2	MK01_HUMAN	Mitogen-activated protein kinase 1 (MAP kinase 1) (MAPK 1) (ERK-2) (p42-MAPK) (MAP kinase 2) (MAPK 2) [ISOFORM 2]	181.893	29.75	23	10	6.18	36432
223	P55268_CHAIN_0	LAMB2_HUMAN	Laminin subunit beta-2 (S-LAM beta) [CHAIN 0]	181.58	8.55	23	12	6.07	192451
224	P61224_ISOFORM_3	RAP1B_HUMAN	Ras-related protein Rap-1b [ISOFORM 3]	181.112	47.88	20	8	8.94	18778.5
225	O60282	KIF5C_HUMAN	Kinesin heavy chain isoform 5C	180.708	15.57	19	11	5.9	109495
226	P62834_CHAIN_0	RAP1A_HUMAN	Ras-related protein Rap-1A [CHAIN 0]	179.533	43.65	19	8	7.5	20647.7
227	Q14195	DPYL3_HUMAN	Dihydropyrimidinase-related protein 3 (DRP-3) (CRMP-4) (ULIP-1)	179.374	23.16	44	10	6.14	61963.3
228	O75955	FLOT1_HUMAN	Flotillin-1	179.007	29.04	13	10	7.66	47355.3
229	P01877	IGHA2_HUMAN	Ig alpha-2 chain C region	178.843	23.24	50	9	5.85	36526.3
230	P11047_CHAIN_0	LAMC1_HUMAN	Laminin subunit gamma-1 (S-LAM gamma) [CHAIN 0]	178.787	9.2	23	11	4.95	174282
231	P48668_CHAIN_0	K2C6C_HUMAN	Keratin, type II cytoskeletal 6C (CK-6C) (CK-6E) (K6C) [CHAIN 0]	178.599	20.96	37	11	8.4	59893.8
232	P37837	TALDO_HUMAN	Transaldolase	177.775	31.75	31	9	6.63	37540.1
233	P05155_ISOFORM_2	IC1_HUMAN	Plasma protease C1 inhibitor (C1 Inh) (C1Inh) [ISOFORM 2]	177.69	25.89	25	11	6.22	49757.1
234	P07996_CHAIN_0	TSP1_HUMAN	Thrombospondin-1 [CHAIN 0]	177.205	15.54	23	12	4.71	127495
235	O94811	TPPP_HUMAN	Tubulin polymerization-promoting protein (TPPP)	177.144	39.73	36	7	9.55	23693.7
236	Q01484_ISOFORM_4	ANK2_HUMAN	Ankyrin-2 (ANK-2) [ISOFORM 4]	176.34	9.23	24	13	5.83	204752
237	P30086	PEBP1_HUMAN	Hippocampal cholinergic neurostimulating peptide (HCNP)	175.931	57.22	22	7	7.76	21056.8
238	P27348	1433T_HUMAN	14-3-3 protein theta	175.808	37.96	34	10	4.73	27764.3
239	P02689	MYP2_HUMAN	Myelin P2 protein	175.184	59.85	28	8	9.93	14909.4
240	Q15555_ISOFORM_4	MARE2_HUMAN	Microtubule-associated protein RP/EB family member 2 (EB2) [ISOFORM 4]	175.022	37.59	33	9	5.65	30691.3
241	P30044_ISOFORM_Cytoplasmic	PRDX5_HUMAN	Peroxiredoxin-5, mitochondrial (AOEB166) (Prx-V) [ISOFORM Cytoplasmic]	171.324	67.28	24	8	7.7	17030.7
242	P31939_ISOFORM_2	PUR9_HUMAN	Bifunctional purine biosynthesis protein PURH [ISOFORM 2]	170.853	22.84	13	9	6.39	64523.8
243	P78357_CHAIN_0	CNTP1_HUMAN	Contactin-associated protein 1 (Caspr) (Caspr1) [CHAIN 0]	169.403	10.4	32	11	6.66	154252
244	P30084_CHAIN_0	ECHM_HUMAN	Enoyl-CoA hydratase, mitochondrial (SCEH) [CHAIN 0]	168.682	43.73	14	8	6.26	28342.6
245	P31930_CHAIN_0	QCR1_HUMAN	Cytochrome b-c1 complex subunit 1, mitochondrial [CHAIN 0]	167.933	31.84	35	9	5.5	49128.6
246	O94760_CHAIN_0	DDAH1_HUMAN	N(G),N(G)-dimethylarginine dimethylaminohydrolase 1 (DDAH-1) (Dimethylarginine dimethylaminohydrolase 1) [CHAIN 0]	167.2	45.77	40	8	5.64	30990.6
247	P13647	K2C5_HUMAN	Keratin, type II cytoskeletal 5 (CK-5) (K5)	166.821	18.14	49	10	8.14	62378.4
248	Q9NVA2_CHAIN_0	SEP11_HUMAN	Septin-11 [CHAIN 0]	166.46	23.6	27	9	6.53	49267.1
249	P48426_ISOFORM_2	PI42A_HUMAN	Phosphatidylinositol 5-phosphate 4-kinase type-2 alpha (PI(5)P 4-kinase type II alpha) (PIP4KII-alpha) [ISOFORM 2]	165.511	29.11	33	9	5.89	39802
250	Q9Y696_CHAIN_0	CLIC4_HUMAN	Chloride intracellular channel protein 4 [CHAIN 0]	165.19	47.62	13	8	5.61	28640.9
251	P50213_CHAIN_0	IDH3A_HUMAN	Isocitrate dehydrogenase [NAD] subunit alpha, mitochondrial [CHAIN 0]	165.074	34.81	20	9	5.84	36640.2
252	P62805_CHAIN_0	H4_HUMAN	Histone H4 [CHAIN 0]	165.009	55.88	27	8	11.51	11236.2
253	Q13554_ISOFORM_7	KCC2B_HUMAN	Calcium/calmodulin-dependent protein kinase type II subunit beta (CaM kinase II subunit beta) (CaMK-II subunit beta) [ISOFORM 7]	164.32	24.72	66	9	7.29	50955.4
254	P04083	ANXA1_HUMAN	Annexin A1	164.2	34.1	13	8	6.98	38714.3
255	Q9BY11	PACN1_HUMAN	Protein kinase C and casein kinase substrate in neurons protein 1	163.827	30.41	13	9	5.19	50965.6
256	Q9Y6C9_CHAIN_0	MTCH2_HUMAN	Mitochondrial carrier homolog 2 [CHAIN 0]	163.764	37.42	20	9	8.46	33199.7
257	O96000	NDUBA_HUMAN	NADH dehydrogenase [ubiquinone] 1 beta subcomplex subunit 10 (CI-PDSW)	163.169	54.65	19	8	8.88	20776.7
258	P04259_CHAIN_0	K2C6B_HUMAN	Keratin, type II cytoskeletal 6B (CK-6B) (K6B) [CHAIN 0]	162.953	18.12	101	10	8.4	59935.8
259	P14550_CHAIN_0	AK1A1_HUMAN	Alcohol dehydrogenase [NADP(+)] [CHAIN 0]	162.491	36.11	17	9	6.55	36441.9
260	P78371_CHAIN_0	TCPB_HUMAN	T-complex protein 1 subunit beta (TCP-1-beta) [CHAIN 0]	162.43	24.34	22	8	6.1	57357
261	P0CG04	LAC1_HUMAN	Ig lambda-1 chain C regions	162.008	85.85	23	7	8.49	11347.7
262	P61106_CHAIN_0	RAB14_HUMAN	Ras-related protein Rab-14 [CHAIN 0]	161.224	46.26	23	8	6.14	23765.8
263	P50148	GNAQ_HUMAN	Guanine nucleotide-binding protein G(q) subunit alpha	160.301	24.51	19	8	5.58	42142.1
264	O75369_ISOFORM_6	FLNB_HUMAN	Filamin-B (FLN-B) (Fh1) (Truncated ABP) [ISOFORM 6]	160.158	7.02	19	12	5.48	271413
265	P01011_CHAIN_1	AACT_HUMAN	Alpha-1-antichymotrypsin His-Pro-less [CHAIN 1]	158.727	23.12	24	8	5.33	45031.6
266	P01011_CHAIN_0	AACT_HUMAN	Alpha-1-antichymotrypsin His-Pro-less [CHAIN 0]	158.623	23.5	28	8	5.4	45265.8
267	P36542_CHAIN_0	ATPG_HUMAN	ATP synthase subunit gamma, mitochondrial [CHAIN 0]	157.111	32.23	18	8	9.13	30165.7
268	P16403_CHAIN_0	H12_HUMAN	Histone H1.2 [CHAIN 0]	156.846	28.3	41	9	11.02	21233.6
269	P20916_ISOFORM_3	MAG_HUMAN	Myelin-associated glycoprotein [ISOFORM 3]	156.379	19.63	28	8	4.94	66224.1
270	P0CG06	LAC3_HUMAN	Ig lambda-3 chain C regions	155.572	85.85	29	7	7.89	11237.5
271	P15104_CHAIN_0	GLNA_HUMAN	Glutamine synthetase (GS) [CHAIN 0]	155.446	27.42	15	8	6.59	41933.2
272	P52209_ISOFORM_2	6PGD_HUMAN	6-phosphogluconate dehydrogenase, decarboxylating [ISOFORM 2]	153.223	27.23	24	9	7.56	51872.5
273	P34932	HSP74_HUMAN	Heat shock 70 kDa protein 4	152.352	15.36	22	9	5.12	94330.9
274	P09622_CHAIN_0	DLDH_HUMAN	Dihydrolipoyl dehydrogenase, mitochondrial [CHAIN 0]	151.925	24.26	20	8	6.69	50174.6
275	P09211	GSTP1_HUMAN	Glutathione S-transferase P	151.705	48.57	23	7	5.72	23355.8
276	P11177_CHAIN_0	ODPB_HUMAN	Pyruvate dehydrogenase E1 component subunit beta, mitochondrial (PDHE1-B) [CHAIN 0]	151.432	34.95	26	8	5.5	35904.4
277	P23634_ISOFORM_ZK	AT2B4_HUMAN	Plasma membrane calcium-transporting ATPase 4 (PMCA4) [ISOFORM ZK]	150.567	10.25	28	10	7.19	124008
278	Q14894	CRYM_HUMAN	Ketimine reductase mu-crystallin	150.561	34.39	14	7	5.13	33775.6
279	Q7Z406_CHAIN_0	MYH14_HUMAN	Myosin-14 (NMHC II-C) [CHAIN 0]	149.543	7.37	26	11	5.54	227739
280	P55809_CHAIN_0	SCOT1_HUMAN	Succinyl-CoA:3-ketoacid coenzyme A transferase 1, mitochondrial (SCOT-s) [CHAIN 0]	149.241	26.4	13	8	6.14	52089.9
281	P21695_ISOFORM_2	GPDA_HUMAN	Glycerol-3-phosphate dehydrogenase [NAD(+)], cytoplasmic (GPD-C) (GPDH-C) [ISOFORM 2]	149.126	29.45	20	8	6.66	35139.9
282	P63027_CHAIN_0	VAMP2_HUMAN	Vesicle-associated membrane protein 2 (VAMP-2) [CHAIN 0]	148.616	43.48	31	6	8.85	12531.5
283	P45974_ISOFORM_Short	UBP5_HUMAN	Ubiquitin carboxyl-terminal hydrolase 5 [ISOFORM Short]	148.504	12.46	24	9	4.98	93307.8
284	P22061_CHAIN_0	PIMT_HUMAN	Protein-L-isoaspartate(D-aspartate) O-methyltransferase (PIMT) [CHAIN 0]	148.32	45.13	14	7	7.26	24505.2
285	P36543_CHAIN_0	VATE1_HUMAN	V-type proton ATPase subunit E 1 (V-ATPase subunit E 1) (p31) [CHAIN 0]	147.961	39.11	23	8	8.48	26014.1
286	P25311_CHAIN_0	ZA2G_HUMAN	Zinc-alpha-2-glycoprotein (Zn-alpha-2-GP) (Zn-alpha-2-glycoprotein) [CHAIN 0]	147.382	34.53	13	8	5.71	32144.9
287	P19823_CHAIN_0	ITIH2_HUMAN	Inter-alpha-trypsin inhibitor heavy chain H2 (ITI heavy chain H2) (ITI-HC2) (Inter-alpha-inhibitor heavy chain 2) (SHAP) [CHAIN 0]	147.046	20.37	25	9	5.82	72452.3
288	O76070	SYUG_HUMAN	Gamma-synuclein (SR)	146.967	42.52	12	6	4.93	13330.8
289	P23515_CHAIN_0	OMGP_HUMAN	Oligodendrocyte-myelin glycoprotein [CHAIN 0]	146.801	22.9	31	9	8.18	44355.4
290	Q15907_CHAIN_0	RB11B_HUMAN	Ras-related protein Rab-11B [CHAIN 0]	146.372	45.33	18	8	5.87	24001.9
291	P21579	SYT1_HUMAN	Synaptotagmin-1 (SytI)	145.832	19.91	20	9	8.44	47573.1
292	P00739_CHAIN_0	HPTR_HUMAN	Haptoglobin-related protein [CHAIN 0]	145.369	29.48	31	8	6.92	36957.1
293	P48047_CHAIN_0	ATPO_HUMAN	ATP synthase subunit O, mitochondrial (OSCP) [CHAIN 0]	144.918	47.89	22	8	9.89	20875.5
294	P01861	IGHG4_HUMAN	Ig gamma-4 chain C region	144.895	28.75	61	7	7.69	35940.6
295	P16949_CHAIN_0	STMN1_HUMAN	Stathmin (Op18) (pp19) [CHAIN 0]	144.788	38.51	23	8	5.95	17171.3
296	P02794_CHAIN_1	FRIH_HUMAN	Ferritin heavy chain, N-terminally processed [CHAIN 1]	144.336	51.65	37	7	5.41	21094.5
297	P61586_CHAIN_0	RHOA_HUMAN	Transforming protein RhoA (h12) [CHAIN 0]	144.119	34.21	25	7	6.19	21442.7
298	P37802_CHAIN_0	TAGL2_HUMAN	Transgelin-2 [CHAIN 0]	143.663	37.37	12	6	8.77	22260.3
299	Q5VTE0	EF1A3_HUMAN	Putative elongation factor 1-alpha-like 3 (EF-1-alpha-like 3) (eEF1A-like 3)	143.48	30.95	37	8	9.2	50185
300	Q14764_CHAIN_0	MVP_HUMAN	Major vault protein (MVP) [CHAIN 0]	142.71	15.25	16	10	5.37	99195.7
301	Q9H9B4_CHAIN_0	SFXN1_HUMAN	Sideroflexin-1 (TCC) [CHAIN 0]	142.161	34.89	17	7	9.33	35488.2
302	Q99426_ISOFORM_2	TBCB_HUMAN	Tubulin-folding cofactor B [ISOFORM 2]	140.828	43.52	37	7	4.9	21801.1
303	P35232	PHB_HUMAN	Prohibitin	140.264	33.82	17	7	5.77	29804.1
304	P80723_CHAIN_0	BASP1_HUMAN	Brain acid soluble protein 1 [CHAIN 0]	139.849	57.08	53	7	4.64	22562.2
305	P13716	HEM2_HUMAN	Delta-aminolevulinic acid dehydratase (ALADH)	139.307	28.48	23	8	6.51	36294.9
306	P05164_CHAIN_2	PERM_HUMAN	Myeloperoxidase heavy chain [CHAIN 2]	138.994	19.79	12	8	9.28	66106.9
307	P84095_CHAIN_0	RHOG_HUMAN	Rho-related GTP-binding protein RhoG [CHAIN 0]	138.758	38.83	18	6	8.62	20969
308	P30101_CHAIN_0	PDIA3_HUMAN	Protein disulfide-isomerase A3 (p58) (ER protein 57) (ERp57) (ER protein 60) (ERp60) [CHAIN 0]	138.122	18.71	16	8	5.69	54265.2
309	P20020_ISOFORM_E	AT2B1_HUMAN	Plasma membrane calcium-transporting ATPase 1 (PMCA1) [ISOFORM E]	137.958	8.63	30	9	5.9	129152
310	P13639_CHAIN_0	EF2_HUMAN	Elongation factor 2 (EF-2) [CHAIN 0]	137.762	16.1	15	9	6.53	95207
311	P14625_CHAIN_0	ENPL_HUMAN	Endoplasmin (GRP-94) [CHAIN 0]	137.752	13.43	22	8	4.74	90178
312	P35609_ISOFORM_2	ACTN2_HUMAN	Alpha-actinin-2 [ISOFORM 2]	137.284	12.42	18	9	5.39	103920
313	Q9NQC3	RTN4_HUMAN	Reticulon-4 (Nogo protein) (NSP)	136.983	11.49	30	8	4.42	129931
314	P10412_CHAIN_0	H14_HUMAN	Histone H1.4 [CHAIN 0]	136.175	27.52	39	8	11.12	21734.1
315	P84077_CHAIN_0	ARF1_HUMAN	ADP-ribosylation factor 1 [CHAIN 0]	133.881	36.11	16	7	7.04	20565.6
316	Q9NRW1_CHAIN_0	RAB6B_HUMAN	Ras-related protein Rab-6B [CHAIN 0]	133.512	43.96	23	7	5.7	23330.5
317	P22234_CHAIN_0	PUR6_HUMAN	Multifunctional protein ADE2 [CHAIN 0]	133.11	23.82	19	7	7.59	46948
318	Q01518_CHAIN_0	CAP1_HUMAN	Adenylyl cyclase-associated protein 1 (CAP 1) [CHAIN 0]	133.101	20.89	20	7	8.43	51770.3
319	P30519_CHAIN_0	HMOX2_HUMAN	Heme oxygenase 2 (HO-2) [CHAIN 0]	132.983	29.21	12	7	5.39	35901.7
320	Q9Y277_ISOFORM_2	VDAC3_HUMAN	Voltage-dependent anion-selective channel protein 3 (VDAC-3) (hVDAC3) [ISOFORM 2]	131.966	30.99	20	7	8.95	30789.9
321	P00734_CHAIN_0	THRB_HUMAN	Thrombin heavy chain [CHAIN 0]	131.485	23.66	21	8	5.26	65308.2
322	P20340_ISOFORM_2	RAB6A_HUMAN	Ras-related protein Rab-6A (Rab-6) [ISOFORM 2]	131.444	34.13	28	7	5.72	23548.7
323	P50502	F10A1_HUMAN	Hsc70-interacting protein (Hip)	131.371	23.31	22	7	5.23	41331.7
324	P47756_CHAIN_0	CAPZB_HUMAN	F-actin-capping protein subunit beta [CHAIN 0]	131.333	35.51	16	7	5.5	31219.3
325	P24666	PPAC_HUMAN	Low molecular weight phosphotyrosine protein phosphatase (LMW-PTP) (LMW-PTPase)	131.311	30.38	12	7	6.81	18042.5
326	Q9UN36_ISOFORM_2	NDRG2_HUMAN	Protein NDRG2 [ISOFORM 2]	131.301	32.49	16	7	5.3	39289.5
327	P62745_CHAIN_0	RHOB_HUMAN	Rho-related GTP-binding protein RhoB (h6) [CHAIN 0]	130.514	33.68	22	6	5.1	21782.9
328	P06753_ISOFORM_5	TPM3_HUMAN	Tropomyosin alpha-3 chain (hTM5) [ISOFORM 5]	130.387	27.82	27	7	4.76	28870.4
329	Q9Y2T3	GUAD_HUMAN	Guanine deaminase (Guanase) (Guanine aminase) (GAH)	129.996	22.25	11	6	5.5	51003
330	Q12765_CHAIN_0	SCRN1_HUMAN	Secernin-1 [CHAIN 0]	129.474	21.07	22	7	4.69	46250.9
331	Q13557_ISOFORM_Delta10	KCC2D_HUMAN	Calcium/calmodulin-dependent protein kinase type II subunit delta (CaM kinase II subunit delta) (CaMK-II subunit delta) [ISOFORM Delta10]	129.317	19.67	50	7	7.01	54127.9
332	Q9BW30_CHAIN_0	TPPP3_HUMAN	Tubulin polymerization-promoting protein family member 3 [CHAIN 0]	129.317	32	16	6	9.29	18854.3
333	O95292_CHAIN_0	VAPB_HUMAN	Vesicle-associated membrane protein-associated protein B/C (VAMP-B/VAMP-C) (VAMP-associated protein B/C) (VAP-B/VAP-C) [CHAIN 0]	129.207	29.34	19	7	7.83	27097.2
334	P05106_CHAIN_0	ITB3_HUMAN	Integrin beta-3 (GPIIIa) [CHAIN 0]	128.915	11.68	12	7	5	84389.6
335	P51452	DUS3_HUMAN	Dual specificity protein phosphatase 3 (VHR)	127.699	44.32	11	6	8.33	20478.3
336	P43034	LIS1_HUMAN	Platelet-activating factor acetylhydrolase IB subunit alpha {ECO:0000255|HAMAP-Rule:MF_03141} (LIS-1 {ECO:0000255|HAMAP-Rule:MF_03141}) (PAF-AH 45 kDa subunit {ECO:0000255|HAMAP-Rule:MF_03141}) (PAFAH alpha {ECO:0000255|HAMAP-Rule:MF_03141})	127.528	22.2	12	7	7.25	46638
337	Q9UBQ7	GRHPR_HUMAN	Glyoxylate reductase/hydroxypyruvate reductase	127.22	35.37	16	7	7.61	35668.3
338	Q9Y617	SERC_HUMAN	Phosphoserine aminotransferase (PSAT)	126.996	21.62	16	7	8.05	40422.7
339	P51148	RAB5C_HUMAN	Ras-related protein Rab-5C	126.743	36.57	18	6	8.87	23482.6
340	Q58FF8	H90B2_HUMAN	Putative heat shock protein HSP 90-beta 2 (Heat shock protein 90Bb)	126.587	17.32	16	7	4.81	44348.9
341	Q16623	STX1A_HUMAN	Syntaxin-1A	126.078	25	11	6	5.2	33023.4
342	Q01814_ISOFORM_ZA	AT2B2_HUMAN	Plasma membrane calcium-transporting ATPase 2 (PMCA2) [ISOFORM ZA]	126.028	8.58	23	8	6.04	127335
343	P04003_CHAIN_0	C4BPA_HUMAN	C4b-binding protein alpha chain (C4bp) (PRP) [CHAIN 0]	126.027	18.94	19	7	6.34	61670.7
344	Q99719	SEPT5_HUMAN	Septin-5 (CDCrel-1)	125.686	22.76	13	8	6.34	42777
345	P61163	ACTZ_HUMAN	Alpha-centractin (Centractin)	125.675	26.33	12	6	6.35	42613.8
346	P43652_CHAIN_0	AFAM_HUMAN	Afamin (Alpha-Alb) [CHAIN 0]	125.47	18.86	11	8	5.64	66577
347	P01042_ISOFORM_LMW	KNG1_HUMAN	Low molecular weight growth-promoting factor [ISOFORM LMW]	125.393	22.25	21	7	6.56	47883.2
348	P27361_ISOFORM_3	MK03_HUMAN	Mitogen-activated protein kinase 3 (MAP kinase 3) (MAPK 3) (ERK-1) (p44-MAPK) [ISOFORM 3]	125.033	22.41	13	8	7.66	40088
349	P18669_CHAIN_0	PGAM1_HUMAN	Phosphoglycerate mutase 1 (PGAM-B) [CHAIN 0]	124.539	35.97	27	6	7.25	28672.7
350	P31948	STIP1_HUMAN	Stress-induced-phosphoprotein 1 (STI1) (Hop)	124.007	20.81	21	8	6.57	62639.3
351	P49368_ISOFORM_2	TCPG_HUMAN	T-complex protein 1 subunit gamma (TCP-1-gamma) [ISOFORM 2]	123.566	22.09	20	8	6.22	56430.9
352	P34931	HS71L_HUMAN	Heat shock 70 kDa protein 1-like (Heat shock 70 kDa protein 1L) (HSP70-Hom)	122.956	14.2	44	7	5.84	70375.1
353	P08134_CHAIN_0	RHOC_HUMAN	Rho-related GTP-binding protein RhoC (h9) [CHAIN 0]	122.812	32.11	20	6	6.75	21682.9
354	O75534	CSDE1_HUMAN	Cold shock domain-containing protein E1	122.094	10.15	11	8	5.93	88884.7
355	O00264_CHAIN_0	PGRC1_HUMAN	Membrane-associated progesterone receptor component 1 (mPR) [CHAIN 0]	121.853	38.66	16	6	4.56	21540
356	P61020_CHAIN_0	RAB5B_HUMAN	Ras-related protein Rab-5B [CHAIN 0]	121.754	36.92	12	6	8.62	23575.6
357	P30153_CHAIN_0	2AAA_HUMAN	Serine/threonine-protein phosphatase 2A 65 kDa regulatory subunit A alpha isoform [CHAIN 0]	121.715	17.18	20	7	5.03	65177.4
358	P06727_CHAIN_0	APOA4_HUMAN	Apolipoprotein A-IV (Apo-AIV) (ApoA-IV) [CHAIN 0]	121.342	22.34	12	7	5.23	43402.5
359	Q9Y2J8	PADI2_HUMAN	Protein-arginine deiminase type-2	121.287	16.99	25	8	5.45	75564
360	P17987	TCPA_HUMAN	T-complex protein 1 subunit alpha (TCP-1-alpha)	120.783	17.99	18	8	5.9	60343.6
361	P50991_CHAIN_0	TCPD_HUMAN	T-complex protein 1 subunit delta (TCP-1-delta) [CHAIN 0]	120.681	21.56	20	7	8.33	57793.1
362	O94919_CHAIN_0	ENDD1_HUMAN	Endonuclease domain-containing 1 protein [CHAIN 0]	119.842	16.49	18	7	5.69	52887.1
363	P19827_CHAIN_0	ITIH1_HUMAN	Inter-alpha-trypsin inhibitor heavy chain H1 (ITI heavy chain H1) (ITI-HC1) (Inter-alpha-inhibitor heavy chain 1) (SHAP) [CHAIN 0]	119.751	13.48	31	6	6.43	71415
364	P00441_CHAIN_0	SODC_HUMAN	Superoxide dismutase [Cu-Zn] (hSod1) [CHAIN 0]	119.003	50.98	23	6	5.87	15804.6
365	O75390_CHAIN_0	CISY_HUMAN	Citrate synthase, mitochondrial [CHAIN 0]	118.799	20.05	14	8	7.87	49006.2
366	Q14194	DPYL1_HUMAN	Dihydropyrimidinase-related protein 1 (DRP-1) (CRMP-1) (ULIP-3)	118.699	15.03	62	7	6.72	62183.8
367	P61019_CHAIN_0	RAB2A_HUMAN	Ras-related protein Rab-2A [CHAIN 0]	118.407	32.23	9	6	6.34	23414.4
368	P09525_CHAIN_0	ANXA4_HUMAN	Annexin A4 (PAP-II) [CHAIN 0]	118.001	27.67	7	6	6.08	35751.5
369	P43004_ISOFORM_2	EAA2_HUMAN	Excitatory amino acid transporter 2 [ISOFORM 2]	117.98	16.46	35	7	6.33	61228.3
370	O75489_CHAIN_0	NDUS3_HUMAN	NADH dehydrogenase [ubiquinone] iron-sulfur protein 3, mitochondrial (CI-30kD) [CHAIN 0]	117.572	32.89	9	6	5.63	26414.9
371	P17066	HSP76_HUMAN	Heat shock 70 kDa protein 6	117.437	12.29	34	7	5.88	71028.2
372	P11137_ISOFORM_3	MTAP2_HUMAN	Microtubule-associated protein 2 (MAP-2) [ISOFORM 3]	117.18	6.69	23	9	4.84	199084
373	P08195_ISOFORM_2	4F2_HUMAN	4F2 cell-surface antigen heavy chain (4F2hc) [ISOFORM 2]	117.119	19.66	17	7	5.26	57944.9
374	Q8WUD1	RAB2B_HUMAN	Ras-related protein Rab-2B	116.181	37.5	9	6	8.32	24214.4
375	P13804	ETFA_HUMAN	Electron transfer flavoprotein subunit alpha, mitochondrial (Alpha-ETF)	116.121	29.43	11	6	8.77	35079.6
376	P50990_ISOFORM_2	TCPQ_HUMAN	T-complex protein 1 subunit theta (TCP-1-theta) [ISOFORM 2]	114.646	16.26	18	6	5.29	57645.2
377	O95336_CHAIN_0	6PGL_HUMAN	6-phosphogluconolactonase (6PGL) [CHAIN 0]	114.632	39.69	14	6	5.89	27415.7
378	Q01813	PFKAP_HUMAN	ATP-dependent 6-phosphofructokinase, platelet type {ECO:0000255|HAMAP-Rule:MF_03184} (ATP-PFK {ECO:0000255|HAMAP-Rule:MF_03184}) (PFK-P) (PFK-C)	114.532	12.24	18	8	7.8	85596.1
379	Q02246_CHAIN_0	CNTN2_HUMAN	Contactin-2 (TAX-1) [CHAIN 0]	113.567	11.51	17	8	7.58	107467
380	P24539_CHAIN_0	AT5F1_HUMAN	ATP synthase F(0) complex subunit B1, mitochondrial (ATPase subunit b) [CHAIN 0]	112.969	35.05	22	6	9.21	24625.6
381	O95865	DDAH2_HUMAN	N(G),N(G)-dimethylarginine dimethylaminohydrolase 2 (DDAH-2) (Dimethylarginine dimethylaminohydrolase 2)	112.379	36.84	10	6	5.81	29643.9
382	P41222_CHAIN_0	PTGDS_HUMAN	Prostaglandin-H2 D-isomerase (PGD2 synthase) (PGDS) (PGDS2) [CHAIN 0]	112.329	33.93	38	5	8.68	18698
383	P12429	ANXA3_HUMAN	Annexin A3 (PAP-III)	112.04	22.6	7	6	5.74	36375.3
384	P05141_CHAIN_1	ADT2_HUMAN	ADP/ATP translocase 2, N-terminally processed [CHAIN 1]	111.957	18.52	31	6	9.76	32721
385	Q9H0U4	RAB1B_HUMAN	Ras-related protein Rab-1B	111.641	31.84	25	5	5.93	22171.2
386	O60664_ISOFORM_4	PLIN3_HUMAN	Perilipin-3 (47 kDa MPR-binding protein) (PP17) [ISOFORM 4]	111.627	23.22	8	6	5.36	45803.5
387	Q16775_ISOFORM_2	GLO2_HUMAN	Hydroxyacylglutathione hydrolase, mitochondrial (Glx II) [ISOFORM 2]	110.186	29.62	10	6	7.19	28860
388	P05090_CHAIN_0	APOD_HUMAN	Apolipoprotein D (Apo-D) (ApoD) [CHAIN 0]	109.985	32.54	15	6	5.42	19303.1
389	P07954_CHAIN_0	FUMH_HUMAN	Fumarate hydratase, mitochondrial (Fumarase) [CHAIN 0]	109.65	21.24	10	6	7.38	50081.6
390	Q16795_CHAIN_0	NDUA9_HUMAN	NADH dehydrogenase [ubiquinone] 1 alpha subcomplex subunit 9, mitochondrial (CI-39kD) [CHAIN 0]	109.533	23.68	12	7	9.74	38900.3
391	P00491	PNPH_HUMAN	Purine nucleoside phosphorylase (PNP)	109.481	29.07	17	6	6.71	32117.9
392	Q9UHD8_ISOFORM_3	SEPT9_HUMAN	Septin-9 (MLL septin-like fusion protein) (Ov/Br septin) [ISOFORM 3]	109.445	18.01	11	7	6.21	47501.2
393	P01034_CHAIN_0	CYTC_HUMAN	Cystatin-C [CHAIN 0]	109.171	39.17	13	6	9	13347.1
394	P20339_ISOFORM_2	RAB5A_HUMAN	Ras-related protein Rab-5A [ISOFORM 2]	108.924	41.29	11	6	9.15	22178
395	P01019_CHAIN_0	ANGT_HUMAN	Angiotensin 1-4 [CHAIN 0]	108.86	19.03	9	6	5.68	49761.1
396	Q9NZ45_CHAIN_0	CISD1_HUMAN	CDGSH iron-sulfur domain-containing protein 1 [CHAIN 0]	108.815	43.93	27	5	9.35	12067.9
397	P12236_CHAIN_1	ADT3_HUMAN	ADP/ATP translocase 3, N-terminally processed [CHAIN 1]	108.671	22.22	33	6	9.81	32735.1
398	P60660_CHAIN_0	MYL6_HUMAN	Myosin light polypeptide 6 (LC17) (MLC-3) (Myosin light chain A3) [CHAIN 0]	108.62	47.33	16	5	4.62	16798.9
399	P05026_ISOFORM_2	AT1B1_HUMAN	Sodium/potassium-transporting ATPase subunit beta-1 [ISOFORM 2]	107.901	24.92	37	6	8.92	34893.2
400	O95299_CHAIN_0	NDUAA_HUMAN	NADH dehydrogenase [ubiquinone] 1 alpha subcomplex subunit 10, mitochondrial (CI-42kD) [CHAIN 0]	107.075	21.25	12	6	7.26	37147.3
401	Q02252_CHAIN_0	MMSA_HUMAN	Methylmalonate-semialdehyde dehydrogenase [acylating], mitochondrial (MMSDH) (Malonate-semialdehyde dehydrogenase [acylating]) [CHAIN 0]	107.071	16.73	16	7	8.28	54388.7
402	Q9H4G4_CHAIN_0	GAPR1_HUMAN	Golgi-associated plant pathogenesis-related protein 1 (GAPR-1) (Golgi-associated PR-1 protein) (GliPR 2) [CHAIN 0]	106.986	45.1	15	5	9.54	17087.1
403	P63092_ISOFORM_3	GNAS2_HUMAN	Guanine nucleotide-binding protein G(s) subunit alpha isoforms short [ISOFORM 3]	106.976	21.64	23	7	6.07	44179.2
404	O43236_ISOFORM_2	SEPT4_HUMAN	Septin-4 (ARTS) (hCDCREL-2) [ISOFORM 2]	106.56	20.48	16	7	6.02	53042
405	Q99497	PARK7_HUMAN	Protein DJ-1	106.456	50.26	22	5	6.83	19891.1
406	P13646_ISOFORM_2	K1C13_HUMAN	Keratin, type I cytoskeletal 13 (CK-13) (K13) [ISOFORM 2]	106.383	18.31	60	7	4.96	38580.9
407	P08559_ISOFORM_3	ODPA_HUMAN	Pyruvate dehydrogenase E1 component subunit alpha, somatic form, mitochondrial [ISOFORM 3]	106.088	24.23	15	7	8.69	40188.1
408	O75746_CHAIN_0	CMC1_HUMAN	Calcium-binding mitochondrial carrier protein Aralar1 [CHAIN 0]	105.768	13.29	16	7	8.69	74630.7
409	P62987_CHAIN_0	RL40_HUMAN	60S ribosomal protein L40 [CHAIN 0]	105.213	55.26	51	5	8.06	8564.84
410	Q9Y281_CHAIN_0	COF2_HUMAN	Cofilin-2 [CHAIN 0]	104.925	38.79	15	5	8.42	18605.4
411	P13073_CHAIN_0	COX41_HUMAN	Cytochrome c oxidase subunit 4 isoform 1, mitochondrial (COX IV-1) [CHAIN 0]	104.198	39.46	9	6	9.3	17199.8
412	O43396_CHAIN_0	TXNL1_HUMAN	Thioredoxin-like protein 1 [CHAIN 0]	104.142	28.82	11	6	4.89	32120.1
413	Q15365	PCBP1_HUMAN	Poly(rC)-binding protein 1 (hnRNP E1)	104.095	27.53	11	6	7.03	37497.8
414	Q9H4B7	TBB1_HUMAN	Tubulin beta-1 chain	103.87	10.86	96	7	5.1	50326.9
415	P49588	SYAC_HUMAN	Alanine--tRNA ligase, cytoplasmic {ECO:0000255|HAMAP-Rule:MF_03133} (AlaRS {ECO:0000255|HAMAP-Rule:MF_03133})	103.428	8.68	15	6	5.37	106810
416	P62820_CHAIN_0	RAB1A_HUMAN	Ras-related protein Rab-1A [CHAIN 0]	103.423	32.84	22	5	6.57	22546.6
417	Q8N573_ISOFORM_8	OXR1_HUMAN	Oxidation resistance protein 1 [ISOFORM 8]	103.031	12.37	16	7	5.31	97916.1
418	Q8NFZ8_CHAIN_0	CADM4_HUMAN	Cell adhesion molecule 4 (IgSF4C) (NECL-4) [CHAIN 0]	102.997	20.65	10	5	5.69	40518.6
419	P24752_CHAIN_0	THIL_HUMAN	Acetyl-CoA acetyltransferase, mitochondrial [CHAIN 0]	102.923	22.34	9	5	8.44	41386
420	Q13555_ISOFORM_10	KCC2G_HUMAN	Calcium/calmodulin-dependent protein kinase type II subunit gamma (CaM kinase II subunit gamma) (CaMK-II subunit gamma) [ISOFORM 10]	102.416	13.94	45	6	6.87	55960.7
421	Q96F85_ISOFORM_2	CNRP1_HUMAN	CB1 cannabinoid receptor-interacting protein 1 (CRIP-1) [ISOFORM 2]	102.003	52.34	6	5	5.18	14224.2
422	P60981_CHAIN_0	DEST_HUMAN	Destrin (ADF) [CHAIN 0]	101.8	39.63	22	5	8.38	18374.5
423	Q99536_CHAIN_0	VAT1_HUMAN	Synaptic vesicle membrane protein VAT-1 homolog [CHAIN 0]	101.588	20.92	13	6	6.02	41789.1
424	P27824_CHAIN_0	CALX_HUMAN	Calnexin [CHAIN 0]	101.58	15.73	11	7	4.47	65395.6
425	P04908	H2A1B_HUMAN	Histone H2A type 1-B/E	100.871	36.92	32	5	11.23	14135.5
426	Q7L099	RUFY3_HUMAN	Protein RUFY3 (RIPx) (Singar)	100.727	14.5	12	6	5.42	52965
427	Q14344	GNA13_HUMAN	Guanine nucleotide-binding protein subunit alpha-13 (G alpha-13) (G-protein subunit alpha-13)	100.664	23.08	17	6	8.41	44049.6
428	Q99878_CHAIN_0	H2A1J_HUMAN	Histone H2A type 1-J [CHAIN 0]	100.332	37.01	31	5	11.07	13805.1
429	Q15181_CHAIN_0	IPYR_HUMAN	Inorganic pyrophosphatase (PPase) [CHAIN 0]	99.104	28.12	5	5	5.66	32528.9
430	Q99962	SH3G2_HUMAN	Endophilin-A1	99.035	20.17	15	5	5.39	39962.3
431	O15394_CHAIN_0	NCAM2_HUMAN	Neural cell adhesion molecule 2 (N-CAM-2) (NCAM-2) [CHAIN 0]	98.927	12.1	13	7	5.48	91051.9
432	P22626	ROA2_HUMAN	Heterogeneous nuclear ribonucleoproteins A2/B1 (hnRNP A2/B1)	98.885	25.78	14	6	9.08	37429.7
433	P49189_CHAIN_0	AL9A1_HUMAN	4-trimethylaminobutyraldehyde dehydrogenase (TMABADH) [CHAIN 0]	98.345	16.43	15	6	5.84	53670.7
434	O95670	VATG2_HUMAN	V-type proton ATPase subunit G 2 (V-ATPase subunit G 2)	97.954	55.08	7	5	10.45	13604.4
435	P61158_CHAIN_0	ARP3_HUMAN	Actin-related protein 3 [CHAIN 0]	96.962	22.78	7	5	5.71	47240
436	P22392_ISOFORM_3	NDKB_HUMAN	Nucleoside diphosphate kinase B (NDK B) (NDP kinase B) [ISOFORM 3]	96.781	26.97	23	6	9.17	30137.1
437	P08754_CHAIN_0	GNAI3_HUMAN	Guanine nucleotide-binding protein G(k) subunit alpha [CHAIN 0]	96.715	16.15	26	6	5.62	40401
438	P00492	HPRT_HUMAN	Hypoxanthine-guanine phosphoribosyltransferase (HGPRT) (HGPRTase)	96.403	27.98	10	5	6.52	24579.4
439	Q13526	PIN1_HUMAN	Peptidyl-prolyl cis-trans isomerase NIMA-interacting 1 (PPIase Pin1)	96.292	44.17	9	5	9.2	18243.3
440	P01008_CHAIN_0	ANT3_HUMAN	Antithrombin-III (ATIII) [CHAIN 0]	96.139	17.13	16	6	6.13	49039.2
441	P02533	K1C14_HUMAN	Keratin, type I cytoskeletal 14 (CK-14) (K14)	96.009	16.74	58	6	5.13	51561.5
442	P67936_CHAIN_0	TPM4_HUMAN	Tropomyosin alpha-4 chain [CHAIN 0]	95.889	19.43	17	5	4.7	28390.6
443	Q9UK22	FBX2_HUMAN	F-box only protein 2	95.723	21.28	11	5	4.32	33327.7
444	P60033	CD81_HUMAN	CD81 antigen (Tspan-28)	95.692	28.81	15	5	5.29	25809.4
445	P31040_ISOFORM_2	SDHA_HUMAN	Succinate dehydrogenase [ubiquinone] flavoprotein subunit, mitochondrial (Fp) [ISOFORM 2]	94.807	12.82	12	5	8.52	67299.7
446	P02792_CHAIN_0	FRIL_HUMAN	Ferritin light chain (Ferritin L subunit) [CHAIN 0]	94.113	28.74	27	4	5.64	19888.5
447	P04216_CHAIN_0	THY1_HUMAN	Thy-1 membrane glycoprotein [CHAIN 0]	93.497	36.04	22	4	9.33	12553.2
448	O43813_CHAIN_0	LANC1_HUMAN	LanC-like protein 1 (p40) [CHAIN 0]	93.481	17.84	15	6	8.14	45151.9
449	P62760_CHAIN_0	VISL1_HUMAN	Visinin-like protein 1 (VILIP) (VLP-1) (HLP3) [CHAIN 0]	93.406	31.58	15	5	5.11	22011.1
450	Q9UF11_ISOFORM_4	PKHB1_HUMAN	Pleckstrin homology domain-containing family B member 1 (PH domain-containing family B member 1) (PHRET1) [ISOFORM 4]	93.152	31.75	40	5	6.06	21254.1
451	Q92598_ISOFORM_Beta	HS105_HUMAN	Heat shock protein 105 kDa [ISOFORM Beta]	93.145	10.07	24	6	5.45	92116
452	P63000_CHAIN_0	RAC1_HUMAN	Ras-related C3 botulinum toxin substrate 1 [CHAIN 0]	93.12	25.4	19	5	8.91	21110.6
453	P35611_ISOFORM_2	ADDA_HUMAN	Alpha-adducin [ISOFORM 2]	92.937	13	19	6	6.13	69985.2
454	P60953_CHAIN_0	CDC42_HUMAN	Cell division control protein 42 homolog [CHAIN 0]	92.82	27.66	15	5	6.73	20933.2
455	P04632	CPNS1_HUMAN	Calpain small subunit 1 (CSS1) (CANP small subunit) (CDPS)	92.814	26.87	8	5	5.16	28315.7
456	Q9UQ16_ISOFORM_2	DYN3_HUMAN	Dynamin-3 [ISOFORM 2]	92.608	9.66	26	7	8.51	96681.9
457	P20336	RAB3A_HUMAN	Ras-related protein Rab-3A	92.195	28.64	18	5	4.94	24983.9
458	Q9NZR1	TMOD2_HUMAN	Tropomodulin-2 (N-Tmod)	91.993	22.22	9	5	5.27	39595.1
459	Q05639	EF1A2_HUMAN	Elongation factor 1-alpha 2 (EF-1-alpha-2) (eEF1A-2)	91.908	19.65	28	5	9.17	50470.2
460	Q9Y4I1_ISOFORM_2	MYO5A_HUMAN	Unconventional myosin-Va [ISOFORM 2]	91.906	5.31	15	7	8.82	212273
461	P13797_ISOFORM_3	PLST_HUMAN	Plastin-3 [ISOFORM 3]	91.792	13.5	9	6	6.03	65632.3
462	P67775_ISOFORM_2	PP2AA_HUMAN	Serine/threonine-protein phosphatase 2A catalytic subunit alpha isoform (PP2A-alpha) (RP-C) [ISOFORM 2]	91.292	20.78	7	5	5.64	29734.7
463	Q92597_ISOFORM_3	NDRG1_HUMAN	Protein NDRG1 (DRG-1) (RTP) [ISOFORM 3]	91.269	18.85	10	4	6.11	33650.1
464	Q99880_CHAIN_0	H2B1L_HUMAN	Histone H2B type 1-L (H2B/c) [CHAIN 0]	91.078	35.2	32	5	10.39	13821
465	P78324_CHAIN_0	SHPS1_HUMAN	Tyrosine-protein phosphatase non-receptor type substrate 1 (SHP substrate 1) (SHPS-1) (Bit) (Sirp-alpha-1) (Sirp-alpha-2) (Sirp-alpha-3) [CHAIN 0]	90.853	17.09	15	5	6.73	52105.4
466	P55786	PSA_HUMAN	Puromycin-sensitive aminopeptidase (PSA) (AAP-S)	90.804	8.81	16	7	5.53	103276
467	P13929_ISOFORM_3	ENOB_HUMAN	Beta-enolase (MSE) [ISOFORM 3]	90.77	17.9	35	4	8.36	42248.4
468	Q16143	SYUB_HUMAN	Beta-synuclein	90.509	31.34	11	4	4.46	14287.9
469	P47755_CHAIN_0	CAZA2_HUMAN	F-actin-capping protein subunit alpha-2 [CHAIN 0]	90.503	26.67	14	5	5.69	32817.9
470	P38117	ETFB_HUMAN	Electron transfer flavoprotein subunit beta (Beta-ETF)	90.256	27.45	9	5	8.56	27843.6
471	Q9Y6M9_CHAIN_0	NDUB9_HUMAN	NADH dehydrogenase [ubiquinone] 1 beta subcomplex subunit 9 (CI-B22) [CHAIN 0]	89.813	40.45	7	5	8.79	21699.7
472	P07738_CHAIN_0	PMGE_HUMAN	Bisphosphoglycerate mutase (BPGM) (DPGM) [CHAIN 0]	89.32	20.16	15	5	6.27	29874
473	Q13561_CHAIN_0	DCTN2_HUMAN	Dynactin subunit 2 (DCTN-50) [CHAIN 0]	89.275	15.5	12	5	5.16	44099.8
474	P27105	STOM_HUMAN	Erythrocyte band 7 integral membrane protein	88.891	28.12	15	5	8.38	31730.8
475	P37840_ISOFORM_2-4	SYUA_HUMAN	Alpha-synuclein (NACP) [ISOFORM 2-4]	88.445	34.82	10	4	8.78	11371.9
476	Q9NUQ9	FA49B_HUMAN	Protein FAM49B	88.404	22.22	10	5	5.89	36748
477	Q15819_CHAIN_0	UB2V2_HUMAN	Ubiquitin-conjugating enzyme E2 variant 2 (EDAF-1) (EDPF-1) [CHAIN 0]	88.325	34.72	20	5	8.73	16231.6
478	Q13740_CHAIN_0	CD166_HUMAN	CD166 antigen [CHAIN 0]	87.848	17.27	8	6	5.81	62262.9
479	Q8TAA3_ISOFORM_2	PSA7L_HUMAN	Proteasome subunit alpha type-7-like [ISOFORM 2]	87.705	29.72	8	5	9.26	23702
480	P50570_ISOFORM_3	DYN2_HUMAN	Dynamin-2 [ISOFORM 3]	87.656	8.78	19	7	7.68	97553.8
481	P35612_ISOFORM_2	ADDB_HUMAN	Beta-adducin [ISOFORM 2]	87.592	12.7	17	6	6.15	62467.1
482	O94973_ISOFORM_3	AP2A2_HUMAN	AP-2 complex subunit alpha-2 (HIP-9) [ISOFORM 3]	87.343	12.5	14	6	7.22	73128.4
483	Q5TDH0_ISOFORM_2	DDI2_HUMAN	Protein DDI1 homolog 2 [ISOFORM 2]	87.243	31.75	9	5	5.1	23720.7
484	Q9NZD2_CHAIN_0	GLTP_HUMAN	Glycolipid transfer protein (GLTP) [CHAIN 0]	87.164	28.85	10	5	7.86	23718.6
485	Q00839_ISOFORM_Short	HNRPU_HUMAN	Heterogeneous nuclear ribonucleoprotein U (hnRNP U) (SAF-A) [ISOFORM Short]	86.933	11.41	9	6	5.65	88979.7
486	O00154_ISOFORM_6	BACH_HUMAN	Cytosolic acyl coenzyme A thioester hydrolase (BACH) (CTE-II) [ISOFORM 6]	86.902	21.28	9	5	8.15	36567.8
487	P78356_CHAIN_0	PI42B_HUMAN	Phosphatidylinositol 5-phosphate 4-kinase type-2 beta (PI(5)P 4-kinase type II beta) (PIP4KII-beta) [CHAIN 0]	86.516	15.42	18	6	7.19	47246.8
488	P13798	ACPH_HUMAN	Acylamino-acid-releasing enzyme (AARE) (APH) (OPH)	86.402	10.25	8	5	5.33	81224.6
489	Q13011_CHAIN_0	ECH1_HUMAN	Delta(3,5)-Delta(2,4)-dienoyl-CoA isomerase, mitochondrial [CHAIN 0]	86.114	23.05	5	4	6.22	32205.9
490	P15311_CHAIN_0	EZRI_HUMAN	Ezrin [CHAIN 0]	86.062	11.62	14	6	6.03	69281.6
491	Q96QV6_CHAIN_0	H2A1A_HUMAN	Histone H2A type 1-A [CHAIN 0]	86.007	35.38	17	4	11.05	14102.3
492	P11233_CHAIN_0	RALA_HUMAN	Ras-related protein Ral-A [CHAIN 0]	85.766	21.18	16	4	7.67	23237.3
493	O94925_CHAIN_0	GLSK_HUMAN	Glutaminase kidney isoform, mitochondrial (GLS) [CHAIN 0]	85.58	14.4	12	6	7.25	71560.7
494	Q8WXF7_ISOFORM_2	ATLA1_HUMAN	Atlastin-1 (GBP-3) (hGBP3) [ISOFORM 2]	83.546	13.38	7	6	5.98	63055.1
495	P63241	IF5A1_HUMAN	Eukaryotic translation initiation factor 5A-1 (eIF-5A-1) (eIF-5A1) (eIF-5A)	82.83	51.3	6	4	5.21	16832.3
496	Q03591_CHAIN_0	FHR1_HUMAN	Complement factor H-related protein 1 (FHR-1) (H-factor-like 1) [CHAIN 0]	82.782	21.79	20	5	7.54	35738.2
497	Q96FZ7_CHAIN_0	CHMP6_HUMAN	Charged multivesicular body protein 6 (Vps20) (hVps20) [CHAIN 0]	82.747	25.5	7	4	5.4	23353.6
498	P51693_CHAIN_0	APLP1_HUMAN	C30 [CHAIN 0]	82.639	15.36	10	5	5.41	68271.6
499	Q9UDT6	CLIP2_HUMAN	CAP-Gly domain-containing linker protein 2 (CLIP-115)	82.376	7.17	12	6	6.34	115838
500	P33176_CHAIN_0	KINH_HUMAN	Kinesin-1 heavy chain (UKHC) [CHAIN 0]	82.129	8.52	10	6	6.18	109554
501	Q8IUE6_CHAIN_0	H2A2B_HUMAN	Histone H2A type 2-B [CHAIN 0]	82.039	35.66	8	4	11.07	13864.1
502	P30085	KCY_HUMAN	UMP-CMP kinase {ECO:0000255|HAMAP-Rule:MF_03172} (CK {ECO:0000255|HAMAP-Rule:MF_03172}) (dCMP kinase {ECO:0000255|HAMAP-Rule:MF_03172}) (UMP/CMP kinase {ECO:0000255|HAMAP-Rule:MF_03172}) (UMP/CMPK {ECO:0000255|HAMAP-Rule:MF_03172})	81.795	29.08	12	4	5.67	22222.3
503	Q02750_ISOFORM_2	MP2K1_HUMAN	Dual specificity mitogen-activated protein kinase kinase 1 (MAP kinase kinase 1) (MAPKK 1) (MKK1) (MEK 1) [ISOFORM 2]	81.606	18.8	15	5	6.18	40763.9
504	Q16836_CHAIN_0	HCDH_HUMAN	Hydroxyacyl-coenzyme A dehydrogenase, mitochondrial (HCDH) [CHAIN 0]	81.453	25.83	7	5	8.68	32838.8
505	P04196_CHAIN_0	HRG_HUMAN	Histidine-rich glycoprotein (HPRG) [CHAIN 0]	81.045	13.81	11	5	7.12	57659.9
506	P19404_CHAIN_0	NDUV2_HUMAN	NADH dehydrogenase [ubiquinone] flavoprotein 2, mitochondrial [CHAIN 0]	80.831	38.71	10	5	5.99	23760.3
507	P08574_CHAIN_0	CY1_HUMAN	Cytochrome c1, heme protein, mitochondrial (Cytochrome c-1) [CHAIN 0]	80.663	26.97	11	4	6.74	27352.4
508	P08779	K1C16_HUMAN	Keratin, type I cytoskeletal 16 (CK-16) (K16)	80.022	14.38	55	5	5.03	51267.8
509	P29992	GNA11_HUMAN	Guanine nucleotide-binding protein subunit alpha-11 (G alpha-11) (G-protein subunit alpha-11)	79.906	19.22	7	5	5.63	42123.3
510	P02656_CHAIN_0	APOC3_HUMAN	Apolipoprotein C-III (Apo-CIII) (ApoC-III) [CHAIN 0]	79.782	45.57	7	3	4.91	8764.66
511	P00390_ISOFORM_4	GSHR_HUMAN	Glutathione reductase, mitochondrial (GR) (GRase) [ISOFORM 4]	79.751	16.82	8	5	9.02	47267.4
512	Q9H936	GHC1_HUMAN	Mitochondrial glutamate carrier 1 (GC-1)	79.572	17.34	7	5	9.49	34470.2
513	Q96C19_CHAIN_0	EFHD2_HUMAN	EF-hand domain-containing protein D2 [CHAIN 0]	79.552	22.18	12	5	5.23	26566.1
514	P60900	PSA6_HUMAN	Proteasome subunit alpha type-6 (PROS-27) (p27K)	78.872	23.98	6	5	6.82	27399.5
515	P11216_CHAIN_0	PYGB_HUMAN	Glycogen phosphorylase, brain form [CHAIN 0]	78.753	8.19	10	6	6.49	96564.8
516	P13987_CHAIN_0	CD59_HUMAN	CD59 glycoprotein (HRF-20) (HRF20) (MAC-IP) (MACIF) (MIRL) [CHAIN 0]	78.218	50.65	15	3	5.7	8961.1
517	P30050	RL12_HUMAN	60S ribosomal protein L12	78.205	38.79	6	4	9.6	17818.6
518	P17858_CHAIN_0	PFKAL_HUMAN	ATP-dependent 6-phosphofructokinase, liver type {ECO:0000255|HAMAP-Rule:MF_03184} (ATP-PFK {ECO:0000255|HAMAP-Rule:MF_03184}) (PFK-L) (PFK-B) [CHAIN 0]	78.203	10.65	12	6	7.65	84887.3
519	Q562R1	ACTBL_HUMAN	Beta-actin-like protein 2	77.959	15.43	89	5	5.48	42003.2
520	P16452_ISOFORM_3	EPB42_HUMAN	Erythrocyte membrane protein band 4.2 (Erythrocyte protein 4.2) (P4.2) [ISOFORM 3]	77.729	10.02	15	5	8.77	69455.5
521	P26641_CHAIN_0	EF1G_HUMAN	Elongation factor 1-gamma (EF-1-gamma) [CHAIN 0]	76.847	13.53	11	5	6.48	49987.6
522	P16298_ISOFORM_2	PP2BB_HUMAN	Serine/threonine-protein phosphatase 2B catalytic subunit beta isoform [ISOFORM 2]	76.609	13.81	6	5	5.45	58013.2
523	P08237_ISOFORM_2	PFKAM_HUMAN	ATP-dependent 6-phosphofructokinase, muscle type {ECO:0000255|HAMAP-Rule:MF_03184} (ATP-PFK {ECO:0000255|HAMAP-Rule:MF_03184}) (PFK-M) (PFK-A) [ISOFORM 2]	76.373	8.95	12	5	7.85	81775.6
524	Q8WWI5_ISOFORM_3	CTL1_HUMAN	Choline transporter-like protein 1 [ISOFORM 3]	76.174	8.74	14	5	9.01	73011.9
525	P19105	ML12A_HUMAN	Myosin regulatory light chain 12A (HEL-S-24)	75.934	24.56	8	4	4.68	19794.1
526	Q8N257_CHAIN_0	H2B3B_HUMAN	Histone H2B type 3-B [CHAIN 0]	75.893	35.2	28	4	10.39	13776.9
527	P10768	ESTD_HUMAN	S-formylglutathione hydrolase (FGH)	75.865	23.05	15	4	6.78	31462.8
528	O75781_CHAIN_0	PALM_HUMAN	Paralemmin-1 [CHAIN 0]	75.519	15.62	7	4	4.97	41744.5
529	P30038_ISOFORM_2	AL4A1_HUMAN	Delta-1-pyrroline-5-carboxylate dehydrogenase, mitochondrial (P5C dehydrogenase) [ISOFORM 2]	75.446	11.93	8	5	6.48	55117.7
530	P80404_CHAIN_0	GABT_HUMAN	4-aminobutyrate aminotransferase, mitochondrial (GABA-AT) (GABA transaminase) (GABA-T) [CHAIN 0]	75.369	14.62	9	5	7.58	53270.1
531	P20073_ISOFORM_2	ANXA7_HUMAN	Annexin A7 [ISOFORM 2]	75.311	12.66	7	5	6.77	50315.7
532	Q9NP72_CHAIN_0	RAB18_HUMAN	Ras-related protein Rab-18 [CHAIN 0]	75.245	25.62	6	4	5.23	22677.7
533	P35613_ISOFORM_2	BASI_HUMAN	Basigin (EMMPRIN) (TCSF) [ISOFORM 2]	75.099	23.42	8	4	5.54	29221
534	Q9NTK5	OLA1_HUMAN	Obg-like ATPase 1 {ECO:0000255|HAMAP-Rule:MF_03167} (DOC45)	74.975	15.66	10	5	8.11	44743.6
535	P11498_CHAIN_0	PYC_HUMAN	Pyruvate carboxylase, mitochondrial (PCB) [CHAIN 0]	74.694	6.48	11	6	6.18	127340
536	Q99719_ISOFORM_2	SEPT5_HUMAN	Septin-5 (CDCrel-1) [ISOFORM 2]	74.586	15.32	10	5	6.93	39331.6
537	P01112_CHAIN_1	RASH_HUMAN	GTPase HRas, N-terminally processed [CHAIN 1]	74.552	27.03	10	4	5.29	20867.6
538	P04792	HSPB1_HUMAN	Heat shock protein beta-1 (HspB1) (HSP 27) (SRP27)	74.241	25.85	11	4	6.22	22782.5
539	P06309_CHAIN_0	KV205_HUMAN	Ig kappa chain V-II region GM607 [CHAIN 0]	73.636	38.94	8	3	7.97	12375.9
540	P60953_ISOFORM_1	CDC42_HUMAN	Cell division control protein 42 homolog [ISOFORM 1]	73.417	21.99	11	4	6.15	21310.6
541	P30048_CHAIN_0	PRDX3_HUMAN	Thioredoxin-dependent peroxide reductase, mitochondrial (AOP-1) (Prx-III) [CHAIN 0]	73.356	25.26	18	4	5.96	21468.5
542	P51649_CHAIN_0	SSDH_HUMAN	Succinate-semialdehyde dehydrogenase, mitochondrial [CHAIN 0]	73.354	16.19	8	5	7.65	52302.9
543	O14745_CHAIN_0	NHRF1_HUMAN	Na(+)/H(+) exchange regulatory cofactor NHE-RF1 (NHERF-1) (EBP50) [CHAIN 0]	73.352	15.13	21	4	5.65	38737.2
544	A5YM72	CRNS1_HUMAN	Carnosine synthase 1	73.239	10.76	10	5	5.88	88484.5
545	P23763_ISOFORM_3	VAMP1_HUMAN	Vesicle-associated membrane protein 1 (VAMP-1) [ISOFORM 3]	72.299	42.24	8	4	8.68	12657.6
546	Q96BM9	ARL8A_HUMAN	ADP-ribosylation factor-like protein 8A	72.177	26.34	9	4	8.3	21415.9
547	P52566_CHAIN_0	GDIR2_HUMAN	Rho GDP-dissociation inhibitor 2 (Rho GDI 2) [CHAIN 0]	71.315	29	6	4	5.14	22856.8
548	Q15084_CHAIN_0	PDIA6_HUMAN	Protein disulfide-isomerase A6 (ER protein 5) (ERp5) [CHAIN 0]	71.165	16.39	6	4	4.99	46170.9
549	P10636_ISOFORM_Tau-B	TAU_HUMAN	Microtubule-associated protein tau (PHF-tau) [ISOFORM Tau-B]	70.953	18.9	18	5	8.81	39720.1
550	P18136_CHAIN_0	KV313_HUMAN	Ig kappa chain V-III region HIC [CHAIN 0]	70.882	39.45	10	3	9.07	11834.2
551	Q96PE5_ISOFORM_3	OPALI_HUMAN	Opalin [ISOFORM 3]	70.786	45.76	11	4	6.07	13344.3
552	P30626_ISOFORM_3	SORCN_HUMAN	Sorcin (CP22) [ISOFORM 3]	70.692	17.78	8	4	5.81	20006.5
553	P28161_ISOFORM_2	GSTM2_HUMAN	Glutathione S-transferase Mu 2 [ISOFORM 2]	70.642	27.23	9	4	5.29	22643.9
554	Q99627_ISOFORM_2	CSN8_HUMAN	COP9 signalosome complex subunit 8 (SGN8) (Signalosome subunit 8) (hCOP9) [ISOFORM 2]	70.639	26.88	7	3	8.03	17909.5
555	Q9Y5K8	VATD_HUMAN	V-type proton ATPase subunit D (V-ATPase subunit D)	70.623	15.38	7	4	9.44	28262.8
556	Q9UNZ2	NSF1C_HUMAN	NSFL1 cofactor p47	70.454	16.49	9	4	5.04	40572.8
557	Q96PY5_CHAIN_0	FMNL2_HUMAN	Formin-like protein 2 [CHAIN 0]	69.878	6.64	15	5	7.21	123190
558	P21926_CHAIN_0	CD9_HUMAN	CD9 antigen (MRP-1) (Tspan-29) [CHAIN 0]	69.814	20.7	24	4	7.84	25284.9
559	Q16851_ISOFORM_2	UGPA_HUMAN	UTP--glucose-1-phosphate uridylyltransferase (UDPGP) (UGPase) [ISOFORM 2]	69.639	14.69	6	5	8.16	55676.8
560	O75340_CHAIN_0	PDCD6_HUMAN	Programmed cell death protein 6 [CHAIN 0]	69.427	22.63	6	4	5.42	21737.3
561	P00403	COX2_HUMAN	Cytochrome c oxidase subunit 2	68.639	18.5	13	4	4.76	25565
562	Q99832_ISOFORM_3	TCPH_HUMAN	T-complex protein 1 subunit eta (TCP-1-eta) [ISOFORM 3]	68.634	14.23	8	4	7.98	54804.3
563	P02765	FETUA_HUMAN	Alpha-2-HS-glycoprotein chain B	68.311	16.62	11	4	5.52	39324.7
564	P78352_ISOFORM_3	DLG4_HUMAN	Disks large homolog 4 (PSD-95) (SAP-90) (SAP90) [ISOFORM 3]	68.247	11.23	5	5	5.66	80125
565	P25787_CHAIN_0	PSA2_HUMAN	Proteasome subunit alpha type-2 [CHAIN 0]	68.183	32.62	5	4	7.91	25767.4
566	P02748_CHAIN_0	CO9_HUMAN	Complement component C9b [CHAIN 0]	68.01	12.08	7	5	5.48	60978.7
567	Q15366_ISOFORM_7	PCBP2_HUMAN	Poly(rC)-binding protein 2 (hnRNP E2) [ISOFORM 7]	67.926	19.18	7	4	8.71	33496.6
568	O75947_ISOFORM_2	ATP5H_HUMAN	ATP synthase subunit d, mitochondrial (ATPase subunit d) [ISOFORM 2]	67.775	30.66	7	3	7.75	15773.2
569	P04179_ISOFORM_4	SODM_HUMAN	Superoxide dismutase [Mn], mitochondrial [ISOFORM 4]	67.742	25.57	14	4	8.47	19730.4
570	Q00169_CHAIN_0	PIPNA_HUMAN	Phosphatidylinositol transfer protein alpha isoform (PI-TP-alpha) (PtdIns transfer protein alpha) (PtdInsTP alpha) [CHAIN 0]	67.729	23.42	8	4	6.29	31675.1
571	Q9H0Q0	FA49A_HUMAN	Protein FAM49A	67.456	15.79	10	4	5.83	37312.9
572	Q92499_ISOFORM_3	DDX1_HUMAN	ATP-dependent RNA helicase DDX1 (DBP-RB) [ISOFORM 3]	67.204	10.62	7	5	7.86	68712.4
573	P52565_CHAIN_0	GDIR1_HUMAN	Rho GDP-dissociation inhibitor 1 (Rho GDI 1) [CHAIN 0]	67.176	22.17	13	3	5.07	23075.9
574	P25325_CHAIN_0	THTM_HUMAN	3-mercaptopyruvate sulfurtransferase (MST) [CHAIN 0]	66.822	25	5	4	6.28	33047.3
575	Q7Z6L0_ISOFORM_3	PRRT2_HUMAN	Proline-rich transmembrane protein 2 (DSPB3) [ISOFORM 3]	66.789	21.4	9	4	4.53	30652.8
576	P19012	K1C15_HUMAN	Keratin, type I cytoskeletal 15 (CK-15) (K15)	66.563	10.31	55	5	4.74	49211.7
577	P23396_CHAIN_0	RS3_HUMAN	40S ribosomal protein S3 [CHAIN 0]	66.315	23.14	8	4	9.75	26557.1
578	P42658_ISOFORM_DPPX-S	DPP6_HUMAN	Dipeptidyl aminopeptidase-like protein 6 (DPP VI) [ISOFORM DPPX-S]	66.269	8.09	7	5	5.96	91341.5
579	O15400_ISOFORM_2	STX7_HUMAN	Syntaxin-7 [ISOFORM 2]	65.691	18.83	7	3	5.1	27400.5
580	O75935_ISOFORM_3	DCTN3_HUMAN	Dynactin subunit 3 (p22) [ISOFORM 3]	65.458	18.35	10	4	6.16	18000.8
581	P62158_CHAIN_0	CALM_HUMAN	Calmodulin (CaM) [CHAIN 0]	65.286	36.49	7	3	4.12	16706.4
582	P60842_CHAIN_0	IF4A1_HUMAN	Eukaryotic initiation factor 4A-I (eIF-4A-I) (eIF4A-I) [CHAIN 0]	65.094	13.09	12	4	5.41	46022.8
583	P62826_CHAIN_0	RAN_HUMAN	GTP-binding nuclear protein Ran [CHAIN 0]	65.008	22.33	11	4	7.89	24291.9
584	P15374	UCHL3_HUMAN	Ubiquitin carboxyl-terminal hydrolase isozyme L3 (UCH-L3)	64.648	22.61	5	4	4.9	26182.6
585	P29692	EF1D_HUMAN	Elongation factor 1-delta (EF-1-delta)	64.405	20.64	5	4	4.95	31121.8
586	O75363	BCAS1_HUMAN	Breast carcinoma-amplified sequence 1	64.28	7.71	8	5	5.02	61708.9
587	Q15121	PEA15_HUMAN	Astrocytic phosphoprotein PEA-15 (PED)	64.275	21.54	9	3	5.03	15040.1
588	Q14974	IMB1_HUMAN	Importin subunit beta-1 (PTAC97)	64.162	6.62	9	4	4.7	97170.2
589	O15144	ARPC2_HUMAN	Actin-related protein 2/3 complex subunit 2 (p34-ARC)	64.052	16.33	9	4	7.19	34333
590	P21266	GSTM3_HUMAN	Glutathione S-transferase Mu 3 (hGSTM3-3)	63.959	20	5	4	5.53	26559.6
591	P21912_CHAIN_0	SDHB_HUMAN	Succinate dehydrogenase [ubiquinone] iron-sulfur subunit, mitochondrial (Ip) [CHAIN 0]	63.486	17.86	9	4	8.86	28807.3
592	P05556_CHAIN_0	ITB1_HUMAN	Integrin beta-1 (GPIIA) [CHAIN 0]	63.455	8.1	9	5	5.31	86191.6
593	Q9P2R7_CHAIN_0	SUCB1_HUMAN	Succinyl-CoA ligase [ADP-forming] subunit beta, mitochondrial (SCS-betaA) [CHAIN 0]	63.334	9.98	10	4	5.75	44584.8
594	Q92823_ISOFORM_3	NRCAM_HUMAN	Neuronal cell adhesion molecule (Nr-CAM) (hBravo) (Ng-CAM-related) [ISOFORM 3]	63.061	5.17	8	4	5.74	130668
595	Q7L266	ASGL1_HUMAN	Isoaspartyl peptidase/L-asparaginase beta chain	62.802	15.26	5	3	6.01	32054.5
596	P30740	ILEU_HUMAN	Leukocyte elastase inhibitor (LEI) (EI) (M/NEI) (PI-2)	62.747	12.93	6	4	6.05	42741.8
597	Q9NQ66_ISOFORM_B	PLCB1_HUMAN	1-phosphatidylinositol 4,5-bisphosphate phosphodiesterase beta-1 (PLC-I) (PLC-beta-1) [ISOFORM B]	62.642	5.46	5	5	6.1	133703
598	Q99685	MGLL_HUMAN	Monoglyceride lipase (MGL) (MAGL)	62.581	16.83	5	4	6.67	33261.4
599	Q92930_CHAIN_0	RAB8B_HUMAN	Ras-related protein Rab-8B [CHAIN 0]	62.52	17.65	15	3	9.26	23270.7
600	P45381	ACY2_HUMAN	Aspartoacylase (ACY-2)	62.399	15.65	5	4	6.16	35735.1
601	P01116_ISOFORM_2B	RASK_HUMAN	GTPase KRas, N-terminally processed [ISOFORM 2B]	62.252	27.66	7	4	8.55	21424.5
602	P61088	UBE2N_HUMAN	Ubiquitin-conjugating enzyme E2 N	62.219	29.61	11	4	6.74	17137.8
603	P07737_CHAIN_0	PROF1_HUMAN	Profilin-1 [CHAIN 0]	61.898	23.02	3	3	8.8	14923
604	P12235_CHAIN_0	ADT1_HUMAN	ADP/ATP translocase 1 (ANT 1) [CHAIN 0]	61.868	19.19	17	4	9.82	32933.3
605	Q9GZP4_ISOFORM_2	PITH1_HUMAN	PITH domain-containing protein 1 [ISOFORM 2]	61.765	28.1	8	4	5.58	24120.8
606	O95182_CHAIN_0	NDUA7_HUMAN	NADH dehydrogenase [ubiquinone] 1 alpha subcomplex subunit 7 (CI-B14.5a) [CHAIN 0]	61.359	35.71	4	3	10.33	12420.2
607	Q93045	STMN2_HUMAN	Stathmin-2 (Protein SCG10)	61.028	15.08	12	4	8.73	20828.1
608	Q14254	FLOT2_HUMAN	Flotillin-2 (ESA)	60.614	11.92	7	4	5.24	47064.2
609	Q8NCW5_ISOFORM_2	NNRE_HUMAN	NAD(P)H-hydrate epimerase {ECO:0000255|HAMAP-Rule:MF_03159} (AI-BP {ECO:0000255|HAMAP-Rule:MF_03159}) (YjeF_N1) [ISOFORM 2]	60.516	27.03	3	3	7.64	20430.7
610	P25786	PSA1_HUMAN	Proteasome subunit alpha type-1 (PROS-30)	60.309	17.49	13	4	6.31	29555.6
611	P53004_CHAIN_0	BIEA_HUMAN	Biliverdin reductase A (BVR A) [CHAIN 0]	59.995	17.35	6	4	6.25	33183.2
612	Q9H479	FN3K_HUMAN	Fructosamine-3-kinase	59.98	14.56	7	3	7.73	35171.2
613	Q9UHV9	PFD2_HUMAN	Prefoldin subunit 2	59.865	22.73	6	3	6.77	16647.8
614	Q9H9H5	MA6D1_HUMAN	MAP6 domain-containing protein 1 (SL21)	59.84	31.16	10	3	10.22	21004.5
615	P61006_CHAIN_0	RAB8A_HUMAN	Ras-related protein Rab-8A [CHAIN 0]	59.752	17.65	16	3	9.26	23342.8
616	Q12955_ISOFORM_3	ANK3_HUMAN	Ankyrin-3 (ANK-3) [ISOFORM 3]	59.65	3.82	12	6	6.23	202592
617	P05388_ISOFORM_2	RLA0_HUMAN	60S acidic ribosomal protein P0 [ISOFORM 2]	59.573	20.39	4	3	8.69	27435.8
618	P25789	PSA4_HUMAN	Proteasome subunit alpha type-4	59.408	21.07	6	4	8.13	29483.8
619	Q99714_ISOFORM_2	HCD2_HUMAN	3-hydroxyacyl-CoA dehydrogenase type-2 (17-beta-HSD 10) (Mitochondrial RNase P protein 2) [ISOFORM 2]	59.361	26.98	6	3	7.65	25983.9
620	P02760	AMBP_HUMAN	Trypstatin	59.334	13.64	16	4	6.18	38999.5
621	Q99733_CHAIN_0	NP1L4_HUMAN	Nucleosome assembly protein 1-like 4 (NAP-2) [CHAIN 0]	59.273	12.3	11	4	4.62	42692.3
622	P27169_CHAIN_0	PON1_HUMAN	Serum paraoxonase/arylesterase 1 (PON 1) (A-esterase 1) [CHAIN 0]	59.258	13.84	6	4	5.15	39600.1
623	Q9C040	TRIM2_HUMAN	Tripartite motif-containing protein 2	59.085	9.27	5	4	6.61	81530.3
624	Q9BX68_CHAIN_0	HINT2_HUMAN	Histidine triad nucleotide-binding protein 2, mitochondrial (HINT-2) [CHAIN 0]	59.007	34.93	5	3	8.08	15511.8
625	O43488	ARK72_HUMAN	Aflatoxin B1 aldehyde reductase member 2 (AFB1-AR 1) (SSA reductase)	58.884	12.81	7	3	6.92	39589
626	O00231_CHAIN_0	PSD11_HUMAN	26S proteasome non-ATPase regulatory subunit 11 [CHAIN 0]	58.646	11.4	6	4	6.27	47332.6
627	P10606_CHAIN_0	COX5B_HUMAN	Cytochrome c oxidase subunit 5B, mitochondrial [CHAIN 0]	58.571	30.61	12	3	7.03	10613
628	Q00577	PURA_HUMAN	Transcriptional activator protein Pur-alpha	58.459	18.01	8	3	6.28	34910.8
629	Q15102_CHAIN_0	PA1B3_HUMAN	Platelet-activating factor acetylhydrolase IB subunit gamma (PAF-AH 29 kDa subunit) (PAFAH subunit gamma) [CHAIN 0]	58.427	23.91	7	4	6.45	25603.1
630	Q9BPW8	NIPS1_HUMAN	Protein NipSnap homolog 1 (NipSnap1)	58.241	20.07	6	4	9.43	33310
631	P29218	IMPA1_HUMAN	Inositol monophosphatase 1 (IMP 1) (IMPase 1)	57.834	20.94	5	4	5.23	30188.8
632	Q9GZQ8_CHAIN_0	MLP3B_HUMAN	Microtubule-associated proteins 1A/1B light chain 3B (MAP1A/MAP1B LC3 B) [CHAIN 0]	57.826	31.09	6	4	9	13998.1
633	P13796_CHAIN_0	PLSL_HUMAN	Plastin-2 (LCP-1) [CHAIN 0]	57.644	9.9	7	4	5.34	70157.2
634	P21964_ISOFORM_Soluble	COMT_HUMAN	Catechol O-methyltransferase [ISOFORM Soluble]	57.55	24.43	8	3	5.26	24449.1
635	P51970_CHAIN_0	NDUA8_HUMAN	NADH dehydrogenase [ubiquinone] 1 alpha subcomplex subunit 8 (CI-19kD) (CI-PGIV) [CHAIN 0]	57.417	26.9	5	3	8.26	19973.8
636	O75828	CBR3_HUMAN	Carbonyl reductase [NADPH] 3	57.206	13.36	21	3	6.02	30850.3
637	P27816_ISOFORM_6	MAP4_HUMAN	Microtubule-associated protein 4 (MAP-4) [ISOFORM 6]	56.667	5.55	21	5	5.99	119958
638	Q9Y224	CN166_HUMAN	UPF0568 protein C14orf166 (CLE)	56.624	17.62	5	3	6.4	28068.1
639	Q15286_ISOFORM_2	RAB35_HUMAN	Ras-related protein Rab-35 [ISOFORM 2]	56.104	23.68	15	3	6.58	17058.2
640	P54289_CHAIN_1	CA2D1_HUMAN	Voltage-dependent calcium channel subunit delta-1 [CHAIN 1]	56.065	5.58	5	5	5.37	105689
641	Q9NRV9	HEBP1_HUMAN	Heme-binding protein 1	55.681	24.34	13	3	6.41	21097.1
642	P53396_ISOFORM_2	ACLY_HUMAN	ATP-citrate synthase (ACL) [ISOFORM 2]	55.674	5.68	9	5	7.11	119772
643	P05230	FGF1_HUMAN	Fibroblast growth factor 1 (FGF-1) (aFGF) (ECGF) (HBGF-1)	55.399	17.42	5	3	6.96	17459.7
644	P08311_CHAIN_0	CATG_HUMAN	Cathepsin G (CG) [CHAIN 0]	55.348	17.87	7	4	11.44	26757.7
645	P05109_CHAIN_1	S10A8_HUMAN	Protein S100-A8, N-terminally processed [CHAIN 1]	55.227	25	10	3	7.14	10703.3
646	P15121	ALDR_HUMAN	Aldose reductase (AR)	54.993	15.82	9	3	6.76	35853.4
647	P51553_CHAIN_0	IDH3G_HUMAN	Isocitrate dehydrogenase [NAD] subunit gamma, mitochondrial [CHAIN 0]	54.988	18.08	6	4	8.66	38814.5
648	Q9UPY8_ISOFORM_2	MARE3_HUMAN	Microtubule-associated protein RP/EB family member 3 (EBF3) (EB3) [ISOFORM 2]	54.898	19.55	7	4	5.23	30380.3
649	Q9UPY8	MARE3_HUMAN	Microtubule-associated protein RP/EB family member 3 (EBF3) (EB3)	54.857	19.57	8	4	5.44	31982.2
650	P55327_ISOFORM_2	TPD52_HUMAN	Tumor protein D52 [ISOFORM 2]	54.528	23.37	6	3	5.02	19863.1
651	P02763_CHAIN_0	A1AG1_HUMAN	Alpha-1-acid glycoprotein 1 (AGP 1) (OMD 1) [CHAIN 0]	54.331	21.31	12	3	5.1	21560.1
652	Q99747	SNAG_HUMAN	Gamma-soluble NSF attachment protein (SNAP-gamma)	54.1	15.71	9	4	5.39	34746.3
653	P43304_ISOFORM_2	GPDM_HUMAN	Glycerol-3-phosphate dehydrogenase, mitochondrial (GPD-M) (GPDH-M) [ISOFORM 2]	54.098	9.48	6	4	6.5	67531.4
654	P51674_ISOFORM_3	GPM6A_HUMAN	Neuronal membrane glycoprotein M6-a (M6a) [ISOFORM 3]	54.041	8.24	17	4	5.74	29905.2
655	P49247	RPIA_HUMAN	Ribose-5-phosphate isomerase	54.016	16.08	7	4	8.95	33268.9
656	O94905	ERLN2_HUMAN	Erlin-2 (SPFH domain-containing protein 2)	53.599	12.98	6	3	5.57	37839.6
657	P12724_CHAIN_0	ECP_HUMAN	Eosinophil cationic protein (ECP) (RNase 3) [CHAIN 0]	53.58	23.31	8	3	10.73	15518.7
658	Q9NVJ2	ARL8B_HUMAN	ADP-ribosylation factor-like protein 8B	53.327	17.74	7	3	8.9	21539
659	P06702_CHAIN_0	S10A9_HUMAN	Protein S100-A9 (MRP-14) (p14) [CHAIN 0]	53.223	28.32	9	3	5.87	13110.8
660	P20618_CHAIN_0	PSB1_HUMAN	Proteasome subunit beta type-1 [CHAIN 0]	53.184	17.84	7	3	8.62	23549
661	P54578_ISOFORM_2	UBP14_HUMAN	Ubiquitin carboxyl-terminal hydrolase 14 [ISOFORM 2]	53.083	12.2	6	4	5.73	52385.9
662	P61026	RAB10_HUMAN	Ras-related protein Rab-10	53.002	16.5	18	3	8.8	22540.9
663	Q15691_CHAIN_0	MARE1_HUMAN	Microtubule-associated protein RP/EB family member 1 (EB1) [CHAIN 0]	52.881	18.35	7	3	5.1	29867.9
664	Q9NX63_CHAIN_0	MIC19_HUMAN	MICOS complex subunit MIC19 [CHAIN 0]	52.678	11.95	6	3	8.69	26021.2
665	P52907_CHAIN_0	CAZA1_HUMAN	F-actin-capping protein subunit alpha-1 [CHAIN 0]	52.633	15.44	10	3	5.56	32791.6
666	O75083_CHAIN_0	WDR1_HUMAN	WD repeat-containing protein 1 (AIP1) [CHAIN 0]	52.496	7.77	6	4	6.25	66062.4
667	Q13162_CHAIN_0	PRDX4_HUMAN	Peroxiredoxin-4 (AOE37-2) (Prx-IV) [CHAIN 0]	52.409	17.95	8	4	5.68	26572.1
668	P01609	KV117_HUMAN	Ig kappa chain V-I region Scw	52.405	27.78	9	2	6.76	11764
669	P42025	ACTY_HUMAN	Beta-centractin (ARP1B)	52.373	11.17	5	3	6.1	42293.4
670	O95197_ISOFORM_7	RTN3_HUMAN	Reticulon-3 (HAP) (NSP-like protein 2) (NSP-like protein II) (NSPLII) [ISOFORM 7]	52.278	7.17	24	4	4.84	100824
671	Q16774	KGUA_HUMAN	Guanylate kinase	51.806	20.3	6	3	6.44	21725.6
672	Q9NQE9_CHAIN_0	HINT3_HUMAN	Histidine triad nucleotide-binding protein 3 (HINT-3) [CHAIN 0]	51.522	23.76	5	3	6.32	20230.1
673	P62195_ISOFORM_2	PRS8_HUMAN	26S protease regulatory subunit 8 (TRIP1) [ISOFORM 2]	51.149	12.06	4	3	8.52	44784.1
674	P62140_CHAIN_0	PP1B_HUMAN	Serine/threonine-protein phosphatase PP1-beta catalytic subunit (PP-1B) (PPP1CD) [CHAIN 0]	51.095	12.88	8	3	6.05	37055.7
675	P63208_CHAIN_0	SKP1_HUMAN	S-phase kinase-associated protein 1 (p19A) (OCP-2) (OCP-II) [CHAIN 0]	50.904	15.43	6	3	4.44	18526.8
676	Q86VP6_ISOFORM_2	CAND1_HUMAN	Cullin-associated NEDD8-dissociated protein 1 (TBP-interacting protein 120A) [ISOFORM 2]	50.904	6.03	7	5	5.49	117889
677	P04843_CHAIN_0	RPN1_HUMAN	Dolichyl-diphosphooligosaccharide--protein glycosyltransferase subunit 1 (RPN-I) [CHAIN 0]	50.894	9.93	5	4	6.1	66290.7
678	P49821_CHAIN_0	NDUV1_HUMAN	NADH dehydrogenase [ubiquinone] flavoprotein 1, mitochondrial (CI-51kD) [CHAIN 0]	50.88	8.33	3	3	7.92	48505.3
679	O00533_CHAIN_0	CHL1_HUMAN	Processed neural cell adhesion molecule L1-like protein [CHAIN 0]	50.596	5.32	5	4	5.48	132323
680	P10114_CHAIN_0	RAP2A_HUMAN	Ras-related protein Rap-2a [CHAIN 0]	50.494	22.22	3	3	4.8	20260.1
681	Q15257_ISOFORM_3	PTPA_HUMAN	Serine/threonine-protein phosphatase 2A activator (PTPA) [ISOFORM 3]	50.458	16.67	4	3	6.01	33467.4
682	O60884_CHAIN_0	DNJA2_HUMAN	DnaJ homolog subfamily A member 2 (Dj3) [CHAIN 0]	50.337	13.45	4	4	6.13	45409.3
683	P04156_CHAIN_0	PRIO_HUMAN	Major prion protein (PrP) [CHAIN 0]	50.299	20.67	13	3	9.49	22747.1
684	P28066	PSA5_HUMAN	Proteasome subunit alpha type-5	50.131	19.5	5	3	4.79	26411
685	P08397_ISOFORM_2	HEM3_HUMAN	Porphobilinogen deaminase (PBG-D) (HMBS) [ISOFORM 2]	50.091	18.02	5	3	7.23	37699.4
686	Q13404_ISOFORM_6	UB2V1_HUMAN	Ubiquitin-conjugating enzyme E2 variant 1 (UEV-1) [ISOFORM 6]	49.973	27.62	12	3	6.27	11765.5
687	O75347_CHAIN_0	TBCA_HUMAN	Tubulin-specific chaperone A (CFA) [CHAIN 0]	49.812	18.69	8	3	5.44	12723.6
688	Q01469	FABP5_HUMAN	Fatty acid-binding protein, epidermal (E-FABP) (PA-FABP)	49.658	30.37	5	3	7.54	15164.4
689	Q9BWM7	SFXN3_HUMAN	Sideroflexin-3	49.581	14.15	5	3	9.35	35978.9
690	Q13596_ISOFORM_1A	SNX1_HUMAN	Sorting nexin-1 [ISOFORM 1A]	49.204	8.97	6	3	5.57	51812.6
691	Q9UIJ7_ISOFORM_2	KAD3_HUMAN	GTP:AMP phosphotransferase AK3, mitochondrial {ECO:0000255|HAMAP-Rule:MF_03169} (AK 3 {ECO:0000255|HAMAP-Rule:MF_03169}) [ISOFORM 2]	49.191	25.95	4	3	9.05	18323
692	Q96A26	F162A_HUMAN	Protein FAM162A (HGTD-P)	49.004	12.34	5	3	9.9	17342.4
693	P10515_CHAIN_0	ODP2_HUMAN	Dihydrolipoyllysine-residue acetyltransferase component of pyruvate dehydrogenase complex, mitochondrial (PBC) (PDC-E2) (PDCE2) [CHAIN 0]	48.898	8.2	7	3	5.59	59621
694	Q8TAM6	ERMIN_HUMAN	Ermin (JN)	48.731	14.08	4	3	4.78	32783
695	P02747_CHAIN_0	C1QC_HUMAN	Complement C1q subcomponent subunit C [CHAIN 0]	48.695	15.67	16	3	8.64	22813
696	O95782_ISOFORM_B	AP2A1_HUMAN	AP-2 complex subunit alpha-1 [ISOFORM B]	48.666	5.45	11	4	7.95	105361
697	Q9HC38_ISOFORM_2	GLOD4_HUMAN	Glyoxalase domain-containing protein 4 [ISOFORM 2]	48.662	11.74	4	3	5.51	33232.8
698	P21980	TGM2_HUMAN	Protein-glutamine gamma-glutamyltransferase 2 (TG(C)) (TGC) (TGase C) (TGase H) (TGase-2)	48.653	7.42	6	4	5.14	77328.9
699	P01111	RASN_HUMAN	GTPase NRas	48.572	19.05	6	3	5.13	21229.2
700	Q71UI9	H2AV_HUMAN	Histone H2A.V	48.562	32.03	10	3	10.74	13508.7
701	P30042_CHAIN_0	ES1_HUMAN	ES1 protein homolog, mitochondrial [CHAIN 0]	48.383	16.3	4	3	6.91	24016.6
702	O00429_ISOFORM_7	DNM1L_HUMAN	Dynamin-1-like protein (DVLP) (Dymple) (HdynIV) [ISOFORM 7]	48.375	8.44	4	3	9.04	60009.1
703	Q96JE9_ISOFORM_2	MAP6_HUMAN	Microtubule-associated protein 6 (MAP-6) (STOP) [ISOFORM 2]	48.356	9.11	7	3	9.79	47376.1
704	P52306_ISOFORM_6	GDS1_HUMAN	Rap1 GTPase-GDP dissociation stimulator 1 [ISOFORM 6]	48.345	11.82	4	3	5.34	56535.5
705	P61421	VA0D1_HUMAN	V-type proton ATPase subunit d 1 (V-ATPase subunit d 1) (p39)	48.144	13.39	7	4	4.94	40329.1
706	P13861_ISOFORM_2	KAP2_HUMAN	cAMP-dependent protein kinase type II-alpha regulatory subunit [ISOFORM 2]	48.008	13.35	4	3	5.01	43066.7
707	O15126_CHAIN_0	SCAM1_HUMAN	Secretory carrier-associated membrane protein 1 (Secretory carrier membrane protein 1) [CHAIN 0]	47.992	14.24	5	3	7.6	37789.2
708	Q08495_ISOFORM_2	DEMA_HUMAN	Dematin [ISOFORM 2]	47.969	12.01	10	3	9.02	43087.7
709	Q9Y2S2_ISOFORM_2	CRYL1_HUMAN	Lambda-crystallin homolog (Gul3DH) [ISOFORM 2]	47.813	15.1	5	3	5.8	33490
710	P08865_CHAIN_0	RSSA_HUMAN	40S ribosomal protein SA {ECO:0000255|HAMAP-Rule:MF_03016} (37LRP {ECO:0000255|HAMAP-Rule:MF_03016}) (LRP/LR {ECO:0000255|HAMAP-Rule:MF_03016}) (67LR {ECO:0000255|HAMAP-Rule:MF_03016}) (LamR {ECO:0000255|HAMAP-Rule:MF_03016}) (LBP/p40 {ECO:0000255|HAMAP-Rule:MF_03016}) [CHAIN 0]	47.763	12.93	5	3	4.84	32722.9
711	P01764_CHAIN_0	HV303_HUMAN	Ig heavy chain V-III region VH26 [CHAIN 0]	47.741	30.61	7	2	9.04	10445.7
712	O75396_CHAIN_0	SC22B_HUMAN	Vesicle-trafficking protein SEC22b (ERS-24) (ERS24) [CHAIN 0]	47.725	20.56	3	3	7.05	24462.1
713	Q9H8H3_CHAIN_0	MET7A_HUMAN	Methyltransferase-like protein 7A [CHAIN 0]	47.452	19.53	9	3	8.85	24848.8
714	O75306_CHAIN_0	NDUS2_HUMAN	NADH dehydrogenase [ubiquinone] iron-sulfur protein 2, mitochondrial (CI-49kD) [CHAIN 0]	47.411	9.77	6	4	6.39	49173.6
715	Q12959_ISOFORM_8	DLG1_HUMAN	Disks large homolog 1 (SAP-97) (SAP97) [ISOFORM 8]	47.318	9.64	7	4	6.18	87247.9
716	Q9NUP9_CHAIN_0	LIN7C_HUMAN	Protein lin-7 homolog C (Lin-7C) (MALS-3) (Veli-3) [CHAIN 0]	46.939	18.88	6	3	8.88	21702.8
717	P09493_ISOFORM_2	TPM1_HUMAN	Tropomyosin alpha-1 chain [ISOFORM 2]	46.924	17.11	8	3	4.8	26679.9
718	P36969_ISOFORM_Cytoplasmic	GPX4_HUMAN	Phospholipid hydroperoxide glutathione peroxidase, mitochondrial (PHGPx) (GPx-4) (GSHPx-4) [ISOFORM Cytoplasmic]	46.868	26.47	3	3	8.43	119375
719	Q13449_CHAIN_0	LSAMP_HUMAN	Limbic system-associated membrane protein (LSAMP) [CHAIN 0]	46.851	18.12	7	3	5.68	31818.5
720	Q16799	RTN1_HUMAN	Reticulon-1	46.812	7.22	11	3	4.62	83617.6
721	P36873	PP1G_HUMAN	Serine/threonine-protein phosphatase PP1-gamma catalytic subunit (PP-1G)	46.772	13.62	6	3	6.34	36983.8
722	Q92530_CHAIN_0	PSMF1_HUMAN	Proteasome inhibitor PI31 subunit (hPI31) [CHAIN 0]	46.569	17.78	8	3	5.54	29685.5
723	O95168_ISOFORM_2	NDUB4_HUMAN	NADH dehydrogenase [ubiquinone] 1 beta subcomplex subunit 4 (CI-B15) [ISOFORM 2]	46.561	34.17	6	3	9.94	14026.3
724	P50995_ISOFORM_2	ANX11_HUMAN	Annexin A11 (CAP-50) [ISOFORM 2]	46.53	9.11	4	3	8.06	51242.2
725	Q16762_CHAIN_0	THTR_HUMAN	Thiosulfate sulfurtransferase [CHAIN 0]	46.467	16.55	5	3	7.25	33297.8
726	P17568	NDUB7_HUMAN	NADH dehydrogenase [ubiquinone] 1 beta subcomplex subunit 7 (CI-B18)	46.336	17.52	4	3	9.25	16401.9
727	Q96DB2_ISOFORM_2	HDA11_HUMAN	Histone deacetylase 11 (HD11) [ISOFORM 2]	46.274	11.15	3	3	7.79	33124
728	O15075_ISOFORM_1	DCLK1_HUMAN	Serine/threonine-protein kinase DCLK1 [ISOFORM 1]	46.272	6.04	8	4	8.89	81100.1
729	P51659_ISOFORM_3	DHB4_HUMAN	Enoyl-CoA hydratase 2 [ISOFORM 3]	46.269	7.52	6	4	8.96	77870.2
730	Q7Z4W1	DCXR_HUMAN	L-xylulose reductase (XR) (kiDCR)	46.044	15.16	4	3	8.68	25913.1
731	P48643_ISOFORM_2	TCPE_HUMAN	T-complex protein 1 subunit epsilon (TCP-1-epsilon) [ISOFORM 2]	45.589	9.82	10	3	5.95	49526.4
732	Q9H492_CHAIN_0	MLP3A_HUMAN	Microtubule-associated proteins 1A/1B light chain 3A (MAP1A/MAP1B LC3 A) [CHAIN 0]	45.457	22.5	7	3	9.1	14125.3
733	P60891_ISOFORM_2	PRPS1_HUMAN	Ribose-phosphate pyrophosphokinase 1 (PRS-I) [ISOFORM 2]	45.41	15.94	4	3	8.15	27526
734	P02745_CHAIN_0	C1QA_HUMAN	Complement C1q subcomponent subunit A [CHAIN 0]	45.153	20.63	5	3	9.46	23687.7
735	Q6BCY4	NB5R2_HUMAN	NADH-cytochrome b5 reductase 2 (b5R.2)	44.933	15.58	4	3	8.81	31458.3
736	P11413_CHAIN_0	G6PD_HUMAN	Glucose-6-phosphate 1-dehydrogenase (G6PD) [CHAIN 0]	44.918	9.92	4	4	6.55	59125.6
737	O00170	AIP_HUMAN	AH receptor-interacting protein (AIP) (XAP-2)	44.903	13.64	5	3	5.98	37636
738	P61160	ARP2_HUMAN	Actin-related protein 2	44.881	11.17	5	3	6.49	44760.8
739	P06310_CHAIN_0	KV206_HUMAN	Ig kappa chain V-II region RPMI 6410 [CHAIN 0]	44.835	32.74	5	2	9.34	12585.1
740	Q16531_CHAIN_0	DDB1_HUMAN	DNA damage-binding protein 1 (DDBa) (XAP-1) (UV-DDB 1) (XPE-BF) (XPCe) [CHAIN 0]	44.664	5.88	6	4	5.16	126837
741	P84085_CHAIN_0	ARF5_HUMAN	ADP-ribosylation factor 5 [CHAIN 0]	44.627	17.32	6	3	7.02	20398.5
742	P28070_CHAIN_0	PSB4_HUMAN	Proteasome subunit beta type-4 (HsBPROS26) (PROS-26) (HsN3) [CHAIN 0]	44.625	21	3	3	5.64	24391.8
743	Q9UHY7_ISOFORM_2	ENOPH_HUMAN	Enolase-phosphatase E1 {ECO:0000255|HAMAP-Rule:MF_03117} [ISOFORM 2]	44.594	30.43	5	2	4.8	12551.9
744	P16615_ISOFORM_4	AT2A2_HUMAN	Sarcoplasmic/endoplasmic reticulum calcium ATPase 2 (SERCA2) (SR Ca(2+)-ATPase 2) [ISOFORM 4]	44.225	4.53	12	3	5.22	111848
745	P07451	CAH3_HUMAN	Carbonic anhydrase 3 (CA-III)	44.203	15	6	3	7.2	29557.4
746	Q14123_ISOFORM_PDE1C1	PDE1C_HUMAN	Calcium/calmodulin-dependent 3',5'-cyclic nucleotide phosphodiesterase 1C (Cam-PDE 1C) [ISOFORM PDE1C1]	44.14	6.94	9	3	6.27	72208.4
747	O00764_ISOFORM_2	PDXK_HUMAN	Pyridoxal kinase [ISOFORM 2]	43.952	14.08	4	3	5.73	31808.5
748	Q6PUV4	CPLX2_HUMAN	Complexin-2 (CPX II)	43.774	29.1	7	2	5.14	15394.4
749	P48637_ISOFORM_2	GSHB_HUMAN	Glutathione synthetase (GSH synthetase) (GSH-S) [ISOFORM 2]	43.643	10.74	5	3	5.09	40349
750	P10720_CHAIN_2	PF4V_HUMAN	Platelet factor 4 variant(6-74) [CHAIN 2]	43.616	41.43	4	2	8.48	7810.14
751	P07203	GPX1_HUMAN	Glutathione peroxidase 1 (GPx-1) (GSHPx-1)	43.605	18.23	3	3	6.73	121938
752	Q8NBX0_CHAIN_0	SCPDL_HUMAN	Saccharopine dehydrogenase-like oxidoreductase [CHAIN 0]	43.5	9.35	5	3	9.3	47020.2
753	O94826_CHAIN_0	TOM70_HUMAN	Mitochondrial import receptor subunit TOM70 [CHAIN 0]	43.259	6.75	4	3	7.18	67323.6
754	P21283_CHAIN_0	VATC1_HUMAN	V-type proton ATPase subunit C 1 (V-ATPase subunit C 1) [CHAIN 0]	43.191	8.4	6	3	7.59	43810.4
755	P07741_CHAIN_0	APT_HUMAN	Adenine phosphoribosyltransferase (APRT) [CHAIN 0]	43.183	20.11	4	3	6.18	19476.6
756	P06313_CHAIN_0	KV403_HUMAN	Ig kappa chain V-IV region JI [CHAIN 0]	43.18	23.89	11	2	7.94	12410.8
757	Q16698_CHAIN_0	DECR_HUMAN	2,4-dienoyl-CoA reductase, mitochondrial (4-enoyl-CoA reductase [NADPH]) [CHAIN 0]	43.121	14.95	3	3	8.95	32150
758	P11166	GTR1_HUMAN	Solute carrier family 2, facilitated glucose transporter member 1 (GLUT-1)	43.099	7.72	32	3	9.04	54083.8
759	O14773_CHAIN_0	TPP1_HUMAN	Tripeptidyl-peptidase 1 (TPP-1) (LPIC) (TPP-I) [CHAIN 0]	43.038	10.6	4	3	5.86	39790.4
760	Q14CZ8_CHAIN_0	HECAM_HUMAN	Hepatocyte cell adhesion molecule (Protein hepaCAM) [CHAIN 0]	42.855	12.53	4	3	9.02	42302.1
761	Q9H4G0_ISOFORM_4	E41L1_HUMAN	Band 4.1-like protein 1 (4.1N) [ISOFORM 4]	42.741	7.13	7	4	6.8	78831.2
762	Q9P0L0	VAPA_HUMAN	Vesicle-associated membrane protein-associated protein A (VAMP-A) (VAMP-associated protein A) (VAP-A) (VAP-33)	42.645	11.24	12	3	8.96	27893.2
763	O75323	NIPS2_HUMAN	Protein NipSnap homolog 2 (NipSnap2)	42.624	13.99	6	3	9.49	33742.6
764	Q9NQR4	NIT2_HUMAN	Omega-amidase NIT2	42.554	15.22	4	3	7.52	30608
765	Q04837_CHAIN_0	SSBP_HUMAN	Single-stranded DNA-binding protein, mitochondrial (Mt-SSB) (MtSSB) [CHAIN 0]	42.477	25.76	3	2	8.91	15195.1
766	P55209_ISOFORM_2	NP1L1_HUMAN	Nucleosome assembly protein 1-like 1 (hNRP) [ISOFORM 2]	42.461	7.61	10	3	4.46	42761.7
767	P62136_CHAIN_0	PP1A_HUMAN	Serine/threonine-protein phosphatase PP1-alpha catalytic subunit (PP-1A) [CHAIN 0]	42.355	13.07	4	3	6.12	37380.9
768	Q6PCE3	PGM2L_HUMAN	Glucose 1,6-bisphosphate synthase	42.1	5.79	3	3	7.09	70441.7
769	O43837_CHAIN_0	IDH3B_HUMAN	Isocitrate dehydrogenase [NAD] subunit beta, mitochondrial [CHAIN 0]	42.007	9.4	4	2	8.2	38793.8
770	O00233	PSMD9_HUMAN	26S proteasome non-ATPase regulatory subunit 9	42.003	13.45	5	3	6.72	24681.8
771	Q96CN7	ISOC1_HUMAN	Isochorismatase domain-containing protein 1	41.952	13.42	6	3	7.65	32236.7
772	O75116	ROCK2_HUMAN	Rho-associated protein kinase 2 (ROCK-II)	41.908	4.25	10	4	5.78	160900
773	P31947_ISOFORM_2	1433S_HUMAN	14-3-3 protein sigma [ISOFORM 2]	41.838	12.5	15	3	4.82	24336.2
774	Q9H853	TBA4B_HUMAN	Putative tubulin-like protein alpha-4B	41.701	10.79	49	2	8.26	27551.2
775	Q9UBB6_ISOFORM_2	NCDN_HUMAN	Neurochondrin [ISOFORM 2]	41.68	6.32	5	3	5.39	77243.4
776	P63010_ISOFORM_3	AP2B1_HUMAN	AP-2 complex subunit beta [ISOFORM 3]	41.606	3.52	7	4	5.12	98118.1
777	P30405_CHAIN_0	PPIF_HUMAN	Peptidyl-prolyl cis-trans isomerase F, mitochondrial (PPIase F) (CyP-D) (CypD) (CyP-M) [CHAIN 0]	41.558	17.42	10	3	9.12	18897.4
778	Q4V328_ISOFORM_3	GRAP1_HUMAN	GRIP1-associated protein 1 (GRASP-1) [ISOFORM 3]	41.375	8.25	5	3	5.42	68188.3
779	Q27J81_ISOFORM_2	INF2_HUMAN	Inverted formin-2 [ISOFORM 2]	41.145	4.27	4	4	5.41	134617
780	Q92777_ISOFORM_IIb	SYN2_HUMAN	Synapsin-2 [ISOFORM IIb]	41.108	7.74	12	3	8.05	52161.6
781	P40123_CHAIN_0	CAP2_HUMAN	Adenylyl cyclase-associated protein 2 (CAP 2) [CHAIN 0]	41.094	7.35	6	3	6.06	52692.8
782	P59998_CHAIN_0	ARPC4_HUMAN	Actin-related protein 2/3 complex subunit 4 (p20-ARC) [CHAIN 0]	41.065	19.16	4	3	8.88	19535.8
783	Q96QK1	VPS35_HUMAN	Vacuolar protein sorting-associated protein 35 (hVPS35)	41.033	6.16	7	3	5.35	91707.1
784	P28838_ISOFORM_2	AMPL_HUMAN	Cytosol aminopeptidase (LAP-3) [ISOFORM 2]	40.945	7.79	3	3	6.49	52771.3
785	Q9BPU6	DPYL5_HUMAN	Dihydropyrimidinase-related protein 5 (DRP-5) (CRAM) (CRMP-5) (ULIP-6)	40.924	9.04	3	3	6.87	61421.3
786	O00217_CHAIN_0	NDUS8_HUMAN	NADH dehydrogenase [ubiquinone] iron-sulfur protein 8, mitochondrial (CI-23kD) [CHAIN 0]	40.853	17.05	6	2	5.22	20290
787	A0MZ66_ISOFORM_2	SHOT1_HUMAN	Shootin-1 [ISOFORM 2]	40.792	8.99	10	3	5.4	52635.9
788	Q16718_CHAIN_0	NDUA5_HUMAN	NADH dehydrogenase [ubiquinone] 1 alpha subcomplex subunit 5 (CI-13kD-B) [CHAIN 0]	40.777	30.43	3	2	6.2	13327.5
789	Q9NR46	SHLB2_HUMAN	Endophilin-B2	40.572	9.62	7	3	5.85	43973.9
790	P60983	GMFB_HUMAN	Glia maturation factor beta (GMF-beta)	40.516	19.72	4	2	5.34	16713.2
791	P17677	NEUM_HUMAN	Neuromodulin	40.465	21.85	10	2	4.68	24802.7
792	O14791_CHAIN_0	APOL1_HUMAN	Apolipoprotein L1 (Apo-L) (ApoL) (ApoL-I) [CHAIN 0]	40.463	8.89	10	3	5.59	41128.7
793	P10644_ISOFORM_2	KAP0_HUMAN	cAMP-dependent protein kinase type I-alpha regulatory subunit, N-terminally processed [ISOFORM 2]	40.324	13.65	5	3	5.1	38002.8
794	Q9BWD1	THIC_HUMAN	Acetyl-CoA acetyltransferase, cytosolic	40.287	15.37	3	3	6.71	41350.8
795	O60641_ISOFORM_3	AP180_HUMAN	Clathrin coat assembly protein AP180 [ISOFORM 3]	40.264	6.67	8	2	9.05	63128.3
796	P49418_ISOFORM_2	AMPH_HUMAN	Amphiphysin [ISOFORM 2]	40.217	7.81	5	3	4.66	71929.1
797	Q9NZG7	NINJ2_HUMAN	Ninjurin-2	40.165	17.61	3	2	9.77	15680.3
798	P09429_CHAIN_0	HMGB1_HUMAN	High mobility group protein B1 (HMG-1) [CHAIN 0]	40.104	13.55	6	3	5.73	24762.6
799	P53816	HRSL3_HUMAN	HRAS-like suppressor 3 (HRSL3) (AdPLA)	39.896	16.05	3	2	8.49	17936.7
800	Q15404_ISOFORM_2	RSU1_HUMAN	Ras suppressor protein 1 (RSP-1) (Rsu-1) [ISOFORM 2]	39.889	15.62	5	3	8.96	25545.4
801	P19086_CHAIN_0	GNAZ_HUMAN	Guanine nucleotide-binding protein G(z) subunit alpha [CHAIN 0]	39.809	12.99	5	3	8.04	40792.6
802	Q9UI09_ISOFORM_2	NDUAC_HUMAN	NADH dehydrogenase [ubiquinone] 1 alpha subcomplex subunit 12 (CI-B17.2) (CIB17.2) [ISOFORM 2]	39.79	33.33	4	2	9.7	7173.22
803	P20700_CHAIN_0	LMNB1_HUMAN	Lamin-B1 [CHAIN 0]	39.694	6.87	7	3	5.13	65961.7
804	Q99963_ISOFORM_4	SH3G3_HUMAN	Endophilin-A3 [ISOFORM 4]	39.675	12.35	4	3	8.75	38739.4
805	Q9BZG9_ISOFORM_2	LYNX1_HUMAN	Ly-6/neurotoxin-like protein 1 (SLURP-2) [ISOFORM 2]	39.374	19.83	4	2	8.35	12641
806	O14594_CHAIN_0	NCAN_HUMAN	Neurocan core protein [CHAIN 0]	38.957	4.7	15	4	5.24	140732
807	P09382	LEG1_HUMAN	Galectin-1 (Gal-1) (HLBP14)	38.826	22.96	9	2	5.6	14715.7
808	P0CW22_CHAIN_0	RS17L_HUMAN	40S ribosomal protein S17-like [CHAIN 0]	38.75	25.37	2	2	9.95	15418.9
809	Q7Z5G4	GOGA7_HUMAN	Golgin subfamily A member 7	38.499	19.71	4	2	7.62	15824.1
810	Q9H0Q3_CHAIN_0	FXYD6_HUMAN	FXYD domain-containing ion transport regulator 6 [CHAIN 0]	38.482	31.17	2	2	5.75	8597.78
811	O14576_ISOFORM_3	DC1I1_HUMAN	Cytoplasmic dynein 1 intermediate chain 1 (DH IC-1) [ISOFORM 3]	38.124	8.39	4	3	5.1	68575.5
812	Q9H3Z4_ISOFORM_2	DNJC5_HUMAN	DnaJ homolog subfamily C member 5 (CSP) [ISOFORM 2]	38.02	19.16	6	2	5.58	18801.2
813	Q9ULX7_CHAIN_0	CAH14_HUMAN	Carbonic anhydrase 14 (CA-XIV) [CHAIN 0]	37.828	10.56	3	3	6.1	35953.5
814	Q9P2R3	ANFY1_HUMAN	Rabankyrin-5 {ECO:0000303|PubMed:15328530} (Rank-5 {ECO:0000303|PubMed:22284051})	37.557	4.88	6	4	5.73	128399
815	Q8NFX7_CHAIN_0	STXB6_HUMAN	Syntaxin-binding protein 6 [CHAIN 0]	37.502	10.05	4	3	9.3	23422.6
816	Q96GK7	FAH2A_HUMAN	Fumarylacetoacetate hydrolase domain-containing protein 2A	37.308	10.51	3	2	8.7	34596.2
817	Q04828	AK1C1_HUMAN	Aldo-keto reductase family 1 member C1 (20-alpha-HSD) (DD1/DD2) (HBAB)	37.22	11.15	3	3	8.29	36788.4
818	Q92561	PHYIP_HUMAN	Phytanoyl-CoA hydroxylase-interacting protein (PAHX-AP1) (PAHXAP1)	37.147	7.88	5	3	6.7	37572.6
819	Q07020_ISOFORM_2	RL18_HUMAN	60S ribosomal protein L18 [ISOFORM 2]	36.983	15.09	3	2	11.91	18091.3
820	Q96FC7_ISOFORM_2	PHIPL_HUMAN	Phytanoyl-CoA hydroxylase-interacting protein-like [ISOFORM 2]	36.917	6.86	4	3	6.36	39637.9
821	O75348_CHAIN_0	VATG1_HUMAN	V-type proton ATPase subunit G 1 (V-ATPase subunit G 1) [CHAIN 0]	36.818	13.68	3	2	9.17	13626.3
822	P05413	FABPH_HUMAN	Fatty acid-binding protein, heart (H-FABP) (MDGI) (M-FABP)	36.716	17.29	3	2	6.83	14858
823	Q14203_ISOFORM_5	DCTN1_HUMAN	Dynactin subunit 1 (DP-150) [ISOFORM 5]	36.675	3.69	6	3	5.35	126733
824	Q02978_ISOFORM_2	M2OM_HUMAN	Mitochondrial 2-oxoglutarate/malate carrier protein (OGCP) [ISOFORM 2]	36.532	9.89	4	2	9.97	28494.2
825	P28074_CHAIN_0	PSB5_HUMAN	Proteasome subunit beta type-5 [CHAIN 0]	36.404	13.24	4	2	8.87	22458.4
826	Q03252_CHAIN_0	LMNB2_HUMAN	Lamin-B2 [CHAIN 0]	36.38	6.03	4	3	5.32	67295.3
827	P00488_CHAIN_0	F13A_HUMAN	Coagulation factor XIII A chain (Coagulation factor XIIIa) [CHAIN 0]	36.372	4.18	7	3	5.88	79244.9
828	Q8N1G4_CHAIN_0	LRC47_HUMAN	Leucine-rich repeat-containing protein 47 [CHAIN 0]	36.356	7.56	3	3	8.67	63341.8
829	Q9BSJ8	ESYT1_HUMAN	Extended synaptotagmin-1 (E-Syt1)	36.211	3.62	5	3	5.6	122856
830	Q9UH03_ISOFORM_2	SEPT3_HUMAN	Neuronal-specific septin-3 [ISOFORM 2]	36.161	8.29	8	3	6.54	40100
831	P49748_CHAIN_0	ACADV_HUMAN	Very long-chain specific acyl-CoA dehydrogenase, mitochondrial (VLCAD) [CHAIN 0]	36.104	7.97	4	3	8.08	66175.2
832	Q15185_ISOFORM_3	TEBP_HUMAN	Prostaglandin E synthase 3 (cPGES) [ISOFORM 3]	36.076	23.08	4	2	4.59	14958.5
833	P31942_ISOFORM_3	HNRH3_HUMAN	Heterogeneous nuclear ribonucleoprotein H3 (hnRNP H3) (hnRNP 2H9) [ISOFORM 3]	35.981	9.76	8	2	7.14	31525.3
834	Q15370	ELOB_HUMAN	Transcription elongation factor B polypeptide 2 (EloB)	35.84	31.36	4	2	4.84	13132.8
835	P62333	PRS10_HUMAN	26S protease regulatory subunit 10B	35.824	9.51	3	3	7.64	44173
836	Q02218_CHAIN_0	ODO1_HUMAN	2-oxoglutarate dehydrogenase, mitochondrial (OGDC-E1) [CHAIN 0]	35.602	4.48	5	3	6.11	111340
837	P48506	GSH1_HUMAN	Glutamate--cysteine ligase catalytic subunit	35.582	5.49	9	3	5.8	72765.8
838	P61081	UBC12_HUMAN	NEDD8-conjugating enzyme Ubc12	35.475	15.3	2	2	8.2	20900
839	P49773_CHAIN_0	HINT1_HUMAN	Histidine triad nucleotide-binding protein 1 (PKCI-1) [CHAIN 0]	35.378	20.8	5	2	6.78	13670.7
840	P17302_CHAIN_0	CXA1_HUMAN	Gap junction alpha-1 protein (Cx43) [CHAIN 0]	35.272	9.19	13	2	9.04	42877.2
841	Q9UL25_CHAIN_0	RAB21_HUMAN	Ras-related protein Rab-21 [CHAIN 0]	35.162	13.12	5	2	8.43	23985.2
842	P61018	RAB4B_HUMAN	Ras-related protein Rab-4B	35.008	11.74	9	2	6.18	23586.7
843	P58549	FXYD7_HUMAN	FXYD domain-containing ion transport regulator 7	34.997	18.75	3	2	8.88	8523.85
844	Q99447_ISOFORM_2	PCY2_HUMAN	Ethanolamine-phosphate cytidylyltransferase [ISOFORM 2]	34.794	9	3	2	6.14	35199.8
845	P59190_ISOFORM_2	RAB15_HUMAN	Ras-related protein Rab-15 [ISOFORM 2]	34.568	10.58	13	2	10.05	23517.9
846	Q15435_ISOFORM_2	PP1R7_HUMAN	Protein phosphatase 1 regulatory subunit 7 [ISOFORM 2]	34.429	8.52	5	2	5.18	36837.3
847	P55084_CHAIN_0	ECHB_HUMAN	Trifunctional enzyme subunit beta, mitochondrial [CHAIN 0]	34.106	8.84	6	3	9.3	47484.9
848	Q3ZCW2_CHAIN_0	LEGL_HUMAN	Galectin-related protein [CHAIN 0]	34.059	13.45	4	2	5.28	18854.5
849	P07305_ISOFORM_2	H10_HUMAN	Histone H1.0, N-terminally processed [ISOFORM 2]	33.955	10.73	5	2	10.89	19167
850	Q9Y2Q3_ISOFORM_4	GSTK1_HUMAN	Glutathione S-transferase kappa 1 (hGSTK1) [ISOFORM 4]	33.826	16.39	3	2	6.43	20537.9
851	P62913_ISOFORM_2	RL11_HUMAN	60S ribosomal protein L11 [ISOFORM 2]	33.566	12.43	3	2	9.72	20124.3
852	P99999_CHAIN_0	CYC_HUMAN	Cytochrome c [CHAIN 0]	33.295	18.27	4	2	9.67	11617.5
853	P49755_CHAIN_0	TMEDA_HUMAN	Transmembrane emp24 domain-containing protein 10 (S31I125) (p24delta1) [CHAIN 0]	33.27	14.89	5	2	6.26	21750
854	Q9BUT1_ISOFORM_2	BDH2_HUMAN	3-hydroxybutyrate dehydrogenase type 2 [ISOFORM 2]	33.077	16.18	4	2	9.49	19209.2
855	Q9NQW6	ANLN_HUMAN	Actin-binding protein anillin	33.07	3.47	5	3	8.45	124199
856	O76003	GLRX3_HUMAN	Glutaredoxin-3 (PICOT) (PKCq-interacting protein)	32.971	11.94	3	2	5.39	37432
857	P00387_CHAIN_1	NB5R3_HUMAN	NADH-cytochrome b5 reductase 3 soluble form [CHAIN 1]	32.969	11.27	8	2	7.29	31256.2
858	P05546_CHAIN_0	HEP2_HUMAN	Heparin cofactor 2 (HC-II) (HLS2) [CHAIN 0]	32.966	5.62	5	3	6.39	54960
859	P20472_CHAIN_0	PRVA_HUMAN	Parvalbumin alpha [CHAIN 0]	32.938	25.69	2	2	5.14	11927.6
860	P47985_CHAIN_1	UCRI_HUMAN	Cytochrome b-c1 complex subunit 11 [CHAIN 1]	32.864	22.45	3	2	6.58	21616.6
861	P62993	GRB2_HUMAN	Growth factor receptor-bound protein 2	32.762	11.52	3	2	6.09	25206.4
862	P49720_CHAIN_0	PSB3_HUMAN	Proteasome subunit beta type-3 [CHAIN 0]	32.692	14.71	6	2	6.69	22817.7
863	P51572_CHAIN_0	BAP31_HUMAN	B-cell receptor-associated protein 31 (BCR-associated protein 31) (Bap31) [CHAIN 0]	32.619	10.61	4	2	8.75	27860.4
864	P07384_CHAIN_0	CAN1_HUMAN	Calpain-1 catalytic subunit (CANP 1) (muCANP) [CHAIN 0]	32.606	4.63	7	3	5.55	81758.9
865	P55795_CHAIN_1	HNRH2_HUMAN	Heterogeneous nuclear ribonucleoprotein H2, N-terminally processed [CHAIN 1]	32.56	8.04	7	2	5.99	49132.4
866	P09960_ISOFORM_4	LKHA4_HUMAN	Leukotriene A-4 hydrolase (LTA-4 hydrolase) [ISOFORM 4]	32.554	6.98	4	3	6.34	66851.8
867	O75891	AL1L1_HUMAN	Cytosolic 10-formyltetrahydrofolate dehydrogenase (10-FTHFDH) (FDH)	32.542	4.43	4	3	5.68	98829.3
868	P84074_CHAIN_0	HPCA_HUMAN	Neuron-specific calcium-binding protein hippocalcin [CHAIN 0]	32.508	14.58	4	2	4.95	22296.2
869	Q96E17	RAB3C_HUMAN	Ras-related protein Rab-3C	32.276	11.45	8	2	5.21	25952.2
870	P52943	CRIP2_HUMAN	Cysteine-rich protein 2 (CRP-2)	32.271	16.83	3	2	9.08	22492.7
871	O15145_CHAIN_0	ARPC3_HUMAN	Actin-related protein 2/3 complex subunit 3 (p21-ARC) [CHAIN 0]	32.163	13.56	8	2	8.96	20415.5
872	Q13491_ISOFORM_4	GPM6B_HUMAN	Neuronal membrane glycoprotein M6-b (M6b) [ISOFORM 4]	32.018	7.93	25	2	5.85	36219.7
873	Q9P0J0_CHAIN_0	NDUAD_HUMAN	NADH dehydrogenase [ubiquinone] 1 alpha subcomplex subunit 13 (CI-B16.6) (GRIM-19) (Gene associated with retinoic and IFN-induced mortality 19 protein) [CHAIN 0]	31.967	16.08	5	2	8.97	16567.1
874	Q16543_CHAIN_1	CDC37_HUMAN	Hsp90 co-chaperone Cdc37, N-terminally processed [CHAIN 1]	31.824	11.41	3	2	5.21	44337.1
875	Q9UM22_CHAIN_0	EPDR1_HUMAN	Mammalian ependymin-related protein 1 (MERP-1) [CHAIN 0]	31.782	13.37	4	2	5.59	21732.6
876	P31323_CHAIN_0	KAP3_HUMAN	cAMP-dependent protein kinase type II-beta regulatory subunit [CHAIN 0]	31.704	6.95	3	2	4.86	46170.9
877	Q96A00_ISOFORM_2	PP14A_HUMAN	Protein phosphatase 1 regulatory subunit 14A (CPI-17) [ISOFORM 2]	31.685	26.67	4	2	11.09	13479.5
878	Q9Y639_ISOFORM_3	NPTN_HUMAN	Neuroplastin (SDR-1) [ISOFORM 3]	31.63	10.07	11	2	8.26	30835
879	Q12906_ISOFORM_5	ILF3_HUMAN	Interleukin enhancer-binding factor 3 (DRBP76) (MPP4) (NFAR) (NF-AT-90) (TCP80) [ISOFORM 5]	31.611	5.07	4	3	8.53	74607.3
880	Q9BRF8_ISOFORM_2	CPPED_HUMAN	Serine/threonine-protein phosphatase CPPED1 [ISOFORM 2]	31.553	12.79	4	2	6.3	19035.7
881	P04434	KV310_HUMAN	Ig kappa chain V-III region VH	31.519	24.14	2	2	6.53	12757.5
882	P23284_CHAIN_0	PPIB_HUMAN	Peptidyl-prolyl cis-trans isomerase B (PPIase B) (SCYLP) [CHAIN 0]	31.497	12.02	5	2	9.35	20289.3
883	P09455_CHAIN_0	RET1_HUMAN	Retinol-binding protein 1 (CRBP) (CRBP-I) [CHAIN 0]	31.361	16.42	3	2	5.11	15719
884	P84243	H33_HUMAN	Histone H3.3	31.26	16.18	14	2	11.4	15327.9
885	Q8N335	GPD1L_HUMAN	Glycerol-3-phosphate dehydrogenase 1-like protein (GPD1-L)	31.189	7.41	5	2	6.99	38418.8
886	Q9Y3C6	PPIL1_HUMAN	Peptidyl-prolyl cis-trans isomerase-like 1 (PPIase)	31.029	20.48	7	2	8.53	18236.8
887	P10746	HEM4_HUMAN	Uroporphyrinogen-III synthase (UROIIIS) (UROS)	30.862	10.94	2	2	5.5	28627.7
888	Q8N3J6_ISOFORM_5	CADM2_HUMAN	Cell adhesion molecule 2 (IgSF4D) (NECL-3) (SynCAM 2) [ISOFORM 5]	30.747	11.5	5	2	5.25	31381.7
889	P53680_ISOFORM_2	AP2S1_HUMAN	AP-2 complex subunit sigma [ISOFORM 2]	30.686	22.12	3	2	5.87	12417.4
890	P23471_ISOFORM_3	PTPRZ_HUMAN	Receptor-type tyrosine-protein phosphatase zeta (R-PTP-zeta) [ISOFORM 3]	30.68	2.28	7	3	5.08	162663
891	P27695	APEX1_HUMAN	DNA-(apurinic or apyrimidinic site) lyase, mitochondrial	30.627	11.01	2	2	8.52	35554.5
892	Q9UNS2_CHAIN_0	CSN3_HUMAN	COP9 signalosome complex subunit 3 (SGN3) (Signalosome subunit 3) [CHAIN 0]	30.624	5.92	3	2	6.34	47742
893	Q6YN16_ISOFORM_2	HSDL2_HUMAN	Hydroxysteroid dehydrogenase-like protein 2 [ISOFORM 2]	30.497	8.7	3	2	6.07	37320.2
894	P08247	SYPH_HUMAN	Synaptophysin	30.447	7.35	12	2	4.72	33845.3
895	Q8WVJ2_CHAIN_0	NUDC2_HUMAN	NudC domain-containing protein 2 [CHAIN 0]	30.353	19.23	4	2	5.12	17544.7
896	Q9BT78_ISOFORM_2	CSN4_HUMAN	COP9 signalosome complex subunit 4 (SGN4) (Signalosome subunit 4) [ISOFORM 2]	30.345	7.67	4	2	6.65	40196.9
897	O43665_ISOFORM_2	RGS10_HUMAN	Regulator of G-protein signaling 10 (RGS10) [ISOFORM 2]	30.328	16.77	2	2	5.8	19608
898	Q9BUP0_ISOFORM_2	EFHD1_HUMAN	EF-hand domain-containing protein D1 [ISOFORM 2]	29.978	19.58	3	2	5.22	16145.5
899	O95139_ISOFORM_2	NDUB6_HUMAN	NADH dehydrogenase [ubiquinone] 1 beta subcomplex subunit 6 (CI-B17) [ISOFORM 2]	29.932	17.7	7	2	9.65	13716.1
900	P43003_ISOFORM_2	EAA1_HUMAN	Excitatory amino acid transporter 1 (GLAST-1) [ISOFORM 2]	29.88	6.64	4	2	9.17	55149.1
901	P02100	HBE_HUMAN	Hemoglobin subunit epsilon	29.797	12.93	109	2	9.02	16202.8
902	Q9H201_ISOFORM_2	EPN3_HUMAN	Epsin-3 [ISOFORM 2]	29.655	6.73	2	2	9.56	23607.6
903	Q9Y2J0_ISOFORM_2	RP3A_HUMAN	Rabphilin-3A [ISOFORM 2]	29.646	6.23	15	2	8.81	76386.1
904	P07360_CHAIN_0	CO8G_HUMAN	Complement component C8 gamma chain [CHAIN 0]	29.593	15.93	3	2	8.87	20385.1
905	O95433_ISOFORM_2	AHSA1_HUMAN	Activator of 90 kDa heat shock protein ATPase homolog 1 (AHA1) [ISOFORM 2]	29.505	11.46	4	2	5.63	32339.6
906	Q16799_ISOFORM_RTN1-C	RTN1_HUMAN	Reticulon-1 [ISOFORM RTN1-C]	29.502	11.06	6	2	9.17	23575.8
907	P62277_CHAIN_0	RS13_HUMAN	40S ribosomal protein S13 [CHAIN 0]	29.386	15.33	5	2	10.63	17091.1
908	P61077	UB2D3_HUMAN	Ubiquitin-conjugating enzyme E2 D3	29.36	23.13	3	2	8.36	16687.2
909	P54819_ISOFORM_3	KAD2_HUMAN	Adenylate kinase 2, mitochondrial, N-terminally processed {ECO:0000255|HAMAP-Rule:MF_03168} [ISOFORM 3]	29.341	12.87	4	2	9.11	22265.1
910	Q9NS86_CHAIN_0	LANC2_HUMAN	LanC-like protein 2 [CHAIN 0]	29.225	5.57	2	2	7.61	50723.1
911	P36957_CHAIN_0	ODO2_HUMAN	Dihydrolipoyllysine-residue succinyltransferase component of 2-oxoglutarate dehydrogenase complex, mitochondrial (OGDC-E2) [CHAIN 0]	29.145	7.51	5	2	6.08	41389.7
912	O60506_ISOFORM_5	HNRPQ_HUMAN	Heterogeneous nuclear ribonucleoprotein Q (hnRNP Q) (GRY-RBP) [ISOFORM 5]	29.066	6.34	3	2	9.02	46328.2
913	Q04760_ISOFORM_2	LGUL_HUMAN	Lactoylglutathione lyase (Glx I) [ISOFORM 2]	29	15.38	5	2	6.14	19043
914	P19652_CHAIN_0	A1AG2_HUMAN	Alpha-1-acid glycoprotein 2 (AGP 2) (OMD 2) [CHAIN 0]	28.988	14.75	2	2	5.23	21651.2
915	P61601_CHAIN_0	NCALD_HUMAN	Neurocalcin-delta [CHAIN 0]	28.966	11.98	3	2	5.36	22114
916	Q92876_ISOFORM_2	KLK6_HUMAN	Kallikrein-6 [ISOFORM 2]	28.914	15.33	2	2	6.87	15055.1
917	P11310_CHAIN_0	ACADM_HUMAN	Medium-chain specific acyl-CoA dehydrogenase, mitochondrial (MCAD) [CHAIN 0]	28.897	7.07	2	2	7.68	43642.9
918	P16070_ISOFORM_15	CD44_HUMAN	CD44 antigen (ECMR-III) (PGP-1) (PGP-I) [ISOFORM 15]	28.884	7.48	5	2	5.09	32074.6
919	P30040_CHAIN_0	ERP29_HUMAN	Endoplasmic reticulum resident protein 29 (ERp29) (ERp28) (ERp31) [CHAIN 0]	28.853	11.79	3	2	6.86	25852.6
920	P09651_ISOFORM_2	ROA1_HUMAN	Heterogeneous nuclear ribonucleoprotein A1, N-terminally processed [ISOFORM 2]	28.817	11.99	3	2	9.3	29386.4
921	Q15717_CHAIN_0	ELAV1_HUMAN	ELAV-like protein 1 (HuR) [CHAIN 0]	28.807	7.38	4	2	9.33	35960.7
922	P53597_CHAIN_0	SUCA_HUMAN	Succinyl-CoA ligase [ADP/GDP-forming] subunit alpha, mitochondrial (SCS-alpha) [CHAIN 0]	28.776	10.13	4	2	8.9	32226.1
923	Q14315_ISOFORM_2	FLNC_HUMAN	Filamin-C (FLN-C) (FLNc) [ISOFORM 2]	28.726	1.56	5	3	5.67	287281
924	Q6IQ20	NAPEP_HUMAN	N-acyl-phosphatidylethanolamine-hydrolyzing phospholipase D (N-acyl phosphatidylethanolamine phospholipase D) (NAPE-PLD) (NAPE-hydrolyzing phospholipase D)	28.491	7.38	4	2	5.8	45595.5
925	P53041_CHAIN_0	PPP5_HUMAN	Serine/threonine-protein phosphatase 5 (PP5) (PP-T) (PPT) [CHAIN 0]	28.405	5.02	3	2	5.98	56747.5
926	Q9NX40	OCAD1_HUMAN	OCIA domain-containing protein 1	28.401	10.61	3	2	7.7	27626.1
927	P61225_CHAIN_0	RAP2B_HUMAN	Ras-related protein Rap-2b [CHAIN 0]	28.391	7.78	5	2	4.8	20178.9
928	Q9Y285_ISOFORM_2	SYFA_HUMAN	Phenylalanine--tRNA ligase alpha subunit (PheRS) [ISOFORM 2]	28.265	5.66	2	2	7.87	54157.8
929	Q00688_CHAIN_0	FKBP3_HUMAN	Peptidyl-prolyl cis-trans isomerase FKBP3 (PPIase FKBP3) (25 kDa FKBP) (FKBP-25) (FKBP-3) [CHAIN 0]	28.243	13	5	2	9.36	25045.6
930	Q9UGV2_ISOFORM_3	NDRG3_HUMAN	Protein NDRG3 [ISOFORM 3]	28.119	6.64	2	2	5.06	31484.4
931	Q9NZL9_ISOFORM_2	MAT2B_HUMAN	Methionine adenosyltransferase 2 subunit beta (MAT II beta) [ISOFORM 2]	28.074	9.29	2	2	6.32	36401.4
932	Q6DN90_ISOFORM_2	IQEC1_HUMAN	IQ motif and SEC7 domain-containing protein 1 [ISOFORM 2]	28.06	4.76	5	3	7.87	94913.8
933	P35998_CHAIN_0	PRS7_HUMAN	26S protease regulatory subunit 7 [CHAIN 0]	28.056	6.02	4	2	5.86	48502.7
934	O43765	SGTA_HUMAN	Small glutamine-rich tetratricopeptide repeat-containing protein alpha (UBP)	28.027	8.95	3	2	4.82	34063.1
935	Q14982_CHAIN_0	OPCM_HUMAN	Opioid-binding protein/cell adhesion molecule (OBCAM) (OPCML) (Opioid-binding cell adhesion molecule) [CHAIN 0]	27.972	13.56	3	2	5.53	32422.6
936	Q9GZM7_ISOFORM_3	TINAL_HUMAN	Tubulointerstitial nephritis antigen-like (OLRG-2) (TIN Ag-related protein) (TIN-Ag-RP) [ISOFORM 3]	27.929	7.11	2	2	7.24	48807.5
937	Q06124_ISOFORM_3	PTN11_HUMAN	Tyrosine-protein phosphatase non-receptor type 11 (PTP-1D) (PTP-2C) (SHP-2) (Shp2) [ISOFORM 3]	27.886	5.43	3	2	7.29	52827.5
938	Q9BS40	LXN_HUMAN	Latexin (ECI) (TCI)	27.822	12.16	3	2	5.65	25750.2
939	Q13642_ISOFORM_1	FHL1_HUMAN	Four and a half LIM domains protein 1 (FHL-1) (SLIM) (SLIM-1) [ISOFORM 1]	27.802	9.64	3	2	8.76	31894.8
940	P48507_ISOFORM_2	GSH0_HUMAN	Glutamate--cysteine ligase regulatory subunit [ISOFORM 2]	27.774	10.71	2	2	5.91	28135.1
941	P32004_CHAIN_0	L1CAM_HUMAN	Neural cell adhesion molecule L1 (N-CAM-L1) (NCAM-L1) [CHAIN 0]	27.739	3.23	4	3	5.84	137831
942	P62191_ISOFORM_2	PRS4_HUMAN	26S protease regulatory subunit 4 (P26s4) [ISOFORM 2]	27.688	7.36	2	2	4.94	41167
943	P25686_ISOFORM_2	DNJB2_HUMAN	DnaJ homolog subfamily B member 2 (HSJ-1) [ISOFORM 2]	27.632	9.39	5	2	5.07	30568.6
944	Q13630	FCL_HUMAN	GDP-L-fucose synthase	27.611	9.66	4	2	6.26	35892.7
945	O43633	CHM2A_HUMAN	Charged multivesicular body protein 2a (CHMP2a) (Vps2-1) (hVps2-1)	27.61	9.46	3	2	6.49	25103.9
946	Q9UFN0	NPS3A_HUMAN	Protein NipSnap homolog 3A (NipSnap3A) (NipSnap4) (TassC)	27.546	12.96	4	2	9.32	28466.6
947	P27338_CHAIN_0	AOFB_HUMAN	Amine oxidase [flavin-containing] B (MAO-B) [CHAIN 0]	27.505	5.97	3	2	7.58	58631.7
948	P61247_CHAIN_0	RS3A_HUMAN	40S ribosomal protein S3a {ECO:0000255|HAMAP-Rule:MF_03122} (Fte-1) [CHAIN 0]	27.459	9.51	4	2	9.79	29813.7
949	Q9UBQ0	VPS29_HUMAN	Vacuolar protein sorting-associated protein 29 (hVPS29)	27.384	12.64	4	2	6.49	20505.7
950	O60256_ISOFORM_4	KPRB_HUMAN	Phosphoribosyl pyrophosphate synthase-associated protein 2 (PRPP synthase-associated protein 2) (PAP41) [ISOFORM 4]	27.291	9.89	4	2	7.08	31321.6
951	P60866_CHAIN_0	RS20_HUMAN	40S ribosomal protein S20 [CHAIN 0]	27.272	12.71	3	2	10.07	13241.5
952	P22694_ISOFORM_8	KAPCB_HUMAN	cAMP-dependent protein kinase catalytic subunit beta (PKA C-beta) [ISOFORM 8]	27.269	11.28	3	2	9.2	29696.4
953	P04275_CHAIN_1	VWF_HUMAN	von Willebrand antigen 2 [CHAIN 1]	27.24	2.15	4	3	5.38	225697
954	Q9H313_ISOFORM_5	TTYH1_HUMAN	Protein tweety homolog 1 (hTTY1) [ISOFORM 5]	27.173	8.44	3	2	6	35119.5
955	Q8TBX8_ISOFORM_2	PI42C_HUMAN	Phosphatidylinositol 5-phosphate 4-kinase type-2 gamma (PI(5)P 4-kinase type II gamma) (PIP4KII-gamma) [ISOFORM 2]	27.112	4.83	8	2	7.25	41922.1
956	Q9Y2B0_CHAIN_0	CNPY2_HUMAN	Protein canopy homolog 2 [CHAIN 0]	26.966	18.52	2	2	4.8	18541.6
957	O43181_CHAIN_0	NDUS4_HUMAN	NADH dehydrogenase [ubiquinone] iron-sulfur protein 4, mitochondrial (CI-18 kDa) (CI-AQDQ) [CHAIN 0]	26.964	23.31	2	2	9.52	15385.3
958	Q6NVY1_ISOFORM_2	HIBCH_HUMAN	3-hydroxyisobutyryl-CoA hydrolase, mitochondrial (HIB-CoA hydrolase) (HIBYL-CoA-H) [ISOFORM 2]	26.867	6.51	3	2	8.88	38012.2
959	P08697_ISOFORM_2	A2AP_HUMAN	Alpha-2-antiplasmin (Alpha-2-AP) (Alpha-2-PI) [ISOFORM 2]	26.752	7.03	6	2	5.84	47907
960	Q9HDC9_ISOFORM_2	APMAP_HUMAN	Adipocyte plasma membrane-associated protein [ISOFORM 2]	26.68	7.27	3	2	5.89	32160.9
961	Q9P0V9_ISOFORM_3	SEP10_HUMAN	Septin-10 [ISOFORM 3]	26.593	6.96	2	2	6.73	50065.2
962	Q6PIU2_ISOFORM_3	NCEH1_HUMAN	Neutral cholesterol ester hydrolase 1 (NCEH) [ISOFORM 3]	26.485	10.18	2	2	6.52	31167.8
963	O15173	PGRC2_HUMAN	Membrane-associated progesterone receptor component 2	26.445	10.31	3	2	4.78	23818.5
964	O75663	TIPRL_HUMAN	TIP41-like protein (TIP)	26.355	9.56	2	2	5.68	31444
965	P35237	SPB6_HUMAN	Serpin B6 (CAP) (PI-6)	26.336	6.38	4	2	5.25	42621.9
966	Q14103_ISOFORM_4	HNRPD_HUMAN	Heterogeneous nuclear ribonucleoprotein D0 (hnRNP D0) [ISOFORM 4]	26.29	8.36	6	2	8.73	30672.3
967	P31153_ISOFORM_2	METK2_HUMAN	S-adenosylmethionine synthase isoform type-2 (AdoMet synthase 2) (MAT 2) (MAT-II) [ISOFORM 2]	26.257	8.7	3	2	7.12	32964.7
968	P56556	NDUA6_HUMAN	NADH dehydrogenase [ubiquinone] 1 alpha subcomplex subunit 6 (CI-B14)	26.235	15.58	2	2	10.24	17870.8
969	P25685_ISOFORM_2	DNJB1_HUMAN	DnaJ homolog subfamily B member 1 (HSP40) (Heat shock protein 40) (hDj-1) [ISOFORM 2]	26.232	12.5	3	2	9.22	27016.1
970	Q15942_CHAIN_0	ZYX_HUMAN	Zyxin [CHAIN 0]	26.23	6.3	3	2	6.34	61146.2
971	P78417_ISOFORM_2	GSTO1_HUMAN	Glutathione S-transferase omega-1 (GSTO-1) (GSTO 1-1) (MMA(V) reductase) (SPG-R) [ISOFORM 2]	26.125	12.98	2	2	7.57	23708.5
972	P07910_ISOFORM_4	HNRPC_HUMAN	Heterogeneous nuclear ribonucleoproteins C1/C2 (hnRNP C1/C2) [ISOFORM 4]	26.057	9.2	3	2	4.58	27821.5
973	Q13409_ISOFORM_2F	DC1I2_HUMAN	Cytoplasmic dynein 1 intermediate chain 2 (DH IC-2) [ISOFORM 2F]	25.898	4.58	4	2	5.2	68298.2
974	Q96I99_CHAIN_0	SUCB2_HUMAN	Succinyl-CoA ligase [GDP-forming] subunit beta, mitochondrial (SCS-betaG) [CHAIN 0]	25.816	5.57	2	2	5.25	42564.9
975	P05129_ISOFORM_2	KPCG_HUMAN	Protein kinase C gamma type (PKC-gamma) [ISOFORM 2]	25.786	4.74	5	2	6.9	62030.1
976	Q92882_CHAIN_0	OSTF1_HUMAN	Osteoclast-stimulating factor 1 [CHAIN 0]	25.786	9.39	3	2	5.61	23655.6
977	P07357_CHAIN_0	CO8A_HUMAN	Complement component C8 alpha chain [CHAIN 0]	25.761	5.05	3	2	5.84	61711.1
978	Q9NY33_ISOFORM_2	DPP3_HUMAN	Dipeptidyl peptidase 3 (DPP III) [ISOFORM 2]	25.755	7.57	3	2	5.61	35489.3
979	P68402	PA1B2_HUMAN	Platelet-activating factor acetylhydrolase IB subunit beta (PAF-AH 30 kDa subunit) (PAFAH subunit beta)	25.637	12.66	3	2	5.7	25569.3
980	P31689_ISOFORM_2	DNJA1_HUMAN	DnaJ homolog subfamily A member 1 (HSJ-2) (hDj-2) [ISOFORM 2]	25.396	7.85	2	2	8.91	37044.8
981	P63151_CHAIN_0	2ABA_HUMAN	Serine/threonine-protein phosphatase 2A 55 kDa regulatory subunit B alpha isoform [CHAIN 0]	25.381	5.61	3	2	5.92	51560.9
982	Q9NYI0_ISOFORM_3	PSD3_HUMAN	PH and SEC7 domain-containing protein 3 [ISOFORM 3]	25.134	4.68	2	2	8.95	58077
983	Q14558	KPRA_HUMAN	Phosphoribosyl pyrophosphate synthase-associated protein 1 (PRPP synthase-associated protein 1) (PAP39)	25.013	7.87	5	2	7.09	39393.7
984	P07602_CHAIN_0	SAP_HUMAN	Saposin-D [CHAIN 0]	24.971	5.12	4	2	5.1	56492.6
985	Q9Y371_ISOFORM_3	SHLB1_HUMAN	Endophilin-B1 (Bif-1) [ISOFORM 3]	24.956	12.08	2	2	6.34	29318.2
986	P49327	FAS_HUMAN	Fatty acid synthase	24.907	1.67	3	3	6.03	273427
987	P41219	PERI_HUMAN	Peripherin	24.844	4.26	7	2	5.42	53650.9
988	Q6IBS0_CHAIN_0	TWF2_HUMAN	Twinfilin-2 (hA6RP) [CHAIN 0]	24.808	9.2	3	2	6.54	39416.9
989	P43243_CHAIN_0	MATR3_HUMAN	Matrin-3 [CHAIN 0]	24.807	4.26	3	2	5.91	94492.1
990	P62899_ISOFORM_3	RL31_HUMAN	60S ribosomal protein L31 [ISOFORM 3]	24.733	19.01	2	2	10.95	13995.5
991	Q9UKK9	NUDT5_HUMAN	ADP-sugar pyrophosphatase (Nudix motif 5)	24.677	11.87	2	2	4.93	24327.6
992	P35222_CHAIN_0	CTNB1_HUMAN	Catenin beta-1 [CHAIN 0]	24.526	3.85	3	2	5.57	85365.4
993	Q86UX7_ISOFORM_2	URP2_HUMAN	Fermitin family homolog 3 [ISOFORM 2]	24.438	5.58	5	2	6.42	75430.2
994	Q8N3V7_ISOFORM_3	SYNPO_HUMAN	Synaptopodin [ISOFORM 3]	24.308	4.53	3	2	9.44	73666.9
995	Q9ULC3_CHAIN_0	RAB23_HUMAN	Ras-related protein Rab-23 [CHAIN 0]	24.267	11.54	2	2	6.76	26361.9
996	P43121_CHAIN_0	MUC18_HUMAN	Cell surface glycoprotein MUC18 [CHAIN 0]	24.247	4.17	2	2	5.52	69257.4
997	P23381_CHAIN_2	SYWC_HUMAN	T2-TrpRS [CHAIN 2]	24.229	10.05	2	2	7.64	43328.6
998	Q00013_ISOFORM_2	EM55_HUMAN	55 kDa erythrocyte membrane protein (p55) [ISOFORM 2]	24.161	9.17	3	2	7.18	49074.9
999	P13671_CHAIN_0	CO6_HUMAN	Complement component C6 [CHAIN 0]	24.149	2.52	3	2	6.24	102412
1000	P46108_ISOFORM_Crk-I	CRK_HUMAN	Adapter molecule crk [ISOFORM Crk-I]	24.11	12.75	2	2	5.5	22905.5
1001	P36871_ISOFORM_3	PGM1_HUMAN	Phosphoglucomutase-1 (PGM 1) [ISOFORM 3]	24.097	8.22	2	2	5.73	40282.7
1002	P12956_ISOFORM_2	XRCC6_HUMAN	X-ray repair cross-complementing protein 6 (5'-dRP lyase Ku70) (CTC75) (CTCBF) (Ku70) (TLAA) [ISOFORM 2]	24.094	4.58	2	2	6.22	65148.7
1003	Q9UNE7_ISOFORM_2	CHIP_HUMAN	E3 ubiquitin-protein ligase CHIP {ECO:0000305} [ISOFORM 2]	23.976	10.39	4	2	5.14	27067.3
1004	Q7KZF4_CHAIN_0	SND1_HUMAN	Staphylococcal nuclease domain-containing protein 1 [CHAIN 0]	23.94	3.19	2	2	6.93	101866
1005	O43865_ISOFORM_2	SAHH2_HUMAN	Putative adenosylhomocysteinase 2 (AdoHcyase 2) [ISOFORM 2]	23.742	4.76	13	2	7.76	53753.5
1006	O00291_ISOFORM_3	HIP1_HUMAN	Huntingtin-interacting protein 1 (HIP-1) (HIP-I) [ISOFORM 3]	23.701	3.35	2	2	5.19	110663
1007	Q13148	TADBP_HUMAN	TAR DNA-binding protein 43 (TDP-43)	23.659	5.8	3	2	6.04	44739.8
1008	P40121_ISOFORM_2	CAPG_HUMAN	Macrophage-capping protein [ISOFORM 2]	23.537	7.51	3	2	7.08	36856.7
1009	P23468_ISOFORM_3	PTPRD_HUMAN	Receptor-type tyrosine-protein phosphatase delta (Protein-tyrosine phosphatase delta) (R-PTP-delta) [ISOFORM 3]	23.481	2.17	3	2	6.23	156088
1010	Q9C0C9	UBE2O_HUMAN	E2/E3 hybrid ubiquitin-protein ligase UBE2O (Ubiquitin-conjugating enzyme E2-230K)	23.455	3.41	8	2	5.02	141294
1011	Q96KN2_CHAIN_0	CNDP1_HUMAN	Beta-Ala-His dipeptidase [CHAIN 0]	23.324	4.57	3	2	5.12	53877.6
1012	Q9HB71_CHAIN_0	CYBP_HUMAN	Calcyclin-binding protein (CacyBP) (hCacyBP) [CHAIN 0]	23.257	8.81	2	2	8.6	26078.8
1013	P24863	CCNC_HUMAN	Cyclin-C (hSRB11)	23.196	21.2	2	2	7.56	33242.7
1014	P46926	GNPI1_HUMAN	Glucosamine-6-phosphate isomerase 1 (GNPDA 1) (GlcN6P deaminase 1)	23.171	13.49	2	2	6.6	32668.5
1015	P61604_CHAIN_0	CH10_HUMAN	10 kDa heat shock protein, mitochondrial (Hsp10) (CPN10) (EPF) [CHAIN 0]	23.162	14.85	2	2	9.23	10800.5
1016	P61978_ISOFORM_3	HNRPK_HUMAN	Heterogeneous nuclear ribonucleoprotein K (hnRNP K) (TUNP) [ISOFORM 3]	23.162	7.5	3	2	5.47	48562.5
1017	P48739_CHAIN_0	PIPNB_HUMAN	Phosphatidylinositol transfer protein beta isoform (PI-TP-beta) (PtdIns transfer protein beta) (PtdInsTP beta) [CHAIN 0]	22.918	12.22	3	2	6.73	31408.9
1018	P63244_CHAIN_1	GBLP_HUMAN	Guanine nucleotide-binding protein subunit beta-2-like 1, N-terminally processed [CHAIN 1]	22.916	9.18	2	2	8.08	34945.5
1019	O43583_CHAIN_0	DENR_HUMAN	Density-regulated protein (DRP) (SMAP-3) [CHAIN 0]	22.886	16.75	2	2	5.35	21960.8
1020	Q9UJZ1_ISOFORM_2	STML2_HUMAN	Stomatin-like protein 2, mitochondrial (SLP-2) (Paratarg-7) [ISOFORM 2]	22.801	9.97	3	2	8.68	33337.1
1021	Q4G0N4_ISOFORM_3	NAKD2_HUMAN	NAD kinase 2, mitochondrial [ISOFORM 3]	22.8	9.32	3	2	6.55	31716
1022	Q9BRK0	REEP2_HUMAN	Receptor expression-enhancing protein 2	22.785	18.25	2	2	9.6	28260.7
1023	Q8WUM4_CHAIN_0	PDC6I_HUMAN	Programmed cell death 6-interacting protein (PDCD6-interacting protein) [CHAIN 0]	22.762	2.88	2	2	6.24	95892
1024	P23246_ISOFORM_Short	SFPQ_HUMAN	Splicing factor, proline- and glutamine-rich (hPOMp100) (PSF) (PTB-associated-splicing factor) [ISOFORM Short]	22.745	3.44	4	2	9.33	72263.2
1025	O43681_CHAIN_0	ASNA_HUMAN	ATPase ASNA1 {ECO:0000255|HAMAP-Rule:MF_03112} [CHAIN 0]	22.702	7.49	3	2	4.86	38661.6
1026	Q13153_CHAIN_0	PAK1_HUMAN	Serine/threonine-protein kinase PAK 1 (PAK-1) [CHAIN 0]	22.668	6.07	2	2	5.63	60515.7
1027	P00736_CHAIN_1	C1R_HUMAN	Complement C1r subcomponent light chain [CHAIN 1]	22.452	5.16	3	2	6.23	51135.6
1028	P55011_ISOFORM_2	S12A2_HUMAN	Solute carrier family 12 member 2 [ISOFORM 2]	22.328	2.68	8	2	6.08	129679
1029	Q00765	REEP5_HUMAN	Receptor expression-enhancing protein 5	22.319	8.99	3	2	8.57	21493.1
1030	Q9Y6K8_ISOFORM_3	KAD5_HUMAN	Adenylate kinase isoenzyme 5 (AK 5) [ISOFORM 3]	22.201	4.48	2	2	5	60314.6
1031	P31146	COR1A_HUMAN	Coronin-1A (Clipin-A) (TACO)	22.179	6.07	3	2	6.4	51026.3
1032	P25788	PSA3_HUMAN	Proteasome subunit alpha type-3	22.171	9.41	5	2	5.28	28433.2
1033	O95202_CHAIN_0	LETM1_HUMAN	LETM1 and EF-hand domain-containing protein 1, mitochondrial [CHAIN 0]	21.984	4.33	5	2	5.44	70946.7
1034	Q96PD5_CHAIN_0	PGRP2_HUMAN	N-acetylmuramoyl-L-alanine amidase (PGRP-L) [CHAIN 0]	21.978	3.78	4	2	8.02	59980.3
1035	O95757	HS74L_HUMAN	Heat shock 70 kDa protein 4L	21.977	2.86	3	2	5.68	94512.5
1036	Q96PU8_ISOFORM_3	QKI_HUMAN	Protein quaking (Hqk) (HqkI) [ISOFORM 3]	21.828	9.46	5	2	6.06	35232.9
1037	P48059_CHAIN_0	LIMS1_HUMAN	LIM and senescent cell antigen-like-containing domain protein 1 (PINCH-1) [CHAIN 0]	21.761	6.48	2	2	8.5	37120.1
1038	P16930_CHAIN_0	FAAA_HUMAN	Fumarylacetoacetase (FAA) [CHAIN 0]	21.721	5.5	3	2	6.63	46243.1
1039	P05165_CHAIN_0	PCCA_HUMAN	Propionyl-CoA carboxylase alpha chain, mitochondrial (PCCase subunit alpha) [CHAIN 0]	21.663	4.44	3	2	6.25	74247
1040	P07099	HYEP_HUMAN	Epoxide hydrolase 1	21.628	4.18	4	2	6.98	52948.9
1041	Q9UI12_ISOFORM_2	VATH_HUMAN	V-type proton ATPase subunit H (V-ATPase subunit H) (NBP1) [ISOFORM 2]	21.547	8.17	3	2	6.18	54151.2
1042	P49591	SYSC_HUMAN	Serine--tRNA ligase, cytoplasmic (SerRS)	21.448	4.28	2	2	6.16	58777.3
1043	P09874_CHAIN_0	PARP1_HUMAN	Poly [ADP-ribose] polymerase 1 (PARP-1) (ARTD1) (ADPRT 1) [CHAIN 0]	21.429	3.16	3	2	9.02	112953
1044	Q9NR45_CHAIN_0	SIAS_HUMAN	Sialic acid synthase [CHAIN 0]	21.297	7.82	2	2	6.47	40176.3
1045	Q9ULD0_CHAIN_0	OGDHL_HUMAN	2-oxoglutarate dehydrogenase-like, mitochondrial (OGDC-E1-like) [CHAIN 0]	21.292	2.88	3	2	6.1	106443
1046	Q96FN4_ISOFORM_2	CPNE2_HUMAN	Copine-2 [ISOFORM 2]	21.207	5.38	2	2	5.96	49890.1
1047	Q14108	SCRB2_HUMAN	Lysosome membrane protein 2 (LGP85) (LIMP II)	21.179	5.65	2	2	5.05	54290.2
1048	P14314_CHAIN_0	GLU2B_HUMAN	Glucosidase 2 subunit beta (PKCSH) [CHAIN 0]	21.155	4.09	2	2	4.34	57816.3
1049	P35858_CHAIN_0	ALS_HUMAN	Insulin-like growth factor-binding protein complex acid labile subunit (ALS) [CHAIN 0]	21.047	3.98	2	2	6.23	63246.6
1050	P22676	CALB2_HUMAN	Calretinin (CR)	21.026	7.75	2	2	5.13	31539.9
1051	Q9NZN3	EHD3_HUMAN	EH domain-containing protein 3	20.892	3.93	3	2	6.21	60887.1
1052	Q92556	ELMO1_HUMAN	Engulfment and cell motility protein 1	20.78	3.85	3	2	5.95	83829.5
1053	Q8TD22	SFXN5_HUMAN	Sideroflexin-5	20.638	5.59	3	2	9.51	37124.3
1054	P22792_CHAIN_0	CPN2_HUMAN	Carboxypeptidase N subunit 2 [CHAIN 0]	20.504	4.96	2	2	5.63	58226.8
1055	P38919_CHAIN_1	IF4A3_HUMAN	Eukaryotic initiation factor 4A-III, N-terminally processed [CHAIN 1]	20.47	7.56	4	2	6.65	46739.9
1056	Q8WXD9	CSKI1_HUMAN	Caskin-1	20.457	2.87	5	2	9.24	149814
1057	O60271_ISOFORM_5	JIP4_HUMAN	C-Jun-amino-terminal kinase-interacting protein 4 (JIP-4) (JNK-interacting protein 4) (CT89) (HLC-6) (JLP) (PHET) [ISOFORM 5]	20.369	3.01	4	2	4.83	103212
1058	P07225_CHAIN_0	PROS_HUMAN	Vitamin K-dependent protein S [CHAIN 0]	20.175	4.88	3	2	5.22	70645.2
1059	P27918_CHAIN_0	PROP_HUMAN	Properdin [CHAIN 0]	19.992	7.47	3	2	8.38	48494
1060	O14672_CHAIN_0	ADA10_HUMAN	Disintegrin and metalloproteinase domain-containing protein 10 (ADAM 10) [CHAIN 0]	19.926	3.55	2	2	8.24	59401.4
1061	O94832_CHAIN_0	MYO1D_HUMAN	Unconventional myosin-Id [CHAIN 0]	19.881	2.59	3	2	9.46	116071
1062	P17301_CHAIN_0	ITA2_HUMAN	Integrin alpha-2 (GPIa) [CHAIN 0]	19.762	1.91	2	2	5.18	126378
1063	Q92542_CHAIN_0	NICA_HUMAN	Nicastrin [CHAIN 0]	19.678	3.4	2	2	5.59	75251.2
1064	O00468_CHAIN_1	AGRIN_HUMAN	Agrin C-terminal 22 kDa fragment (C22) [CHAIN 1]	19.553	2.33	3	2	5.24	111895
1065	P39656_CHAIN_0	OST48_HUMAN	Dolichyl-diphosphooligosaccharide--protein glycosyltransferase 48 kDa subunit (DDOST 48 kDa subunit) (Oligosaccharyl transferase 48 kDa subunit) [CHAIN 0]	19.33	4.83	2	2	5.5	46116.2
1066	P05067_ISOFORM_APP639	A4_HUMAN	C31 [ISOFORM APP639]	19.026	3.29	3	2	4.75	72553
1067	Q9UKG1	DP13A_HUMAN	DCC-interacting protein 13-alpha (Dip13-alpha)	19.021	4.23	2	2	5.32	79663.5
1068	Q02952_ISOFORM_3	AKA12_HUMAN	A-kinase anchor protein 12 (AKAP-12) (AKAP 250) [ISOFORM 3]	18.831	1.97	3	2	4.4	180990
1069	O75131	CPNE3_HUMAN	Copine-3	18.647	4.28	2	2	5.71	60130.7
1070	O43426_ISOFORM_4	SYNJ1_HUMAN	Synaptojanin-1 [ISOFORM 4]	18.602	3.85	5	2	8.75	58068.3
1071	Q13423_CHAIN_0	NNTM_HUMAN	NAD(P) transhydrogenase, mitochondrial [CHAIN 0]	18.472	2.88	2	2	7.9	109041
1072	P17252_CHAIN_0	KPCA_HUMAN	Protein kinase C alpha type (PKC-A) (PKC-alpha) [CHAIN 0]	18.252	4.17	2	2	6.76	76618.8
1073	Q9NZ32	ARP10_HUMAN	Actin-related protein 10 (hARP11)	18.146	5.28	2	2	7.54	46307
1074	Q99460_ISOFORM_2	PSMD1_HUMAN	26S proteasome non-ATPase regulatory subunit 1 [ISOFORM 2]	17.4	2.17	3	2	5.16	102258
1075	P16112_ISOFORM_3	PGCA_HUMAN	Aggrecan core protein 2 [ISOFORM 3]	16.916	1.04	4	2	4.05	239235
1076	Q13616	CUL1_HUMAN	Cullin-1 (CUL-1)	16.815	3.74	2	2	8.31	89678.6
1077	P27797_CHAIN_0	CALR_HUMAN	Calreticulin (ERp60) [CHAIN 0]	16.329	2.25	2	2	4.3	46466.4
1078	P42704_CHAIN_0	LPPRC_HUMAN	Leucine-rich PPR motif-containing protein, mitochondrial (LRP 130) [CHAIN 0]	15.656	1.57	2	2	5.56	151840
1079	Q9UPN3_ISOFORM_5	MACF1_HUMAN	Microtubule-actin cross-linking factor 1, isoforms 1/2/3/5 (ABP620) [ISOFORM 5]	11.892	0.53	2	2	5.28	606164
1080	Q8WZ42_ISOFORM_11	TITIN_HUMAN	Titin [ISOFORM 11]	4.325	0.15	4	2	6.17	3.7136e+06
1081	P0C0L5	CO4B_HUMAN	Complement C4 gamma chain	1136.84	41.34	621	58	6.99	192752
1082	P04220	MUCB_HUMAN	Ig mu heavy chain disease protein	426.188	58.57	294	20	5.19	43057.3
1083	P68133_CHAIN_0	ACTS_HUMAN	Actin, alpha skeletal muscle [CHAIN 0]	277.252	32.53	272	15	5.3	41816.7
1084	P53675_ISOFORM_2	CLH2_HUMAN	Clathrin heavy chain 2 (CLH-22) [ISOFORM 2]	220.449	8.97	109	15	5.55	180296
1085	Q16891_ISOFORM_2	IMMT_HUMAN	Mitochondrial inner membrane protein [ISOFORM 2]	539.793	37.08	106	28	6.23	82624.8
1086	Q16720_ISOFORM_ZG	AT2B3_HUMAN	Plasma membrane calcium-transporting ATPase 3 (PMCA3) [ISOFORM ZG]	344.06	18.65	105	19	5.61	122760
1087	Q93050_ISOFORM_2	VPP1_HUMAN	V-type proton ATPase 116 kDa subunit a isoform 1 (V-ATPase 116 kDa isoform a1) [ISOFORM 2]	398.148	29.6	102	22	6.29	95756.1
1088	P02538_CHAIN_0	K2C6A_HUMAN	Keratin, type II cytoskeletal 6A (CK-6A) (CK-6D) (K6A) [CHAIN 0]	418.109	34.28	89	22	8.4	59913.8
1089	P18135_CHAIN_0	KV312_HUMAN	Ig kappa chain V-III region HAH [CHAIN 0]	128.345	55.96	77	6	9.34	11818.2
1090	P68104	EF1A1_HUMAN	Elongation factor 1-alpha 1 (EF-1-alpha-1) (EF-Tu) (eEF1A-1)	196.488	33.55	70	11	9.16	50140.9
1091	P01031	CO5_HUMAN	Complement C5 alpha' chain	195.517	11.4	64	14	6.15	188305
1092	P04206	KV307_HUMAN	Ig kappa chain V-III region GOL	96.968	55.05	54	4	9.56	11830.3
1093	P08729_CHAIN_0	K2C7_HUMAN	Keratin, type II cytoskeletal 7 (CK-7) (K7) [CHAIN 0]	91.789	7.05	52	7	5.47	51254.5
1094	Q86Y46_ISOFORM_2	K2C73_HUMAN	Keratin, type II cytoskeletal 73 (CK-73) (K73) [ISOFORM 2]	58.853	8.66	52	4	8.62	41984.4
1095	P01766	HV305_HUMAN	Ig heavy chain V-III region BRO	56.785	35	48	3	8.01	13226.8
1096	Q14CN4_ISOFORM_3	K2C72_HUMAN	Keratin, type II cytoskeletal 72 (CK-72) (K72) [ISOFORM 3]	52.837	7.68	48	4	6.44	51123.9
1097	Q5XKE5	K2C79_HUMAN	Keratin, type II cytoskeletal 79 (CK-79) (Keratin-6L) (K79)	143.002	11.59	45	10	7.1	57835.6
1098	Q00325_ISOFORM_B	MPCP_HUMAN	Phosphate carrier protein, mitochondrial (PTP) [ISOFORM B]	149.192	22.71	43	8	9.48	39958.7
1099	Q08722_CHAIN_0	CD47_HUMAN	Leukocyte surface antigen CD47 (IAP) [CHAIN 0]	129.974	16.07	43	8	7.74	33468.5
1100	P12035	K2C3_HUMAN	Keratin, type II cytoskeletal 3 (CK-3) (K3)	152.759	11.78	42	11	6.32	64417
1101	Q93084_ISOFORM_SERCA3G	AT2A3_HUMAN	Sarcoplasmic/endoplasmic reticulum calcium ATPase 3 (SERCA3) (SR Ca(2+)-ATPase 3) [ISOFORM SERCA3G]	133.345	8.52	40	8	5.45	109127
1102	P19013	K2C4_HUMAN	Keratin, type II cytoskeletal 4 (CK-4) (K4)	94.983	9.74	40	6	6.53	57285.3
1103	P01621_CHAIN_0	KV303_HUMAN	Ig kappa chain V-III region NG9 [CHAIN 0]	64.614	42.71	39	3	8.08	10388.5
1104	P01779	HV318_HUMAN	Ig heavy chain V-III region TUR	44.479	26.72	38	2	10.03	212188
1105	P28289	TMOD1_HUMAN	Tropomodulin-1 (E-Tmod)	254.9	48.19	37	13	5.08	40569.2
1106	P31040_CHAIN_0	DHSA_HUMAN	Succinate dehydrogenase [ubiquinone] flavoprotein subunit, mitochondrial (Fp) [CHAIN 0]	223.432	24.8	37	12	6.32	68012.1
1107	P01593	KV101_HUMAN	Ig kappa chain V-I region AG	92.227	41.67	37	4	6.76	11992.4
1108	P01781	HV320_HUMAN	Ig heavy chain V-III region GAL	41.58	18.97	36	2	9.07	811771
1109	P20648_CHAIN_0	ATP4A_HUMAN	Potassium-transporting ATPase alpha chain 1 [CHAIN 0]	37.605	5.22	36	3	5.63	113988
1110	Q04695	K1C17_HUMAN	Keratin, type I cytoskeletal 17 (CK-17) (K17)	132.886	16.9	35	8	5.01	48105.7
1111	P35749_ISOFORM_4	MYH11_HUMAN	Myosin-11 [ISOFORM 4]	79.926	4.02	35	7	5.45	223577
1112	Q7L0J3	SV2A_HUMAN	Synaptic vesicle glycoprotein 2A	82.676	9.57	34	6	5.42	82695.4
1113	P04207_CHAIN_0	KV308_HUMAN	Ig kappa chain V-III region CLL [CHAIN 0]	62.791	39.45	31	3	9.69	12050.5
1114	P01610	KV118_HUMAN	Ig kappa chain V-I region WEA	75.584	32.41	30	3	9.34	11840.2
1115	P02746_CHAIN_0	C1QB_HUMAN	Complement C1q subcomponent subunit B [CHAIN 0]	96.377	25.66	29	5	9.02	23741.9
1116	P14927_CHAIN_0	QCR7_HUMAN	Cytochrome b-c1 complex subunit 7 [CHAIN 0]	142.765	55.45	27	7	9.05	13399.3
1117	P56134_ISOFORM_3	ATPK_HUMAN	ATP synthase subunit f, mitochondrial [ISOFORM 3]	66.46	72.73	26	3	9.43	6295.39
1118	Q9Y2Q0_ISOFORM_3	AT8A1_HUMAN	Probable phospholipid-transporting ATPase IA [ISOFORM 3]	91.568	8.18	25	7	7.25	129723
1119	Q01813	K6PP_HUMAN	6-phosphofructokinase type C (PFK-C)	74.944	7.14	25	5	7.8	85596.1
1120	P51884_CHAIN_0	LUM_HUMAN	Lumican (KSPG lumican) [CHAIN 0]	85.059	19.38	24	5	6.34	36660.9
1121	P05771_ISOFORM_Beta-II	KPCB_HUMAN	Protein kinase C beta type (PKC-B) (PKC-beta) [ISOFORM Beta-II]	60.657	9.96	23	4	6.71	77012.1
1122	Q9UEY8_ISOFORM_1	ADDG_HUMAN	Gamma-adducin [ISOFORM 1]	58.685	7.72	23	4	6.45	75671
1123	O60313_CHAIN_1	OPA1_HUMAN	Dynamin-like 120 kDa protein, form S1 [CHAIN 1]	100.638	13.19	22	7	6.26	89124.5
1124	Q9P2U7	VGLU1_HUMAN	Vesicular glutamate transporter 1 (VGluT1)	59.535	7.32	22	5	7.58	61613.4
1125	P14415	AT1B2_HUMAN	Sodium/potassium-transporting ATPase subunit beta-2 (AMOG)	25.248	10.34	21	2	8.72	33367.1
1126	Q9NX63_CHAIN_0	CHCH3_HUMAN	Coiled-coil-helix-coiled-coil-helix domain-containing protein 3, mitochondrial [CHAIN 0]	129.794	24.78	20	7	8.69	26021.2
1127	P36955_CHAIN_0	PEDF_HUMAN	Pigment epithelium-derived factor (PEDF) [CHAIN 0]	101.931	15.29	19	6	6.06	44387.8
1128	P51888_CHAIN_0	PRELP_HUMAN	Prolargin [CHAIN 0]	75.98	15.19	19	5	9.53	41646.2
1129	P17858_CHAIN_0	K6PL_HUMAN	6-phosphofructokinase, liver type (PFK-B) [CHAIN 0]	64.634	9.76	19	5	7.65	84887.3
1130	Q96F07_ISOFORM_2	CYFP2_HUMAN	Cytoplasmic FMR1-interacting protein 2 [ISOFORM 2]	71.639	5.83	18	6	6.72	145673
1131	O95716_CHAIN_0	RAB3D_HUMAN	Ras-related protein Rab-3D [CHAIN 0]	70.166	22.48	18	4	4.84	24136
1132	P09871_CHAIN_0	C1S_HUMAN	Complement C1s subcomponent light chain [CHAIN 0]	111.552	19.91	16	7	4.87	74887.2
1133	P18085_CHAIN_0	ARF4_HUMAN	ADP-ribosylation factor 4 [CHAIN 0]	95.51	35.75	16	5	7.92	20379.6
1134	Q93077	H2A1C_HUMAN	Histone H2A type 1-C	91.549	36.15	16	5	11.23	14105.5
1135	Q7L576	CYFP1_HUMAN	Cytoplasmic FMR1-interacting protein 1 (Sra-1)	64.17	5.43	16	6	6.52	145182
1136	P21912_CHAIN_0	DHSB_HUMAN	Succinate dehydrogenase [ubiquinone] iron-sulfur subunit, mitochondrial (Ip) [CHAIN 0]	63.099	17.86	16	4	8.86	28807.3
1137	Q9C0H9_ISOFORM_2	SRCN1_HUMAN	SRC kinase signaling inhibitor 1 (SNIP) [ISOFORM 2]	80.134	8.79	15	5	9.3	108025
1138	Q9Y3L5_CHAIN_0	RAP2C_HUMAN	Ras-related protein Rap-2c [CHAIN 0]	70.41	27.22	15	4	4.97	20418.4
1139	P08237_ISOFORM_2	K6PF_HUMAN	6-phosphofructokinase, muscle type (PFK-A) (Phosphofructokinase-M) [ISOFORM 2]	48.156	7.34	15	4	7.85	81775.6
1140	P08123_CHAIN_0	CO1A2_HUMAN	Collagen alpha-2(I) chain [CHAIN 0]	38.395	3.62	15	3	10.1	91780.8
1141	P63167	DYL1_HUMAN	Dynein light chain 1, cytoplasmic (DLC8) (PIN)	100.492	64.04	14	5	7.73	10365.9
1142	P14406_CHAIN_0	CX7A2_HUMAN	Cytochrome c oxidase subunit 7A2, mitochondrial (Cytochrome c oxidase subunit VIIa-L) (Cytochrome c oxidase subunit VIIaL) [CHAIN 0]	73.315	41.67	14	4	8.19	6721.81
1143	Q8TB36_ISOFORM_2	GDAP1_HUMAN	Ganglioside-induced differentiation-associated protein 1 (GDAP1) [ISOFORM 2]	85.681	15.86	13	5	9.18	33479.8
1144	P33778	H2B1B_HUMAN	Histone H2B type 1-B (H2B/f)	54.753	26.19	13	3	10.39	13950.2
1145	Q96CW1_ISOFORM_2	AP2M1_HUMAN	AP-2 complex subunit mu [ISOFORM 2]	52.829	10.39	13	4	9.61	49389.4
1146	Q96S97	MYADM_HUMAN	Myeloid-associated differentiation marker	31.902	10.25	13	2	8.65	35273.6
1147	O43761	SNG3_HUMAN	Synaptogyrin-3	28.487	10.04	13	2	8.8	24555
1148	Q9UPR5_CHAIN_0	NAC2_HUMAN	Sodium/calcium exchanger 2 [CHAIN 0]	96.912	13.98	12	7	5.05	98491.5
1149	O43678_CHAIN_0	NDUA2_HUMAN	NADH dehydrogenase [ubiquinone] 1 alpha subcomplex subunit 2 (CI-B8) [CHAIN 0]	79.297	41.84	12	5	9.82	10790.4
1150	Q9BRQ6_CHAIN_0	CHCH6_HUMAN	Coiled-coil-helix-coiled-coil-helix domain-containing protein 6, mitochondrial [CHAIN 0]	76.667	24.79	12	4	9.16	26326.5
1151	P01591_CHAIN_0	IGJ_HUMAN	Immunoglobulin J chain [CHAIN 0]	71.594	28.47	12	4	4.63	15594.5
1152	Q96IX5_CHAIN_0	USMG5_HUMAN	Up-regulated during skeletal muscle growth protein 5 [CHAIN 0]	69.45	45.61	12	3	9.94	6326.38
1153	Q9H2X9_ISOFORM_2	S12A5_HUMAN	Solute carrier family 12 member 5 (hKCC2) [ISOFORM 2]	59.5	6.72	12	5	5.96	123511
1154	Q9NVI7_ISOFORM_3	ATD3A_HUMAN	ATPase family AAA domain-containing protein 3A [ISOFORM 3]	46.528	8.28	12	3	9.34	57948
1155	Q9UMF0_CHAIN_0	ICAM5_HUMAN	Intercellular adhesion molecule 5 (ICAM-5) [CHAIN 0]	34.525	4.48	12	3	5.65	94027.7
1156	P43007	SATT_HUMAN	Neutral amino acid transporter A (ASCT-1)	23.754	4.7	12	2	6.04	55723.1
1157	P09669	COX6C_HUMAN	Cytochrome c oxidase subunit 6C	71.846	36	11	4	10.57	8781.43
1158	Q9NP58_ISOFORM_2	ABCB6_HUMAN	ATP-binding cassette sub-family B member 6, mitochondrial (Mt-ABC transporter 3) [ISOFORM 2]	71.53	11.06	11	5	9	88599.6
1159	P07358_CHAIN_0	CO8B_HUMAN	Complement component C8 beta chain [CHAIN 0]	66.891	11.92	11	4	8.01	61042.9
1160	O75964	ATP5L_HUMAN	ATP synthase subunit g, mitochondrial (ATPase subunit g)	55.515	33.01	11	3	9.79	11428.5
1161	Q07954_CHAIN_0	LRP1_HUMAN	Low-density lipoprotein receptor-related protein 1 intracellular domain (LRPICD) [CHAIN 0]	44.756	1.66	11	5	5.17	502665
1162	P00748	FA12_HUMAN	Coagulation factor XIIa light chain	43.427	8.13	11	4	8.13	67792.1
1163	O14548	COX7R_HUMAN	Cytochrome c oxidase subunit 7A-related protein, mitochondrial	30.555	19.3	11	2	9.55	12614.7
1164	O75431	MTX2_HUMAN	Metaxin-2	113.235	26.62	10	6	6.1	29763.2
1165	O94819	KBTBB_HUMAN	Kelch repeat and BTB domain-containing protein 11	89.868	15.73	10	6	5.88	65719.9
1166	Q8N145_CHAIN_0	LGI3_HUMAN	Leucine-rich repeat LGI family member 3 [CHAIN 0]	70.978	12.74	10	5	7.97	58794
1167	P31943	HNRH1_HUMAN	Heterogeneous nuclear ribonucleoprotein H, N-terminally processed	60.614	14.25	10	4	5.99	49229.5
1168	O95169_CHAIN_0	NDUB8_HUMAN	NADH dehydrogenase [ubiquinone] 1 beta subcomplex subunit 8, mitochondrial (CI-ASHI) [CHAIN 0]	51.295	21.52	10	3	5.64	18774.2
1169	O14949_CHAIN_0	QCR8_HUMAN	Cytochrome b-c1 complex subunit 8 [CHAIN 0]	44.856	18.52	10	2	10.26	9775.18
1170	Q7Z3B1_CHAIN_0	NEGR1_HUMAN	Neuronal growth regulator 1 [CHAIN 0]	43.293	21.6	10	3	6.48	31426.4
1171	O00483	NDUA4_HUMAN	NADH dehydrogenase [ubiquinone] 1 alpha subcomplex subunit 4 (CI-MLRQ)	36.38	22.22	10	2	9.61	9369.86
1172	P04921_ISOFORM_Glycophorin-D	GLPC_HUMAN	Glycophorin-C (GPD) [ISOFORM Glycophorin-D]	34.528	26.17	10	2	4.93	11499.1
1173	P53985	MOT1_HUMAN	Monocarboxylate transporter 1 (MCT 1)	28.873	7	10	2	8.98	53944.2
1174	Q9BRX8_ISOFORM_2	F213A_HUMAN	Redox-regulatory protein FAM213A (Protein PAMM) [ISOFORM 2]	26.518	12.39	10	2	9.21	24462.7
1175	Q9Y4G6	TLN2_HUMAN	Talin-2	87.122	3.62	9	7	5.42	271613
1176	P09488_ISOFORM_2	GSTM1_HUMAN	Glutathione S-transferase Mu 1 [ISOFORM 2]	75.816	30.39	9	4	8.3	21252.6
1177	Q03001_ISOFORM_2	DYST_HUMAN	Dystonin (BPA) (Bullous pemphigoid antigen) [ISOFORM 2]	65.149	1.68	9	7	5.5	591036
1178	P20774_CHAIN_0	MIME_HUMAN	Mimecan (OIF) [CHAIN 0]	48.436	12.59	9	3	5.33	31734.4
1179	P01613	KV121_HUMAN	Ig kappa chain V-I region Ni	44.91	31.25	9	2	6.38	411745
1180	O60262_CHAIN_0	GBG7_HUMAN	Guanine nucleotide-binding protein G(I)/G(S)/G(O) subunit gamma-7 [CHAIN 0]	41.083	46.88	9	2	9.14	7051.09
1181	P20674_CHAIN_0	COX5A_HUMAN	Cytochrome c oxidase subunit 5A, mitochondrial [CHAIN 0]	40.357	22.94	9	2	5.01	12501.2
1182	P36507	MP2K2_HUMAN	Dual specificity mitogen-activated protein kinase kinase 2 (MAP kinase kinase 2) (MAPKK 2) (MEK 2)	39.941	11.25	9	3	6.25	44424.1
1183	P21397_ISOFORM_2	AOFA_HUMAN	Amine oxidase [flavin-containing] A (MAO-A) [ISOFORM 2]	22.299	5.33	9	2	7.97	44847.8
1184	Q53H96_CHAIN_0	P5CR3_HUMAN	Pyrroline-5-carboxylate reductase 3 (P5C reductase 3) (P5CR 3) [CHAIN 0]	70.552	19.78	8	4	7.79	28518
1185	P29762_CHAIN_0	RABP1_HUMAN	Cellular retinoic acid-binding protein 1 (CRABP-I) [CHAIN 0]	49.818	27.21	8	3	5.44	15434.4
1186	Q9Y512	SAM50_HUMAN	Sorting and assembly machinery component 50 homolog (TRG-3)	45.785	10.02	8	3	6.62	51976.2
1187	P18577_ISOFORM_4g	RHCE_HUMAN	Blood group Rh(CE) polypeptide (RhPI) [ISOFORM 4g]	44.629	6.56	8	3	9.52	27259.3
1188	P61626_CHAIN_0	LYSC_HUMAN	Lysozyme C [CHAIN 0]	38.167	30.77	8	2	9.41	14700.7
1189	P55087_ISOFORM_1	AQP4_HUMAN	Aquaporin-4 (AQP-4) (MIWC) [ISOFORM 1]	29.689	12.29	8	2	6.65	32299.8
1190	Q15049_CHAIN_0	MLC1_HUMAN	Membrane protein MLC1 [CHAIN 0]	27.976	10.37	8	2	7.95	41010.1
1191	Q99456	K1C12_HUMAN	Keratin, type I cytoskeletal 12 (CK-12) (K12)	17.715	3.64	8	2	4.73	53511.4
1192	Q96FJ2	DYL2_HUMAN	Dynein light chain 2, cytoplasmic (DLC8b)	68.08	40.45	7	4	7.76	10349.8
1193	O75380_CHAIN_0	NDUS6_HUMAN	NADH dehydrogenase [ubiquinone] iron-sulfur protein 6, mitochondrial (CI-13kD-A) [CHAIN 0]	61.24	47.92	7	3	7.94	10699
1194	P15954_CHAIN_0	COX7C_HUMAN	Cytochrome c oxidase subunit 7C, mitochondrial [CHAIN 0]	52.81	76.6	7	2	9.43	5356.24
1195	Q8NHG7	SVIP_HUMAN	Small VCP/p97-interacting protein	49.287	33.77	7	3	9.34	8442.67
1196	Q96N66_ISOFORM_3	MBOA7_HUMAN	Lysophospholipid acyltransferase 7 (LPLAT 7) (LPIAT) (Lyso-PI acyltransferase) (O-acyltransferase domain-containing protein 7) (h-mboa-7) [ISOFORM 3]	47.238	11.92	7	3	9.18	38470.2
1197	P01880	IGHD_HUMAN	Ig delta chain C region	46.857	12.5	7	3	8.38	42253.7
1198	O43237	DC1L2_HUMAN	Cytoplasmic dynein 1 light intermediate chain 2 (LIC-2)	44.169	8.74	7	3	6.06	54099.3
1199	O43866_CHAIN_0	CD5L_HUMAN	CD5 antigen-like [CHAIN 0]	43.527	13.72	7	3	5.28	36055.2
1200	P11169	GTR3_HUMAN	Solute carrier family 2, facilitated glucose transporter member 3 (GLUT-3)	37.432	8.47	7	3	7.52	53924.3
1201	P59768_CHAIN_0	GBG2_HUMAN	Guanine nucleotide-binding protein G(I)/G(S)/G(O) subunit gamma-2 [CHAIN 0]	35.86	44.78	7	2	8.71	7421.55
1202	Q9H254_ISOFORM_4	SPTN4_HUMAN	Spectrin beta chain, non-erythrocytic 4 [ISOFORM 4]	35.227	2.04	7	4	5.48	243424
1203	Q8TDJ6	DMXL2_HUMAN	DmX-like protein 2	34.758	2.31	7	4	5.94	339642
1204	P01767	HV306_HUMAN	Ig heavy chain V-III region BUT	34.625	26.09	7	2	9.56	411906
1205	O14994	SYN3_HUMAN	Synapsin-3	31.173	6.21	7	2	9.48	63302.7
1206	Q15008	PSMD6_HUMAN	26S proteasome non-ATPase regulatory subunit 6	24.26	6.68	7	2	5.54	45531.3
1207	Q9Y2A7_CHAIN_0	NCKP1_HUMAN	Nck-associated protein 1 (NAP 1) [CHAIN 0]	19.559	2.57	7	2	6.23	128659
1208	P29972_ISOFORM_4	AQP1_HUMAN	Aquaporin-1 (AQP-1) [ISOFORM 4]	77.794	38.96	6	4	5.18	16677.1
1209	P36222_CHAIN_0	CH3L1_HUMAN	Chitinase-3-like protein 1 (CGP-39) (GP-39) (hCGP-39) [CHAIN 0]	60.012	16.3	6	4	8.8	40488.9
1210	P50151_CHAIN_0	GBG10_HUMAN	Guanine nucleotide-binding protein G(I)/G(S)/G(O) subunit gamma-10 [CHAIN 0]	58.062	68.75	6	3	8.61	6776.74
1211	Q99808	S29A1_HUMAN	Equilibrative nucleoside transporter 1 (Equilibrative NBMPR-sensitive nucleoside transporter)	46.57	9.87	6	3	8.74	50219.5
1212	O60493_ISOFORM_2	SNX3_HUMAN	Sorting nexin-3 [ISOFORM 2]	46.449	27.69	6	3	7.9	14765.8
1213	P42262_CHAIN_0	GRIA2_HUMAN	Glutamate receptor 2 (GluR-2) (GluA2) [CHAIN 0]	44.792	5.36	6	3	7.56	96182.8
1214	Q9BUR5_CHAIN_0	APOO_HUMAN	Apolipoprotein O [CHAIN 0]	36.776	15.03	6	2	8.94	19578.4
1215	Q9NZH0_CHAIN_0	GPC5B_HUMAN	G-protein coupled receptor family C group 5 member B (RAIG-2) [CHAIN 0]	35.89	6.93	6	3	8.39	41617.1
1216	P81605_CHAIN_0	DCD_HUMAN	DCD-1 [CHAIN 0]	34.487	40.66	6	2	6.12	9259.29
1217	P56385_CHAIN_0	ATP5I_HUMAN	ATP synthase subunit e, mitochondrial (ATPase subunit e) [CHAIN 0]	34.418	33.82	6	2	9.57	7802.02
1218	P01624	KV306_HUMAN	Ig kappa chain V-III region POM	33.031	25.69	6	2	9.39	11922.3
1219	O60361	NDK8_HUMAN	Putative nucleoside diphosphate kinase (NDK) (NDP kinase)	32.869	18.98	6	2	8.99	15529.1
1220	P15880_CHAIN_0	RS2_HUMAN	40S ribosomal protein S2 [CHAIN 0]	28.318	7.53	6	2	10.31	31193.2
1221	O43390_ISOFORM_3	HNRPR_HUMAN	Heterogeneous nuclear ribonucleoprotein R (hnRNP R) [ISOFORM 3]	24.863	4.37	6	2	8.55	66979.7
1222	O15083	ERC2_HUMAN	ERC protein 2	23.264	2.3	6	2	6.57	110558
1223	P21810_CHAIN_0	PGS1_HUMAN	Biglycan [CHAIN 0]	22.865	7.55	6	2	8.38	37241.9
1224	Q5T749	KPRP_HUMAN	Keratinocyte proline-rich protein (hKPRP)	22.793	3.8	6	2	8.75	64135.8
1225	Q9BVK6_CHAIN_0	TMED9_HUMAN	Transmembrane emp24 domain-containing protein 9 (p24alpha2) [CHAIN 0]	49.052	19.19	5	3	6.43	23321.5
1226	P04271_CHAIN_0	S100B_HUMAN	Protein S100-B [CHAIN 0]	38.414	21.98	5	2	4.55	10581.8
1227	P14174	MIF_HUMAN	Macrophage migration inhibitory factor (MIF) (GIF)	35.234	18.26	5	2	8.54	12476.3
1228	Q06033_CHAIN_0	ITIH3_HUMAN	Inter-alpha-trypsin inhibitor heavy chain H3 (ITI heavy chain H3) (ITI-HC3) (Inter-alpha-inhibitor heavy chain 3) (SHAP) [CHAIN 0]	33.014	6.32	5	3	5.03	69360.2
1229	P50914_CHAIN_0	RL14_HUMAN	60S ribosomal protein L14 [CHAIN 0]	31.773	10.75	5	2	11.04	23300.7
1230	Q02094	RHAG_HUMAN	Ammonium transporter Rh type A (Rh50A) (Rh family type A glycoprotein) (Rh type A glycoprotein)	29.422	7.58	5	2	6.54	44197.9
1231	O75110_CHAIN_0	ATP9A_HUMAN	Probable phospholipid-transporting ATPase IIA [CHAIN 0]	28.896	3.92	5	3	8.12	118451
1232	Q9NRX5_CHAIN_0	SERC1_HUMAN	Serine incorporator 1 [CHAIN 0]	27.877	14.6	5	2	5.73	50363.8
1233	P28072_CHAIN_0	PSB6_HUMAN	Proteasome subunit beta type-6 [CHAIN 0]	27.22	10.24	5	2	5.03	21903.9
1234	O75077_CHAIN_0	ADA23_HUMAN	Disintegrin and metalloproteinase domain-containing protein 23 (ADAM 23) (MDC-3) [CHAIN 0]	26.296	5.49	5	2	7.21	60310.2
1235	Q13336	UT1_HUMAN	Urea transporter 1	25.97	6.68	5	2	7.47	42528.4
1236	Q9P0K1_CHAIN_0	ADA22_HUMAN	Disintegrin and metalloproteinase domain-containing protein 22 (ADAM 22) [CHAIN 0]	25.708	4.39	5	2	8.29	75418.6
1237	Q92614_ISOFORM_5	MY18A_HUMAN	Unconventional myosin-XVIIIa (MAJN) [ISOFORM 5]	17.108	1.08	5	2	5.69	180495
1238	Q13200	PSMD2_HUMAN	26S proteasome non-ATPase regulatory subunit 2	45.094	6.72	4	4	5.1	100200
1239	Q8N126_CHAIN_0	CADM3_HUMAN	Cell adhesion molecule 3 (IgSF4B) (NECL-1) (SynCAM3) (TSLL1) [CHAIN 0]	44.76	14.17	4	3	5.83	40958
1240	P46379_ISOFORM_4	BAG6_HUMAN	Large proline-rich protein BAG6 (BAG-6) (BAG6) [ISOFORM 4]	42.24	4.98	4	3	5.85	96799.6
1241	Q9NS69_CHAIN_0	TOM22_HUMAN	Mitochondrial import receptor subunit TOM22 homolog (hTom22) [CHAIN 0]	40.995	26.24	4	2	4.32	15390.4
1242	O95970_ISOFORM_3	LGI1_HUMAN	Leucine-rich glioma-inactivated protein 1 [ISOFORM 3]	40.698	6.48	4	3	8.69	58301.7
1243	P05452_CHAIN_0	TETN_HUMAN	Tetranectin (TN) [CHAIN 0]	39.288	18.23	4	2	6.22	20138.9
1244	P50895_CHAIN_0	BCAM_HUMAN	Basal cell adhesion molecule [CHAIN 0]	37.909	6.37	4	3	5.61	64248.1
1245	Q14832_CHAIN_0	GRM3_HUMAN	Metabotropic glutamate receptor 3 (mGluR3) [CHAIN 0]	37.016	5.72	4	3	7.65	96385.9
1246	P17980	PRS6A_HUMAN	26S protease regulatory subunit 6A (TBP-1)	35.392	9.34	4	3	5.18	49203.6
1247	P51571_CHAIN_0	SSRD_HUMAN	Translocon-associated protein subunit delta (TRAP-delta) (SSR-delta) [CHAIN 0]	32.6	20	4	2	5.77	16765.9
1248	O43169_CHAIN_0	CYB5B_HUMAN	Cytochrome b5 type B [CHAIN 0]	32.219	34.81	4	2	5.21	15354.2
1249	P20851_CHAIN_0	C4BPB_HUMAN	C4b-binding protein beta chain [CHAIN 0]	30.201	9.79	4	2	5.04	26350.9
1250	Q06828_CHAIN_0	FMOD_HUMAN	Fibromodulin (FM) (KSPG fibromodulin) [CHAIN 0]	28.024	7.54	4	2	5.77	41217.5
1251	Q9NR31	SAR1A_HUMAN	GTP-binding protein SAR1a	27.337	17.17	4	2	6.52	22366.8
1252	P55290_CHAIN_0	CAD13_HUMAN	Cadherin-13 (H-cadherin) (T-cad) (T-cadherin) [CHAIN 0]	27.267	5.59	4	2	4.62	60814.5
1253	Q8N9N7	LRC57_HUMAN	Leucine-rich repeat-containing protein 57	26.771	13.39	4	2	8.87	26754.2
1254	Q9Y6G9	DC1L1_HUMAN	Cytoplasmic dynein 1 light intermediate chain 1 (LIC1) (DLC-A)	26.41	7.07	4	2	6.12	56579.2
1255	P10915_CHAIN_0	HPLN1_HUMAN	Hyaluronan and proteoglycan link protein 1 (Cartilage-link protein) [CHAIN 0]	25.971	8.55	4	2	7.22	38480.4
1256	P78318	IGBP1_HUMAN	Immunoglobulin-binding protein 1 (Protein alpha-4)	23.032	7.08	4	2	5.32	39221.9
1257	Q92974_ISOFORM_3	ARHG2_HUMAN	Rho guanine nucleotide exchange factor 2 (GEF-H1) [ISOFORM 3]	21.249	4.8	4	2	6.53	108242
1258	P10643_CHAIN_0	CO7_HUMAN	Complement component C7 [CHAIN 0]	19.617	4.99	4	2	6.16	91115.4
1259	P29144	TPP2_HUMAN	Tripeptidyl-peptidase 2 (TPP-2) (TPP-II)	18.89	1.84	4	2	5.93	138350
1260	P36776_CHAIN_0	LONM_HUMAN	Lon protease homolog, mitochondrial (LONP) [CHAIN 0]	16.805	2.35	4	2	5.68	99359
1261	Q9UNM6	PSD13_HUMAN	26S proteasome non-ATPase regulatory subunit 13	52.775	9.31	3	3	5.62	42945.5
1262	Q9UJC5	SH3L2_HUMAN	SH3 domain-binding glutamic acid-rich-like protein 2	38.609	24.3	3	2	7.8	12326.1
1263	Q9ULP9_ISOFORM_2	TBC24_HUMAN	TBC1 domain family member 24 [ISOFORM 2]	37.846	7.96	3	3	7.14	62317.8
1264	Q9P121_CHAIN_0	NTRI_HUMAN	Neurotrimin (hNT) [CHAIN 0]	33.143	10.76	3	2	6.01	31737.7
1265	Q9UBI6_CHAIN_0	GBG12_HUMAN	Guanine nucleotide-binding protein G(I)/G(S)/G(O) subunit gamma-12 [CHAIN 0]	31.585	44.12	3	2	9.44	7535.55
1266	P22492	H1T_HUMAN	Histone H1t	29.628	7.73	3	2	11.82	22019
1267	O75438	NDUB1_HUMAN	NADH dehydrogenase [ubiquinone] 1 beta subcomplex subunit 1 (CI-MNLL)	29.502	31.03	3	2	9.51	6961.2
1268	P01770	HV309_HUMAN	Ig heavy chain V-III region NIE	28.972	19.33	3	2	9.93	312899
1269	Q86YM7	HOME1_HUMAN	Homer protein homolog 1 (Homer-1)	28.8	7.06	3	2	5.4	40276.8
1270	Q9UL46_CHAIN_0	PSME2_HUMAN	Proteasome activator complex subunit 2 (REG-beta) (PA28b) (PA28beta) [CHAIN 0]	27.932	11.76	3	2	5.69	27270.4
1271	Q9NRG7_ISOFORM_2	D39U1_HUMAN	Epimerase family protein SDR39U1 [ISOFORM 2]	27.194	12.63	3	2	9.33	31076.7
1272	Q13303_ISOFORM_4	KCAB2_HUMAN	Voltage-gated potassium channel subunit beta-2 (hKvbeta2) [ISOFORM 4]	26.917	16.33	3	2	8.74	33656.9
1273	P48556	PSMD8_HUMAN	26S proteasome non-ATPase regulatory subunit 8	25.118	7.14	3	2	9.78	39611.9
1274	O43676_CHAIN_0	NDUB3_HUMAN	NADH dehydrogenase [ubiquinone] 1 beta subcomplex subunit 3 (CI-B12) [CHAIN 0]	24.328	12.37	3	2	9.4	11270.8
1275	Q08380_CHAIN_0	LG3BP_HUMAN	Galectin-3-binding protein (MAC2BP) (Mac-2 BP) [CHAIN 0]	23.189	5.47	3	2	5.1	63276.5
1276	O75061_ISOFORM_3	AUXI_HUMAN	Putative tyrosine-protein phosphatase auxilin [ISOFORM 3]	20.776	5.2	3	2	7.9	50302.4
1277	P23142_ISOFORM_C	FBLN1_HUMAN	Fibulin-1 (FIBL-1) [ISOFORM C]	20.167	4.54	3	2	5.14	74433.9
1278	P14780	MMP9_HUMAN	82 kDa matrix metalloproteinase-9	19.952	3.82	3	2	5.76	78458.3
1279	Q86UP2_ISOFORM_2	KTN1_HUMAN	Kinectin [ISOFORM 2]	19.486	1.92	3	2	5.58	149611
1280	Q96PV0_ISOFORM_3	SYGP1_HUMAN	Ras/Rap GTPase-activating protein SynGAP (Synaptic Ras-GAP 1) [ISOFORM 3]	17.08	2.57	3	2	9.06	140929
1281	P08519_CHAIN_0	APOA_HUMAN	Apolipoprotein(a) (Apo(a)) (Lp(a)) [CHAIN 0]	11.395	0.64	3	2	5.58	499186
1282	Q9Y3D6	FIS1_HUMAN	Mitochondrial fission 1 protein (hFis1) (TPR repeat protein 11)	31.348	17.76	2	2	9.04	16937.7
1283	P02652_CHAIN_1	APOA2_HUMAN	Truncated apolipoprotein A-II [CHAIN 1]	29.097	40.79	2	2	5.39	8579.77
1284	P14867_CHAIN_0	GBRA1_HUMAN	Gamma-aminobutyric acid receptor subunit alpha-1 [CHAIN 0]	29.051	6.76	2	2	9.27	48794.3
1285	Q9NZ01_ISOFORM_2	TECR_HUMAN	Very-long-chain enoyl-CoA reductase (TER) [ISOFORM 2]	27.505	7.64	2	2	9.61	18248.7
1286	P62330_CHAIN_0	ARF6_HUMAN	ADP-ribosylation factor 6 [CHAIN 0]	25.725	12.07	2	2	9.21	19951
1287	P13224_CHAIN_0	GP1BB_HUMAN	Platelet glycoprotein Ib beta chain (GP-Ib beta) (GPIb-beta) (GPIbB) [CHAIN 0]	24.795	12.22	2	2	9.65	19216.7
1288	Q3ZCQ8_ISOFORM_3	TIM50_HUMAN	Mitochondrial import inner membrane translocase subunit TIM50 [ISOFORM 3]	23.204	11.25	2	2	6.23	27578.7
1289	Q9UK55_CHAIN_0	ZPI_HUMAN	Protein Z-dependent protease inhibitor (PZ-dependent protease inhibitor) (PZI) [CHAIN 0]	22.581	6.15	2	2	8.32	48462.1
1290	P11586	C1TC_HUMAN	C-1-tetrahydrofolate synthase, cytoplasmic (C1-THF synthase)	21.516	3.1	2	2	7.07	101559
1291	P62750_CHAIN_0	RL23A_HUMAN	60S ribosomal protein L23a [CHAIN 0]	20.78	10.32	2	2	10.5	17563.9
1292	O94910_CHAIN_0	LPHN1_HUMAN	Latrophilin-1 (CIRL-1) [CHAIN 0]	20.525	1.86	2	2	6.18	160246
1293	Q6W3E5_ISOFORM_2	GDPD4_HUMAN	Glycerophosphodiester phosphodiesterase domain-containing protein 4 [ISOFORM 2]	20.181	6.15	2	2	8.9	60819.6
1294	Q9Y4E6_ISOFORM_2	WDR7_HUMAN	WD repeat-containing protein 7 [ISOFORM 2]	18.088	2.47	2	2	6.63	160510
1295	Q5TF21_CHAIN_0	SOGA3_HUMAN	Protein SOGA3 [CHAIN 0]	17.706	2.81	2	2	5.86	101409
1296	Q93009	UBP7_HUMAN	Ubiquitin carboxyl-terminal hydrolase 7	17.52	2	2	2	5.36	128302
1297	Q9Y4W6	AFG32_HUMAN	AFG3-like protein 2	17.33	2.26	2	2	8.87	88583.7
1298	Q9UPA5_CHAIN_0	BSN_HUMAN	Protein bassoon [CHAIN 0]	12.463	0.76	2	2	7.38	416338
