# Supplementary material for: Deep brain stimulation-associated brain tissue imprints: a new in vivo approach to biological research in human Parkinson’s disease
Source: Mol Neurodegener. 2016 Jan 28;11:12. doi: 10.1186/s13024-016-0077-4 (PMC4730746; doi:10.1186/s13024-016-0077-4)
Supplement: Additional file 4: Table S2. — Micro-array hybridization results. The table recapitulates detected (P) and non-detected (A) transcripts in all analyzed samples. (XLSX 12765 kb) [file 13024_2016_77_MOESM4_ESM.xlsx]

## Sheet: Feuil1
Probe Set ID	Gene Title	Gene Symbol	R3-BTI intensity	log (R3-BTI intensity)	R3-BTI detection	L4-BTI intensity	log (L4-BTI intensity)	L4-BTI detection	R4-BTI intensity	log (R4-BTI intensity)	R4-BTI detection	R3/L4 log intensity ratio	R3/R4 log intensity ratio	L4/R4 log intensity ratio		Cortical resection intensity	Cortical resection detection
239629_at	CASP8 and FADD-like apoptosis regulator	CFLAR	7362.66	3.86703	P	3332.35	3.52275	P	1378.5	3.13941	P	2.20945	5.34106	2.41737		1247.28	P
1556821_x_at	deleted in lymphocytic leukemia, 2	DLEU2	2373.37	3.37537	P	381.319	2.58129	P	483.334	2.68425	P	6.22412	4.91042	0.788934		288.081	P
203594_at	RNA terminal phosphate cyclase domain 1	RTCD1	3386.94	3.52981	P	2436.14	3.3867	P	3939.95	3.59549	P	1.39029	0.85964	0.618319		736.45	P
227836_at	Transcribed locus	---	2189.77	3.3404	P	906.592	2.95741	P	1496.62	3.17511	P	2.41539	1.46314	0.605758		1563.57	P
208325_s_at	A kinase (PRKA) anchor protein 13	AKAP13	3284.03	3.51641	P	6245.52	3.79557	P	3911.58	3.59235	P	0.525823	0.839567	1.59667		767.522	P
209814_at	zinc finger protein 330	ZNF330	4256.48	3.62905	P	3142.82	3.49732	P	3799.65	3.57974	P	1.35435	1.12023	0.827134		2158.53	P
226153_s_at	CCR4-NOT transcription complex, subunit 6-like	CNOT6L	3732.43	3.57199	P	1993.86	3.2997	P	3698.61	3.56804	P	1.87196	1.00914	0.539084		1703.71	P
212675_s_at	centrosomal protein 68kDa	CEP68	837.033	2.92274	P	575.148	2.75978	P	1515.53	3.18057	P	1.45534	0.552303	0.379502		1217.71	P
212523_s_at	KIAA0146	KIAA0146	1917.11	3.28265	P	1509.87	3.17894	P	1510.45	3.17911	P	1.26972	1.26923	0.999613		1450.88	P
217743_s_at	transmembrane protein 30A	TMEM30A	2710.65	3.43307	P	708.531	2.85036	P	2865.62	3.45722	P	3.82573	0.945922	0.247253		1187.88	P
223047_at	CKLF-like MARVEL transmembrane domain containing 6	CMTM6	4768.64	3.67839	P	2311.18	3.36383	P	4064.91	3.60905	P	2.06329	1.17312	0.568569		247.581	P
201393_s_at	insulin-like growth factor 2 receptor	IGF2R	7740.97	3.8888	P	4842.35	3.68506	P	6173.53	3.79053	P	1.5986	1.2539	0.784372		472.384	P
218136_s_at	solute carrier family 25, member 37	SLC25A37	3958.89	3.59757	P	1859.72	3.26945	P	5006.44	3.69953	P	2.12876	0.79076	0.371465		268.106	P
222839_s_at	poly(A) polymerase gamma	PAPOLG	1817.34	3.25944	P	612.3	2.78696	P	1956.86	3.29156	P	2.96805	0.928701	0.312899		746.8	P
226392_at	CDNA: FLJ21652 fis, clone COL08582	---	2394.31	3.37918	P	1003.76	3.00163	P	2008.71	3.30292	P	2.38533	1.19196	0.499706		437.7	P
1555852_at	---	---	8340.93	3.92121	P	997.533	2.99893	P	5439.71	3.73558	P	8.36156	1.53334	0.18338		180.7	P
212614_at	AT rich interactive domain 5B (MRF1-like)	ARID5B	1860.9	3.26972	P	808.175	2.90751	P	2793.04	3.44608	P	2.3026	0.666263	0.289353		2562.87	P
218926_at	myoneurin	MYNN	1885.33	3.27539	P	485.388	2.68609	P	2216.73	3.34571	P	3.88418	0.850501	0.218966		878.105	P
228841_at	Lyrm7 homolog (mouse)	LYRM7	796.409	2.90114	P	1007.6	3.00329	P	1417.77	3.15161	P	0.790401	0.561733	0.710693		1433.72	P
226603_at	sterile alpha motif domain containing 9-like	SAMD9L	2724.27	3.43525	P	654.292	2.81577	P	1383.71	3.14105	P	4.1637	1.96882	0.472853		161.652	P
224566_at	trophoblast-derived noncoding RNA	TncRNA	3878.46	3.58866	P	3944.82	3.59603	P	4396.9	3.64315	P	0.983176	0.882088	0.897182		159.724	P
217795_s_at	transmembrane protein 43	TMEM43	3622.35	3.55899	P	1502.31	3.17676	P	3820.42	3.58211	P	2.4112	0.948155	0.39323		1068.75	P
202760_s_at	PALM2-AKAP2	PALM2-AKAP2	2680.77	3.42826	P	6600.95	3.81961	P	4634.84	3.66603	P	0.406119	0.578397	1.4242		6786.76	P
208703_s_at	amyloid beta (A4) precursor-like protein 2	APLP2	2055.68	3.31296	P	1834.02	3.2634	P	3081.01	3.48869	P	1.12086	0.66721	0.595266		871.283	P
204066_s_at	centaurin, gamma 2	CENTG2	2102.8	3.3228	P	1831.15	3.26272	P	8138.33	3.91054	P	1.14835	0.258382	0.225003		1813.91	P
225107_at	heterogeneous nuclear ribonucleoprotein A2/B1	HNRNPA2B1	6789.27	3.83182	P	3616.89	3.55833	P	3640.66	3.56118	P	1.8771	1.86485	0.993471		1308.35	P
222071_s_at	solute carrier organic anion transporter family, member 4C1	SLCO4C1	1892.78	3.2771	P	38.3292	1.58353	P	1562.15	3.19372	P	49.3823	1.21165	0.0245362		16.3733	P
218528_s_at	ring finger protein 38	RNF38	3452.1	3.53808	P	1740.77	3.24074	P	2871.43	3.4581	P	1.98309	1.20222	0.606237		2593.34	P
241955_at	HECT domain containing 1	HECTD1	2620.64	3.41841	P	4725.41	3.67444	P	4109.07	3.61374	P	0.554585	0.63777	1.14999		3028.36	P
225921_at	ninein (GSK3B interacting protein)	NIN	6801.41	3.8326	P	1447.27	3.16055	P	5677.28	3.75414	P	4.69948	1.198	0.254923		1951.09	P
212543_at	absent in melanoma 1	AIM1	5765.11	3.76081	P	537.664	2.73051	P	3598.33	3.5561	P	10.7225	1.60217	0.149421		88.5033	P
218047_at	oxysterol binding protein-like 9	OSBPL9	2943.44	3.46886	P	1413.87	3.15041	P	3687.46	3.56673	P	2.08183	0.798231	0.383428		923.849	P
1552790_a_at	SEC62 homolog (S. cerevisiae)	SEC62	1648.37	3.21706	P	2334.83	3.36825	P	2834.27	3.45244	P	0.705994	0.581587	0.823785		2760.91	P
220939_s_at	dipeptidyl-peptidase 8	DPP8	3030.55	3.48152	P	768.971	2.88591	P	2612.99	3.41714	P	3.94105	1.1598	0.294287		2803.22	P
218929_at	CDKN2A interacting protein	CDKN2AIP	2030.3	3.30756	P	562.335	2.75	P	3093.21	3.49041	P	3.61048	0.656373	0.181797		1149.33	P
227682_at	Transcribed locus	---	856.636	2.9328	P	369.533	2.56765	P	678.694	2.83167	P	2.31816	1.26218	0.544477		774.829	P
223412_at	kelch repeat and BTB (POZ) domain containing 7	KBTBD7	1723.93	3.23652	P	365.658	2.56308	P	977.583	2.99015	P	4.71461	1.76347	0.374043		1237.84	P
202036_s_at	secreted frizzled-related protein 1	SFRP1	243.137	2.38585	P	2944.78	3.46905	P	2144.36	3.3313	P	0.0825657	0.113384	1.37326		1718.8	P
218340_s_at	ubiquitin-like modifier activating enzyme 6	UBA6	460.618	2.66334	P	46.0988	1.66369	P	1175.92	3.07038	P	9.99198	0.391707	0.0392022		158.131	P
38149_at	Rho GTPase activating protein 25	ARHGAP25	10608	4.02563	P	2970.97	3.4729	P	8749.12	3.94196	P	3.57054	1.21246	0.339573		720.147	P
218295_s_at	nucleoporin 50kDa	NUP50	3941.95	3.59571	P	1183.93	3.07333	P	2711.82	3.43326	P	3.32955	1.45362	0.436581		146.23	P
229285_at	ribonuclease L (2',5'-oligoisoadenylate synthetase-dependent)	RNASEL	5154.29	3.71217	P	1319.47	3.1204	P	2902.97	3.46284	P	3.90634	1.77552	0.454524		795.42	P
202543_s_at	glia maturation factor, beta	GMFB	633.217	2.80155	P	567.257	2.75378	P	446.121	2.64945	P	1.11628	1.41938	1.27153		198.391	P
215047_at	tripartite motif-containing 58	TRIM58	759.112	2.88031	P	168.78	2.22732	P	432.689	2.63618	P	4.49763	1.7544	0.390073		10.4289	P
212355_at	KIAA0323	KIAA0323	6365.03	3.8038	P	3904.53	3.59157	P	3021.35	3.4802	P	1.63016	2.10668	1.29231		711.027	P
241391_at	Transcribed locus	---	851.793	2.93033	P	224.783	2.35176	P	193.88	2.28753	P	3.7894	4.39341	1.1594		770.658	P
203300_x_at	adaptor-related protein complex 1, sigma 2 subunit	AP1S2	2939.39	3.46826	P	1021.28	3.00915	P	4224	3.62572	P	2.87813	0.695878	0.241781		2595.01	P
228949_at	G protein-coupled receptor 177	GPR177	2659.41	3.42479	P	1498.82	3.17575	P	2248.47	3.35189	P	1.77433	1.18276	0.666598		1089.15	P
225941_at	eukaryotic translation initiation factor 4E family member 3	EIF4E3	4169.25	3.62006	P	1499.97	3.17608	P	3194.65	3.50442	P	2.77957	1.30507	0.469525		1564.19	P
239135_at	hypothetical protein FLJ11151	FLJ11151	4192.55	3.62248	P	1692.14	3.22844	P	3793.23	3.57901	P	2.47766	1.10527	0.446095		518.273	P
204882_at	Rho GTPase activating protein 25	ARHGAP25	10108.1	4.00467	P	3081.12	3.48871	P	9467.92	3.97625	P	3.28066	1.06762	0.325428		731.494	P
202688_at	tumor necrosis factor (ligand) superfamily, member 10	TNFSF10	2201.55	3.34273	P	214.257	2.33093	P	3005.21	3.47787	P	10.2753	0.732577	0.0712952		123.891	P
203315_at	NCK adaptor protein 2	NCK2	4966.95	3.69609	P	2150.48	3.33253	P	4220.12	3.62532	P	2.3097	1.17697	0.509577		2541.46	P
243046_at	MRNA; cDNA DKFZp564H0616 (from clone DKFZp564H0616)	---	3062.74	3.48611	P	2231.26	3.34855	P	1314.1	3.11863	P	1.37266	2.33069	1.69794		1530.03	P
219452_at	dipeptidase 2	DPEP2	5274.88	3.72221	P	1909.72	3.28097	P	5508.04	3.741	P	2.76212	0.95767	0.346716		137.15	P
204688_at	sarcoglycan, epsilon	SGCE	962.765	2.98352	P	895.533	2.95208	P	3756.14	3.57474	P	1.07507	0.256317	0.238418		1790.66	P
227385_at	phosphatidic acid phosphatase type 2 domain containing 2	PPAPDC2	877.798	2.94339	P	459.639	2.66242	P	559.39	2.74771	P	1.90975	1.56921	0.82168		870.81	P
228006_at	Transcribed locus	---	5812.99	3.7644	P	1753.59	3.24393	P	4214.2	3.62471	P	3.31491	1.37938	0.416115		917.272	P
226040_at	MRNA; cDNA DKFZp762N156 (from clone DKFZp762N156)	---	2228.88	3.34809	P	2571.87	3.41025	P	2264.66	3.355	P	0.866636	0.9842	1.13566		467.909	P
224720_at	mindbomb homolog 1 (Drosophila)	MIB1	1622.57	3.2102	P	1705.37	3.23182	P	2794.97	3.44638	P	0.951446	0.580533	0.610158		2420.84	P
229021_at	CDNA: FLJ23331 fis, clone HEP12664	---	2336.23	3.36851	P	1481.56	3.17072	P	1561.34	3.1935	P	1.57687	1.4963	0.948903		413.015	P
225634_at	zinc finger CCCH-type, antiviral 1	ZC3HAV1	1567.5	3.19521	P	1620.99	3.20978	P	825.284	2.9166	P	0.967	1.89934	1.96416		153.012	P
226219_at	Rho GTPase activating protein 30	ARHGAP30	1110.08	3.04535	P	363.824	2.56089	P	816.207	2.9118	P	3.05114	1.36004	0.44575		49.0851	P
222605_at	REST corepressor 3	RCOR3	1583.17	3.19953	P	496	2.69548	P	1241.57	3.09397	P	3.19187	1.27514	0.399495		1806.72	P
223746_at	serine/threonine kinase 4	STK4	5090.13	3.70673	P	559.229	2.74759	P	1181.16	3.07231	P	9.10205	4.30943	0.473457		102.681	P
224365_s_at	tigger transposable element derived 7	TIGD7	1540.81	3.18775	P	2041.74	3.31	P	1964.81	3.29332	P	0.754651	0.784202	1.03916		1724.28	P
235222_x_at	X-linked inhibitor of apoptosis	XIAP	533.553	2.72718	P	203.054	2.30761	P	738.958	2.86862	P	2.62764	0.722035	0.274784		683.679	P
228789_at	myotubularin related protein 6	MTMR6	595.659	2.775	P	382.147	2.58223	P	511.863	2.70915	P	1.55872	1.16371	0.74658		702.298	P
203599_s_at	WW domain binding protein 4 (formin binding protein 21)	WBP4	1038.8	3.01653	P	1344.15	3.12845	P	2171.07	3.33667	P	0.772829	0.478475	0.619121		931.248	P
213682_at	nucleoporin 50kDa	NUP50	3666.06	3.5642	P	907.614	2.9579	P	3688.84	3.56689	P	4.03922	0.993824	0.246043		1170.32	P
244777_at	DCP2 decapping enzyme homolog (S. cerevisiae)	DCP2	3864.14	3.58705	P	1298.22	3.11335	P	2239.73	3.3502	P	2.97649	1.72527	0.579634		196.794	P
218035_s_at	RNA binding motif protein 47	RBM47	8815.55	3.94525	P	4215.38	3.62484	P	9177.78	3.96274	P	2.09128	0.960532	0.459303		410.355	P
1557804_at	Cathepsin B mRNA, 5' UTR variant	---	1034.51	3.01474	P	362.798	2.55967	P	274.346	2.4383	P	2.85148	3.77082	1.32241		107.746	P
213743_at	cyclin T2	CCNT2	2601.56	3.41523	P	409.277	2.61202	P	1648.07	3.21698	P	6.35648	1.57855	0.248338		993.061	P
203856_at	vaccinia related kinase 1	VRK1	2220.64	3.34648	P	2627.87	3.4196	P	2501.92	3.39827	P	0.845033	0.887572	1.05034		1162.49	P
230707_at	sortilin-related receptor, L(DLR class) A repeats-containing	SORL1	4537.86	3.65685	P	537.618	2.73047	P	953.107	2.97914	P	8.44068	4.76112	0.564069		231.944	P
223243_s_at	ER degradation enhancer, mannosidase alpha-like 3	EDEM3	1236	3.09202	P	279.281	2.44604	P	1026.06	3.01117	P	4.42564	1.20461	0.272188		580.898	P
216218_s_at	phospholipase C-like 2	PLCL2	1887.28	3.27584	P	397.137	2.59894	P	2223.78	3.34709	P	4.75221	0.848682	0.178587		117.986	P
238831_at	transmembrane protein 33	TMEM33	704.298	2.84776	P	50.1761	1.7005	P	819.273	2.91343	P	14.0365	0.859663	0.0612446		1000.41	P
228306_at	cornichon homolog 4 (Drosophila)	CNIH4	1596.91	3.20328	P	484.502	2.6853	P	1103.7	3.04285	P	3.29597	1.44687	0.438981		574.109	P
211596_s_at	leucine-rich repeats and immunoglobulin-like domains 1	LRIG1	1336.89	3.1261	P	2194.83	3.3414	P	2096.75	3.32155	P	0.609111	0.637603	1.04678		3020.44	P
227577_at	exocyst complex component 8	EXOC8	2207.92	3.34398	P	1018.43	3.00793	P	1918.55	3.28297	P	2.16797	1.15083	0.530833		1575.81	P
212820_at	Dmx-like 2	DMXL2	4436.93	3.64708	P	641.954	2.8075	P	1861.75	3.26992	P	6.9116	2.3832	0.344812		1880.44	P
202651_at	lysophosphatidylglycerol acyltransferase 1	LPGAT1	4659.74	3.66836	P	770.491	2.88677	P	2670.93	3.42666	P	6.04776	1.74462	0.288473		1687	P
226550_at	CDNA FLJ39602 fis, clone SKNSH2005061	---	210.345	2.32293	P	128.363	2.10844	P	157.123	2.19624	P	1.63867	1.33873	0.81696		1591.27	P
209101_at	connective tissue growth factor	CTGF	211.363	2.32503	P	6442.4	3.80905	P	3161.64	3.49991	P	0.0328082	0.0668524	2.03768		1570.03	P
201071_x_at	splicing factor 3b, subunit 1, 155kDa	SF3B1	6700.09	3.82608	P	2925.55	3.46621	P	6146.92	3.78866	P	2.2902	1.08999	0.475938		1212.52	P
227630_at	CDNA FLJ34250 fis, clone FCBBF4000529	---	1399.43	3.14595	P	867.702	2.93837	P	1088.66	3.03689	P	1.6128	1.28546	0.797037		2377.19	P
205684_s_at	DENN/MADD domain containing 4C	DENND4C	413.255	2.61622	P	219.283	2.34101	P	785.408	2.8951	P	1.88457	0.526165	0.279197		176.058	P
204554_at	protein phosphatase 1, regulatory (inhibitor) subunit 3D	PPP1R3D	3091.83	3.49022	P	523.489	2.71891	P	2307.35	3.36311	P	5.90619	1.33999	0.226879		493.908	P
230399_at	Transcribed locus	---	120.953	2.08262	P	459.932	2.66269	P	162.207	2.21007	P	0.26298	0.745671	2.83546		230.932	P
212780_at	son of sevenless homolog 1 (Drosophila)	SOS1	1653.42	3.21838	P	520.024	2.71602	P	1327.96	3.12318	P	3.17951	1.24509	0.391597		1140.55	P
228583_at	lin-52 homolog (C. elegans)	LIN52	1118.43	3.04861	P	1156.16	3.06302	P	881.535	2.94524	P	0.967367	1.26873	1.31153		1659.79	P
204517_at	peptidylprolyl isomerase C (cyclophilin C)	PPIC	45.4413	1.65745	P	2235.88	3.34945	P	510.037	2.7076	P	0.0203237	0.0890942	4.38376		1739.49	P
214805_at	Eukaryotic translation initiation factor 4A, isoform 1	EIF4A1	1785.23	3.25169	P	3218.6	3.50767	P	1005.1	3.00221	P	0.554661	1.77617	3.20226		689.354	P
203908_at	solute carrier family 4, sodium bicarbonate cotransporter, member 4	SLC4A4	243.706	2.38687	P	3480.41	3.54163	P	1356.26	3.13234	P	0.0700221	0.179689	2.56618		1315.63	P
207431_s_at	degenerative spermatocyte homolog 1, lipid desaturase (Drosophila)	DEGS1	2396.16	3.37952	P	1083.53	3.03484	P	5015.21	3.70029	P	2.21143	0.477779	0.21605		377.533	P
227561_at	discoidin domain receptor tyrosine kinase 2	DDR2	644.995	2.80956	P	4297.71	3.63324	P	1088.09	3.03666	P	0.150079	0.592778	3.94978		1237.39	P
209259_s_at	structural maintenance of chromosomes 3	SMC3	1525.81	3.1835	P	1336.96	3.12612	P	2533.58	3.40373	P	1.14125	0.602233	0.527698		663.744	P
202668_at	ephrin-B2	EFNB2	699.328	2.84468	P	2908.67	3.46369	P	1381.35	3.1403	P	0.240429	0.506264	2.10567		2680.19	P
240271_at	Transcribed locus	---	1274.23	3.10525	P	1728.72	3.23772	P	534.832	2.72822	P	0.737095	2.38249	3.23227		22.7867	P
208663_s_at	tetratricopeptide repeat domain 3	TTC3	1690.47	3.22801	P	3542.68	3.54933	P	4506.58	3.65385	P	0.477172	0.375111	0.786112		3796.64	P
226568_at	family with sequence similarity 102, member B	FAM102B	1128.24	3.0524	P	630.709	2.79983	P	850.75	2.9298	P	1.78885	1.32618	0.741356		1404.68	P
203304_at	BMP and activin membrane-bound inhibitor homolog (Xenopus laevis)	BAMBI	391.027	2.59221	P	1309.07	3.11696	P	1781.8	3.25086	P	0.298705	0.219457	0.734692		669.241	P
225056_at	signal-induced proliferation-associated 1 like 2	SIPA1L2	3882.12	3.58907	P	2909.67	3.46384	P	2511.97	3.40001	P	1.33421	1.54545	1.15832		511.658	P
212569_at	structural maintenance of chromosomes flexible hinge domain containing 1	SMCHD1	6824.34	3.83406	P	2784.9	3.44481	P	4813.53	3.68246	P	2.45048	1.41774	0.578557		535.759	P
204186_s_at	peptidylprolyl isomerase D (cyclophilin D)	PPID	1170.21	3.06827	P	721.404	2.85818	P	1854.16	3.26815	P	1.62213	0.63113	0.389074		1212.29	P
214766_s_at	AT hook containing transcription factor 1	AHCTF1	3601.53	3.55649	P	355.031	2.55027	P	2099.82	3.32218	P	10.1443	1.71516	0.169077		534.274	P
209911_x_at	histone cluster 1, H2bd	HIST1H2BD	1478.91	3.16994	P	156.185	2.19364	P	746.344	2.87294	P	9.46894	1.98154	0.209267		169.432	P
1557684_at	zinc finger protein 286A	ZNF286A	1123.44	3.05055	P	1810.17	3.25772	P	931.908	2.96937	P	0.620626	1.20552	1.94243		954.961	P
201773_at	activity-dependent neuroprotector homeobox	ADNP	1360.63	3.13374	P	730.419	2.86357	P	1433.81	3.15649	P	1.8628	0.948961	0.509426		1231.02	P
204755_x_at	hepatic leukemia factor	HLF	52.9162	1.72359	P	2707.3	3.43254	P	706.999	2.84942	P	0.0195458	0.0748462	3.82928		2980.42	P
228062_at	nucleosome assembly protein 1-like 5	NAP1L5	266.707	2.42603	P	1165.9	3.06666	P	1068.8	3.02889	P	0.228757	0.24954	1.09085		1988.72	P
1555370_a_at	calmodulin binding transcription activator 1	CAMTA1	482.039	2.68308	P	1211.33	3.08326	P	924.08	2.96571	P	0.397942	0.521642	1.31085		3879.17	P
207275_s_at	acyl-CoA synthetase long-chain family member 1	ACSL1	5698.08	3.75573	P	2214.86	3.34535	P	7863.78	3.89563	P	2.57266	0.724597	0.281653		236.634	P
220005_at	purinergic receptor P2Y, G-protein coupled, 13	P2RY13	3933.6	3.59479	P	218.875	2.3402	P	2944.29	3.46898	P	17.9719	1.33601	0.0743387		212.07	P
206291_at	neurotensin	NTS	294.592	2.46922	P	1091.02	3.03783	P	757.456	2.87936	P	0.270015	0.388923	1.44038		127.189	P
212756_s_at	ubiquitin protein ligase E3 component n-recognin 2	UBR2	4614.16	3.66409	P	838.107	2.9233	P	3173.36	3.50152	P	5.50545	1.45403	0.264107		685.256	P
225350_s_at	zyg-11 homolog B (C. elegans)	ZYG11B	2036.44	3.30887	P	1003.78	3.00164	P	1728.87	3.23776	P	2.02877	1.1779	0.5806		4561.71	P
213164_at	solute carrier family 5 (inositol transporters), member 3	SLC5A3	1357.6	3.13277	P	1097.93	3.04057	P	1554.65	3.19163	P	1.23651	0.873254	0.706223		623.108	P
203403_s_at	ring finger protein (C3H2C3 type) 6	RNF6	1842.56	3.26542	P	59.31	1.77313	P	1618.59	3.20914	P	31.0665	1.13837	0.0366431		2742.56	P
209095_at	dihydrolipoamide dehydrogenase	DLD	1329.24	3.1236	P	298.69	2.47522	P	2698.32	3.43109	P	4.45022	0.492616	0.110695		1529.19	P
226404_at	RNA binding motif protein 39 /// similar to RNA-binding region (RNP1, RRM) containing 2	LOC643167 /// RBM39	982.093	2.99215	P	457.701	2.66058	P	454.738	2.65776	P	2.14571	2.15969	1.00652		448.335	P
211953_s_at	importin 5	IPO5	339.554	2.53091	P	387.046	2.58776	P	850.006	2.92942	P	0.877296	0.399473	0.455345		1029.62	P
204976_s_at	Alport syndrome, mental retardation, midface hypoplasia and elliptocytosis chromosomal region, gene 1	AMMECR1	1271.73	3.10439	P	233.169	2.36767	P	715.001	2.85431	P	5.45411	1.77864	0.32611		1492.82	P
226026_at	disrupted in renal carcinoma 2	DIRC2	3333.01	3.52284	P	1431.01	3.15564	P	2445.18	3.38831	P	2.32914	1.3631	0.585236		1172.98	P
202050_s_at	zinc finger, MYM-type 4	ZMYM4	702.232	2.84648	P	302.022	2.48004	P	876.859	2.94293	P	2.32511	0.80085	0.344436		524.873	P
215342_s_at	RAB GTPase activating protein 1-like	RABGAP1L	959.694	2.98213	P	884.117	2.94651	P	2606.36	3.41603	P	1.08548	0.368212	0.339215		1866.73	P
1554015_a_at	chromodomain helicase DNA binding protein 2	CHD2	1138.9	3.05649	P	1148.98	3.06031	P	2195.14	3.34146	P	0.991225	0.518827	0.523419		321.877	P
209654_at	KIAA0947 protein	KIAA0947	2210.22	3.34444	P	1215.26	3.08467	P	1736.87	3.23977	P	1.81872	1.27253	0.699685		1295.87	P
213293_s_at	tripartite motif-containing 22	TRIM22	3618.71	3.55855	P	612.83	2.78734	P	1881.43	3.27449	P	5.90492	1.92338	0.325725		203.331	P
218306_s_at	hect (homologous to the E6-AP (UBE3A) carboxyl terminus) domain and RCC1 (CHC1)-like domain (RLD) 1	HERC1	2058.16	3.31348	P	333.951	2.52368	P	1820.8	3.26026	P	6.16306	1.13036	0.183409		1501.04	P
205997_at	ADAM metallopeptidase domain 28	ADAM28	652.408	2.81452	P	754.934	2.87791	P	1924.69	3.28436	P	0.864192	0.338968	0.392237		30.9712	P
241745_at	CDNA FLJ42767 fis, clone BRAWH3003343	---	258.34	2.41219	P	254.841	2.40627	P	276.092	2.44105	P	1.01373	0.935705	0.923031		747.978	P
226019_at	OMA1 homolog, zinc metallopeptidase (S. cerevisiae)	OMA1	2641.7	3.42188	P	88.0333	1.94465	P	2072.66	3.31653	P	30.008	1.27455	0.0424735		834.61	P
218204_s_at	FYVE and coiled-coil domain containing 1	FYCO1	1197.45	3.07826	P	1540.91	3.18778	P	1099.37	3.04114	P	0.777106	1.08921	1.40163		803.426	P
231332_at	Transcribed locus	---	583.833	2.76629	P	70.5512	1.8485	P	129.569	2.1125	P	8.2753	4.50597	0.544508		57.6611	P
209815_at	patched homolog 1 (Drosophila)	PTCH1	1254.77	3.09856	P	1526.65	3.18374	P	1166.29	3.06681	P	0.821906	1.07586	1.30898		1886.79	P
232527_at	CDNA FLJ13309 fis, clone OVARC1001442	---	3916.91	3.59294	P	1517.03	3.181	P	1118.92	3.0488	P	2.58195	3.50061	1.3558		96.9282	P
202071_at	syndecan 4	SDC4	108.84	2.03679	P	1537.04	3.18669	P	608.408	2.78419	P	0.0708112	0.178893	2.52633		1351.32	P
227771_at	leukemia inhibitory factor receptor alpha	LIFR	72.1532	1.85826	P	369.894	2.56808	P	455.902	2.65887	P	0.195064	0.158265	0.811346		326.115	P
218757_s_at	UPF3 regulator of nonsense transcripts homolog B (yeast)	UPF3B	355.919	2.55135	P	206.663	2.31526	P	311.92	2.49404	P	1.72222	1.14106	0.662551		484.684	P
226503_at	RAP1 interacting factor homolog (yeast)	RIF1	2055.03	3.31282	P	1258.46	3.09984	P	2208.28	3.34405	P	1.63298	0.930604	0.569881		2582.57	P
218016_s_at	polymerase (RNA) III (DNA directed) polypeptide E (80kD)	POLR3E	1884.75	3.27525	P	1260.39	3.1005	P	1280.93	3.10753	P	1.49537	1.47139	0.983961		939.474	P
201222_s_at	RAD23 homolog B (S. cerevisiae)	RAD23B	1330.66	3.12407	P	920.39	2.96397	P	2338.57	3.36895	P	1.44576	0.569007	0.39357		640.898	P
236488_s_at	CDNA FLJ36309 fis, clone THYMU2004986	---	2574.37	3.41067	P	197.233	2.29498	P	533.283	2.72696	P	13.0524	4.82739	0.369847		285.884	P
205786_s_at	integrin, alpha M (complement component 3 receptor 3 subunit)	ITGAM	8236.89	3.91576	P	2085.79	3.31927	P	9360.41	3.97129	P	3.94904	0.879971	0.222831		317.827	P
214657_s_at	Trophoblast-derived noncoding RNA	TncRNA	1706.88	3.2322	P	2695.23	3.4306	P	1235.73	3.09192	P	0.633297	1.38127	2.18108		208.82	P
205278_at	glutamate decarboxylase 1 (brain, 67kDa)	GAD1	105.331	2.02256	P	1123.99	3.05076	P	113.909	2.05656	P	0.0937122	0.924698	9.86742		3087.4	P
212051_at	WAS/WASL interacting protein family, member 2	WIPF2	1856.87	3.26878	P	1052.72	3.02231	P	1092.86	3.03856	P	1.76387	1.6991	0.963279		732.964	P
222815_at	ring finger protein 12	RNF12	295.414	2.47043	P	312.805	2.49527	P	548.557	2.73922	P	0.944403	0.53853	0.570233		125.678	P
229916_at	ectonucleotide pyrophosphatase/phosphodiesterase 6	ENPP6	430.766	2.63424	P	3650.46	3.56235	P	605.889	2.78239	P	0.118003	0.710964	6.02497		449.233	P
235112_at	Transcribed locus, strongly similar to NP_694798.1 hypothetical protein LOC230259 isoform 1 [Mus musculus]	---	2543.8	3.40548	P	1546.41	3.18932	P	1962.36	3.29278	P	1.64497	1.29629	0.788034		2666.98	P
227754_at	CDNA FLJ10417 fis, clone NT2RP1000112	---	938.542	2.97245	P	200.407	2.30191	P	275.283	2.43978	P	4.68318	3.40937	0.728003		546.864	P
212463_at	CD59 molecule, complement regulatory protein	CD59	2437.28	3.38691	P	3302.29	3.51882	P	2341.58	3.36951	P	0.738058	1.04087	1.41028		586.344	P
221503_s_at	karyopherin alpha 3 (importin alpha 4)	KPNA3	550.453	2.74072	P	462.698	2.6653	P	1110.02	3.04533	P	1.18966	0.495896	0.416838		696.715	P
226823_at	phosphatase and actin regulator 4	PHACTR4	1019.17	3.00824	P	247.686	2.3939	P	697.283	2.84341	P	4.11474	1.46162	0.355216		348.645	P
214151_s_at	cell cycle progression 1	CCPG1	2736.18	3.43714	P	1117.11	3.0481	P	1772.23	3.24852	P	2.44933	1.54392	0.630342		1204.83	P
224806_at	tripartite motif-containing 25	TRIM25	4556.44	3.65863	P	1141.72	3.05756	P	2116.16	3.32555	P	3.99085	2.15317	0.539525		160.689	P
226343_at	Transcribed locus	---	2323.03	3.36605	P	2338.53	3.36894	P	2280.31	3.35799	P	0.99337	1.01873	1.02553		3791.65	P
226136_at	GLI pathogenesis-related 1 (glioma)	GLIPR1	1906.61	3.28026	P	211.904	2.32614	P	1342.77	3.128	P	8.9975	1.41991	0.157812		137.489	P
211763_s_at	ubiquitin-conjugating enzyme E2B (RAD6 homolog)	UBE2B	1730.53	3.23818	P	652.41	2.81452	P	2231.66	3.34863	P	2.65253	0.775447	0.292343		712.503	P
225509_at	hypothetical protein LOC56757	LOC56757	3477.86	3.54131	P	1784.98	3.25163	P	3452.91	3.53819	P	1.94841	1.00723	0.516948		1758.78	P
225302_at	thioredoxin domain containing 10	TXNDC10	3231.69	3.50943	P	1535.86	3.18635	P	1625.45	3.21097	P	2.10416	1.98818	0.944882		2797.89	P
225730_s_at	THUMP domain containing 3	THUMPD3	681.017	2.83316	P	393.403	2.59484	P	1105.71	3.04364	P	1.73109	0.61591	0.355792		656.737	P
225252_at	sulfiredoxin 1 homolog (S. cerevisiae)	SRXN1	2327.34	3.36686	P	3534.91	3.54838	P	2854.36	3.45551	P	0.658387	0.815363	1.23842		1206.57	P
240174_at	Transcribed locus	---	4040.03	3.60639	P	933.784	2.97025	P	920.437	2.96399	P	4.32652	4.38926	1.0145		339.351	P
225127_at	transmembrane protein 181	TMEM181	1831.43	3.26279	P	1141.28	3.05739	P	2420.53	3.38391	P	1.60472	0.756625	0.471501		4117.03	P
202687_s_at	tumor necrosis factor (ligand) superfamily, member 10	TNFSF10	5720.06	3.7574	P	932.97	2.96987	P	4658.77	3.66827	P	6.13102	1.22781	0.200261		191.835	P
225912_at	tumor protein p53 inducible nuclear protein 1	TP53INP1	5485.28	3.7392	P	1656.03	3.21907	P	2967.01	3.47232	P	3.3123	1.84875	0.558148		1514.89	P
206174_s_at	protein phosphatase 6, catalytic subunit	PPP6C	1379.25	3.13964	P	686.477	2.83663	P	2604.54	3.41573	P	2.00917	0.529555	0.263569		607.175	P
230031_at	heat shock 70kDa protein 5 (glucose-regulated protein, 78kDa)	HSPA5	140.033	2.14623	P	4546.05	3.65763	P	331.199	2.52009	P	0.0308033	0.422807	13.726		754.646	P
212882_at	kelch-like 18 (Drosophila)	KLHL18	983.163	2.99263	P	572.115	2.75748	P	457.189	2.6601	P	1.71847	2.15045	1.25137		389.066	P
232125_at	CDNA FLJ12166 fis, clone MAMMA1000616	---	238.158	2.37687	P	947.545	2.9766	P	797.443	2.9017	P	0.251342	0.298652	1.18823		2670.99	P
213088_s_at	DnaJ (Hsp40) homolog, subfamily C, member 9	DNAJC9	1753.41	3.24388	P	1544.53	3.1888	P	1758.81	3.24522	P	1.13524	0.996933	0.87817		1292.29	P
227074_at	hypothetical protein LOC100131564	LOC100131564	1305.19	3.11567	P	624.817	2.79575	P	548.93	2.73952	P	2.08891	2.37769	1.13824		1016.77	P
214927_at	integrin, beta-like 1 (with EGF-like repeat domains)	ITGBL1	691.68	2.83991	P	6582.97	3.81842	P	463.487	2.66604	P	0.105071	1.49234	14.2031		1002.28	P
225177_at	RAB11 family interacting protein 1 (class I)	RAB11FIP1	2264.51	3.35497	P	149.508	2.17467	P	1465.71	3.16605	P	15.1464	1.54499	0.102004		71.5622	P
228497_at	solute carrier family 22, member 15	SLC22A15	2359.01	3.37273	P	411.267	2.61412	P	1803.71	3.25617	P	5.73595	1.30787	0.228012		730.153	P
204048_s_at	phosphatase and actin regulator 2	PHACTR2	889.486	2.94914	P	803.921	2.90521	P	500.568	2.69946	P	1.10643	1.77695	1.60602		818.573	P
226335_at	ribosomal protein S6 kinase, 90kDa, polypeptide 3	RPS6KA3	4423.38	3.64575	P	1021.71	3.00933	P	2108.76	3.32403	P	4.32939	2.09762	0.484508		404.663	P
226976_at	karyopherin alpha 6 (importin alpha 7)	KPNA6	1413.45	3.15028	P	1223.02	3.08743	P	1220.62	3.08658	P	1.1557	1.15798	1.00197		1856.83	P
226942_at	PHD finger protein 20-like 1	PHF20L1	1552.61	3.19106	P	630.776	2.79988	P	1315.3	3.11902	P	2.46143	1.18042	0.479569		248.255	P
224692_at	protein phosphatase 1, regulatory (inhibitor) subunit 15B	PPP1R15B	1313.16	3.11832	P	980.283	2.99135	P	1999.62	3.30095	P	1.33958	0.656708	0.490235		900.875	P
223996_s_at	mitochondrial ribosomal protein L30	MRPL30	887.334	2.94809	P	661.954	2.82083	P	1330.99	3.12417	P	1.34048	0.666672	0.49734		387.303	P
225093_at	utrophin	UTRN	6740.34	3.82868	P	3795.28	3.57924	P	4529.68	3.65607	P	1.77598	1.48804	0.83787		2375.13	P
231861_at	low density lipoprotein receptor-related protein 10	LRP10	4654.36	3.66786	P	1940.41	3.28789	P	3583.89	3.55436	P	2.39864	1.29869	0.541427		1135.66	P
209678_s_at	protein kinase C, iota	PRKCI	971.175	2.9873	P	1371.97	3.13734	P	1604.76	3.20541	P	0.707871	0.605186	0.854937		1740.1	P
224893_at	atlastin 3	ATL3	1487	3.17231	P	832.348	2.9203	P	2371.02	3.37494	P	1.78651	0.627156	0.35105		890.267	P
219628_at	zinc finger, matrin type 3	ZMAT3	497.752	2.69701	P	848.518	2.92866	P	1224.16	3.08784	P	0.586614	0.406605	0.69314		712.348	P
200945_s_at	SEC31 homolog A (S. cerevisiae)	SEC31A	1745.66	3.24196	P	2036.81	3.30895	P	1628.28	3.21173	P	0.857054	1.07209	1.2509		1307.78	P
222603_at	endoplasmic reticulum metallopeptidase 1	ERMP1	1097.28	3.04032	P	1458.52	3.16391	P	1954.16	3.29096	P	0.752324	0.561511	0.746369		1360.12	P
217766_s_at	transmembrane protein 50A	TMEM50A	4720.31	3.67397	P	1036.57	3.0156	P	4422.3	3.64565	P	4.55378	1.06739	0.234396		1156.71	P
202833_s_at	serpin peptidase inhibitor, clade A (alpha-1 antiproteinase, antitrypsin), member 1	SERPINA1	14450.7	4.15989	P	6861.18	3.8364	P	17926.5	4.2535	P	2.10616	0.80611	0.38274		40.8308	P
221986_s_at	kelch-like 24 (Drosophila)	KLHL24	620.5	2.79274	P	147.46	2.16867	P	1010.73	3.00464	P	4.20792	0.613912	0.145894		597.418	P
213376_at	zinc finger and BTB domain containing 1	ZBTB1	914.533	2.9612	P	396.008	2.5977	P	1515.15	3.18045	P	2.30938	0.603594	0.261366		305.229	P
209744_x_at	itchy E3 ubiquitin protein ligase homolog (mouse)	ITCH	845.622	2.92718	P	347.75	2.54127	P	1271.82	3.10442	P	2.43169	0.664893	0.273428		559.269	P
205097_at	solute carrier family 26 (sulfate transporter), member 2	SLC26A2	304.354	2.48338	P	2686.63	3.42921	P	203.424	2.3084	P	0.113285	1.49616	13.2071		249.508	P
228380_at	Transcribed locus	---	361.988	2.55869	P	251.414	2.40039	P	377.306	2.57669	P	1.43981	0.959403	0.666339		432.473	P
226805_at	chromosome 20 open reading frame 142	C20orf142	626.852	2.79717	P	1693.79	3.22886	P	619.686	2.79217	P	0.370089	1.01157	2.7333		1675.24	P
207827_x_at	synuclein, alpha (non A4 component of amyloid precursor)	SNCA	13388	4.12672	P	6590.47	3.81892	P	19004	4.27885	P	2.03142	0.704483	0.346793		3104.45	P
226914_at	actin related protein 2/3 complex, subunit 5-like	ARPC5L	2789.38	3.44551	P	3965.64	3.59831	P	2360.47	3.373	P	0.703388	1.1817	1.68002		6980.2	P
204054_at	phosphatase and tensin homolog (mutated in multiple advanced cancers 1)	PTEN	2353.08	3.37164	P	639.909	2.80612	P	2830.39	3.45185	P	3.67721	0.831363	0.226085		404.469	P
203087_s_at	kinesin heavy chain member 2A	KIF2A	1149.05	3.06034	P	277.346	2.44302	P	1426.15	3.15416	P	4.14302	0.805702	0.194472		989.801	P
209574_s_at	chromosome 18 open reading frame 1	C18orf1	516.532	2.7131	P	1451.07	3.16169	P	1455.29	3.16295	P	0.355966	0.354933	0.997097		1530.79	P
1555833_a_at	CDNA FLJ38849 fis, clone MESAN2008936	---	1135.03	3.05501	P	2182.55	3.33897	P	1345.4	3.12885	P	0.520046	0.843637	1.62224		2890	P
209318_x_at	pleiomorphic adenoma gene-like 1	PLAGL1	1019.73	3.00849	P	177.104	2.24823	P	616.636	2.79003	P	5.7578	1.6537	0.28721		215.518	P
225017_at	coiled-coil domain containing 14	CCDC14	1203.2	3.08034	P	1536.36	3.18649	P	380.349	2.58018	P	0.783152	3.16342	4.03935		1553.47	P
200723_s_at	cell cycle associated protein 1	CAPRIN1	827.429	2.91773	P	603.323	2.78055	P	2088.05	3.31974	P	1.37145	0.396268	0.28894		1276.59	P
203057_s_at	PR domain containing 2, with ZNF domain	PRDM2	3653.41	3.5627	P	1119.63	3.04907	P	3117.37	3.49379	P	3.26305	1.17195	0.359158		408.705	P
205321_at	eukaryotic translation initiation factor 2, subunit 3 gamma, 52kDa	EIF2S3	1026.88	3.01152	P	1097.58	3.04044	P	1652.44	3.21813	P	0.935586	0.621432	0.664216		842.856	P
214949_at	CDNA FLJ31919 fis, clone NT2RP7004964	---	424.95	2.62834	P	132.408	2.12192	P	328.033	2.51592	P	3.20939	1.29545	0.403644		622.284	P
226444_at	CDNA FLJ31108 fis, clone IMR322000164	---	411.436	2.6143	P	61.1596	1.78646	P	60.5617	1.7822	P	6.72725	6.79367	1.00987		162.033	P
203548_s_at	lipoprotein lipase	LPL	427.668	2.63111	P	235.908	2.37274	P	479.114	2.68044	P	1.81286	0.892623	0.492384		36.0221	P
37512_at	hydroxysteroid (17-beta) dehydrogenase 6 homolog (mouse)	HSD17B6	21.7398	1.33725	P	128.142	2.10769	P	167.285	2.22346	P	0.169653	0.129956	0.766009		545.937	P
211734_s_at	Fc fragment of IgE, high affinity I, receptor for; alpha polypeptide	FCER1A	1912.91	3.2817	P	901.362	2.9549	P	1268.57	3.10332	P	2.12225	1.50793	0.710533		48.2862	P
227817_at	Protein kinase C, beta 1	PRKCB1	4811.27	3.68226	P	2080.28	3.31812	P	3224.72	3.50849	P	2.3128	1.492	0.645106		5016.31	P
214874_at	plakophilin 4	PKP4	133.747	2.12628	P	357.709	2.55353	P	287.797	2.45909	P	0.373898	0.464726	1.24292		1738.83	P
208944_at	transforming growth factor, beta receptor II (70/80kDa)	TGFBR2	5238.7	3.71922	P	1549.57	3.19021	P	4954.79	3.69503	P	3.38074	1.0573	0.312743		729.785	P
219351_at	trafficking protein particle complex 2 /// spondyloepiphyseal dysplasia, late, pseudogene /// zinc finger protein 547	SEDLP /// TRAPPC2 /// ZNF547	802.523	2.90446	P	208.685	2.31949	P	847.527	2.92815	P	3.84561	0.9469	0.246229		565.109	P
228051_at	KIAA1244	KIAA1244	1015.28	3.00658	P	2127.91	3.32795	P	2281.04	3.35813	P	0.477124	0.445094	0.932868		3037.44	P
209307_at	SWAP-70 protein	SWAP70	923.933	2.96564	P	605.32	2.78198	P	957.659	2.98121	P	1.52636	0.964783	0.632083		299.346	P
218401_s_at	zinc finger protein 281	ZNF281	3592.72	3.55542	P	1809.38	3.25753	P	3331.91	3.52269	P	1.98561	1.07828	0.543044		1267.47	P
210346_s_at	CDC-like kinase 4	CLK4	2049.13	3.31157	P	321.546	2.50724	P	1355.29	3.13203	P	6.37275	1.51195	0.237253		917.778	P
225537_at	trafficking protein particle complex 6B	TRAPPC6B	2601.8	3.41527	P	2113.59	3.32502	P	2961.45	3.4715	P	1.23098	0.878554	0.7137		3643.04	P
224060_s_at	DPH5 homolog (S. cerevisiae)	DPH5	1282.25	3.10797	P	576.195	2.76057	P	1632.98	3.21298	P	2.22537	0.78522	0.352849		584.201	P
242498_x_at	Transcribed locus	---	1164.11	3.06599	P	847.207	2.92799	P	282.161	2.4505	P	1.37405	4.12568	3.00257		222.098	P
209276_s_at	glutaredoxin (thioltransferase)	GLRX	4485.53	3.65181	P	925.593	2.96642	P	5548.08	3.74414	P	4.84611	0.808484	0.166831		538.252	P
201874_at	myelin protein zero-like 1	MPZL1	1167.09	3.0671	P	1076.56	3.03204	P	1870.97	3.27207	P	1.08409	0.623786	0.5754		620.163	P
202303_x_at	SWI/SNF related, matrix associated, actin dependent regulator of chromatin, subfamily a, member 5	SMARCA5	1816.75	3.25929	P	1930.44	3.28566	P	3349.66	3.525	P	0.941104	0.542368	0.57631		1135.28	P
202207_at	ADP-ribosylation factor-like 4C	ARL4C	1904.92	3.27988	P	716.39	2.85515	P	1020.26	3.00871	P	2.65905	1.86709	0.702163		681.189	P
212652_s_at	sorting nexin 4	SNX4	272.66	2.43562	P	121.282	2.0838	P	536.584	2.72964	P	2.24814	0.50814	0.226026		1022.67	P
202906_s_at	nibrin	NBN	3601.62	3.5565	P	2382.56	3.37704	P	2191.85	3.34081	P	1.51166	1.64319	1.08701		696.079	P
201924_at	AF4/FMR2 family, member 1	AFF1	4573.78	3.66028	P	1866.96	3.27114	P	2771.39	3.4427	P	2.44985	1.65035	0.673655		1456.28	P
220359_s_at	cyclic AMP-regulated phosphoprotein, 21 kD	ARPP-21	44.3365	1.64676	P	70.262	1.84672	P	108.98	2.03735	P	0.631017	0.406831	0.644723		712.653	P
234998_at	CDNA clone IMAGE:5313062	---	1678.03	3.2248	P	1079.59	3.03326	P	2259.99	3.35411	P	1.55433	0.742498	0.477697		1837.89	P
201581_at	thioredoxin domain containing 13	TXNDC13	2166.14	3.33569	P	246.071	2.39106	P	1157.41	3.06349	P	8.80291	1.87154	0.212605		1706.45	P
205052_at	AU RNA binding protein/enoyl-Coenzyme A hydratase	AUH	477.823	2.67927	P	175.383	2.24399	P	1426.29	3.15421	P	2.72446	0.335012	0.122965		714.31	P
225927_at	mitogen-activated protein kinase kinase kinase 1	MAP3K1	6653.96	3.82308	P	1912.65	3.28164	P	4609.23	3.66363	P	3.47891	1.44362	0.414962		912.254	P
239654_at	Chromodomain helicase DNA binding protein 9	CHD9	654.431	2.81586	P	70.9363	1.85087	P	202.658	2.30676	P	9.22561	3.22923	0.350029		1094.37	P
224693_at	chromosome 20 open reading frame 108	C20orf108	2860.64	3.45646	P	2534.47	3.40389	P	4178.33	3.621	P	1.12869	0.684638	0.606576		934.745	P
226441_at	CDNA FLJ36574 fis, clone TRACH2012376	---	4225.58	3.62589	P	2000.36	3.30111	P	2977.17	3.4738	P	2.11241	1.41933	0.6719		2057.56	P
229937_x_at	Leukocyte immunoglobulin-like receptor, subfamily B (with TM and ITIM domains), member 1	LILRB1	4966.55	3.69605	P	1875.42	3.2731	P	3170.29	3.5011	P	2.64823	1.56659	0.591561		1414.91	P
214486_x_at	CASP8 and FADD-like apoptosis regulator	CFLAR	4945.63	3.69422	P	1396.52	3.14505	P	6335.79	3.8018	P	3.54141	0.780586	0.220417		301.256	P
242576_x_at	NEDD4 binding protein 2-like 2	N4BP2L2	642.001	2.80754	P	234.033	2.36928	P	428.777	2.63223	P	2.7432	1.49728	0.545816		824.498	P
218660_at	dysferlin, limb girdle muscular dystrophy 2B (autosomal recessive)	DYSF	3105.85	3.49218	P	1965.78	3.29354	P	4525.88	3.6557	P	1.57996	0.686243	0.434343		612.563	P
208648_at	valosin-containing protein	VCP	1137.79	3.05606	P	563.608	2.75098	P	736.78	2.86734	P	2.01877	1.54428	0.764962		387.308	P
214807_at	MRNA; cDNA DKFZp564O0862 (from clone DKFZp564O0862)	---	398.289	2.6002	P	325.192	2.51214	P	438.079	2.64155	P	1.22478	0.909171	0.742313		726.369	P
205063_at	survival of motor neuron protein interacting protein 1	SIP1	341.454	2.53333	P	645.956	2.8102	P	437.908	2.64138	P	0.528602	0.779738	1.4751		320.533	P
201580_s_at	thioredoxin domain containing 13	TXNDC13	2101.46	3.32252	P	355.781	2.55118	P	2708.02	3.43265	P	5.90662	0.776015	0.131381		844.909	P
221541_at	cysteine-rich secretory protein LCCL domain containing 2	CRISPLD2	2180.24	3.3385	P	130.713	2.11632	P	2040.69	3.30978	P	16.6796	1.06839	0.0640535		113.48	P
206731_at	connector enhancer of kinase suppressor of Ras 2	CNKSR2	45.5245	1.65824	P	51.3382	1.71044	P	43.8817	1.64228	P	0.886756	1.03743	1.16992		3148.95	P
233208_x_at	cleavage and polyadenylation specific factor 2, 100kDa	CPSF2	1351.88	3.13094	P	353.596	2.54851	P	2250.63	3.3523	P	3.82324	0.600667	0.15711		374.851	P
227562_at	PRO0633	LOC100132990	401.243	2.60341	P	709.83	2.85115	P	796.82	2.90136	P	0.565267	0.503555	0.890828		753.883	P
235542_at	tet oncogene family member 3	TET3	849.805	2.92932	P	326.647	2.51408	P	765.68	2.88405	P	2.6016	1.10987	0.426611		430.267	P
209296_at	protein phosphatase 1B (formerly 2C), magnesium-dependent, beta isoform	PPM1B	3690.1	3.56704	P	2572.85	3.41042	P	3164.04	3.50024	P	1.43424	1.16626	0.813156		1902.25	P
223455_at	trichoplein, keratin filament binding	TCHP	1394.23	3.14434	P	641.555	2.80723	P	640.139	2.80627	P	2.17321	2.17802	1.00221		412.312	P
225242_s_at	coiled-coil domain containing 80	CCDC80	72.0117	1.8574	P	2388.07	3.37805	P	487.356	2.68785	P	0.0301547	0.14776	4.90005		317.86	P
214590_s_at	ubiquitin-conjugating enzyme E2D 1 (UBC4/5 homolog, yeast)	UBE2D1	886.977	2.94791	P	73.0967	1.8639	P	1377.7	3.13916	P	12.1343	0.643809	0.053057		90.1091	P
219014_at	placenta-specific 8	PLAC8	9182.01	3.96294	P	1534.63	3.186	P	4614.43	3.66412	P	5.98322	1.98985	0.332571		115.207	P
212706_at	RAS p21 protein activator 4 /// hypothetical protein FLJ21767 /// similar to HSPC047 protein /// similar to RAS p21 protein activator 4	FLJ21767 /// LOC100132214 /// LOC100133005 /// LOC100134722 /// RASA4	1465.2	3.1659	P	645.964	2.81021	P	1459.3	3.16414	P	2.26824	1.00405	0.442655		1541.8	P
202078_at	COP9 constitutive photomorphogenic homolog subunit 3 (Arabidopsis)	COPS3	3059.47	3.48565	P	1310.71	3.11751	P	3811.9	3.58114	P	2.33422	0.802611	0.343846		1924.39	P
201554_x_at	glycogenin 1	GYG1	1497.05	3.17524	P	268.328	2.42867	P	2086.41	3.3194	P	5.57919	0.717526	0.128608		219.178	P
209222_s_at	oxysterol binding protein-like 2	OSBPL2	2118.23	3.32597	P	1023.05	3.0099	P	1445.49	3.16001	P	2.07051	1.46541	0.707752		733.322	P
225677_at	B-cell receptor-associated protein 29	BCAP29	792.019	2.89874	P	533.333	2.727	P	1269.4	3.1036	P	1.48504	0.623931	0.420145		2150.07	P
210568_s_at	RecQ protein-like (DNA helicase Q1-like)	RECQL	767.03	2.88481	P	385.783	2.58634	P	1477.98	3.16967	P	1.98824	0.518973	0.261021		419.317	P
1564746_at	Na+/H+ exchanger domain containing 2	NHEDC2	253.209	2.40348	P	2828.78	3.4516	P	621.771	2.79363	P	0.0895119	0.407239	4.54954		307.538	P
202214_s_at	cullin 4B	CUL4B	1920.52	3.28342	P	762.752	2.88238	P	1386.91	3.14205	P	2.51788	1.38475	0.549967		1030.8	P
214577_at	microtubule-associated protein 1B	MAP1B	268.657	2.4292	P	1141.63	3.05753	P	2411.66	3.38232	P	0.235327	0.111399	0.47338		3234.8	P
228953_at	WAS protein homology region 2 domain containing 1	WHDC1	439.974	2.64343	P	406.196	2.60874	P	323.161	2.50942	P	1.08316	1.36147	1.25695		203.014	P
222804_x_at	WD repeat domain 32	WDR32	1724.93	3.23677	P	575.158	2.75979	P	1176.32	3.07053	P	2.99905	1.46637	0.488946		202.059	P
225039_at	ribulose-5-phosphate-3-epimerase	RPE	1646.16	3.21647	P	405.424	2.60791	P	2419.69	3.38376	P	4.06034	0.680319	0.167552		1630.66	P
226492_at	sema domain, transmembrane domain (TM), and cytoplasmic domain, (semaphorin) 6D	SEMA6D	127.097	2.10413	P	146.18	2.16489	P	915.873	2.96184	P	0.869456	0.138771	0.159607		1202.08	P
225415_at	deltex 3-like (Drosophila)	DTX3L	1876.11	3.27326	P	423.874	2.62724	P	1261.61	3.10092	P	4.42611	1.48708	0.33598		234.978	P
204542_at	ST6 (alpha-N-acetyl-neuraminyl-2,3-beta-galactosyl-1,3)-N-acetylgalactosaminide alpha-2,6-sialyltransferase 2	ST6GALNAC2	3429.95	3.53529	P	899.345	2.95393	P	2413.05	3.38257	P	3.81383	1.42142	0.3727		213.546	P
208625_s_at	eukaryotic translation initiation factor 4 gamma, 1	EIF4G1	1145.15	3.05886	P	1897.34	3.27814	P	1280.87	3.1075	P	0.603557	0.894046	1.4813		964.367	P
1554390_s_at	ARP2 actin-related protein 2 homolog (yeast)	ACTR2	1760.23	3.24557	P	861.428	2.93522	P	3290.49	3.51726	P	2.04339	0.534946	0.261793		716.163	P
224953_at	Yip1 domain family, member 5	YIPF5	352.783	2.54751	P	182.001	2.26007	P	607.945	2.78386	P	1.93835	0.580288	0.299371		1033.4	P
1555756_a_at	C-type lectin domain family 7, member A	CLEC7A	1195.7	3.07762	P	409.919	2.6127	P	744.071	2.87161	P	2.91693	1.60697	0.550914		179.019	P
203020_at	RAB GTPase activating protein 1-like	RABGAP1L	2508.93	3.39949	P	1193.68	3.07689	P	1577.78	3.19805	P	2.10184	1.59016	0.756558		2007.28	P
218781_at	structural maintenance of chromosomes 6	SMC6	567.409	2.7539	P	227.605	2.35718	P	775.732	2.88971	P	2.49296	0.73145	0.293407		198.088	P
208685_x_at	bromodomain containing 2	BRD2	3191.55	3.504	P	3181.77	3.50267	P	3046.21	3.48376	P	1.00307	1.04771	1.0445		1919.64	P
222569_at	UDP-glucose ceramide glucosyltransferase-like 1	UGCGL1	872.255	2.94064	P	182.565	2.26142	P	552.371	2.74223	P	4.77777	1.57911	0.330512		168.147	P
226251_at	additional sex combs like 2 (Drosophila)	ASXL2	575.066	2.75972	P	116.658	2.06692	P	382.391	2.58251	P	4.92949	1.50387	0.305076		236.211	P
225701_at	AT-hook transcription factor	AKNA	3044.92	3.48358	P	1338	3.12646	P	3190.96	3.50392	P	2.27573	0.954234	0.419309		288.314	P
225074_at	RAB2B, member RAS oncogene family	RAB2B	1618.74	3.20918	P	954.701	2.97987	P	1540.81	3.18775	P	1.69555	1.05057	0.619608		553.248	P
1552472_a_at	centaurin, beta 2	CENTB2	3585.59	3.55456	P	1926.93	3.28487	P	2829.71	3.45174	P	1.86078	1.26712	0.680965		854.791	P
1552617_a_at	ring finger and WD repeat domain 2	RFWD2	2743.53	3.43831	P	1120.5	3.04941	P	4858.32	3.68649	P	2.44849	0.564709	0.230635		905.172	P
242900_at	asparagine-linked glycosylation 10 homolog B (yeast, alpha-1,2-glucosyltransferase)	ALG10B	228.033	2.358	P	41.7737	1.6209	P	216.622	2.3357	P	5.45877	1.05268	0.192842		26.0928	P
210101_x_at	SH3-domain GRB2-like endophilin B1	SH3GLB1	4286.04	3.63206	P	1612.26	3.20743	P	5529.32	3.74267	P	2.65841	0.775148	0.291584		286.533	P
213608_s_at	SRR1 domain containing	SRRD	1858.41	3.26914	P	822.911	2.91535	P	2171.78	3.33682	P	2.25833	0.855706	0.37891		365.408	P
203123_s_at	solute carrier family 11 (proton-coupled divalent metal ion transporters), member 2	SLC11A2	714.909	2.85425	P	301.847	2.47979	P	1546.01	3.18921	P	2.36844	0.462421	0.195242		2509.17	P
221905_at	cylindromatosis (turban tumor syndrome)	CYLD	2377.2	3.37607	P	1458.02	3.16376	P	1893.14	3.27718	P	1.63043	1.25569	0.770159		1607.14	P
213097_s_at	zuotin related factor 1	ZRF1	1483.78	3.17137	P	1812.17	3.2582	P	1438.77	3.15799	P	0.818786	1.03129	1.25953		1178.54	P
203704_s_at	ras responsive element binding protein 1	RREB1	2259.2	3.35395	P	1000.4	3.00017	P	1867.07	3.27116	P	2.25829	1.21002	0.535814		100.411	P
203139_at	death-associated protein kinase 1	DAPK1	2032.06	3.30794	P	662.705	2.82132	P	1051.16	3.02167	P	3.0663	1.93315	0.630451		2787.03	P
212685_s_at	transducin (beta)-like 2	TBL2	293.11	2.46703	P	522.019	2.71769	P	286.63	2.45732	P	0.561494	1.02261	1.82123		861.928	P
238156_at	Transcribed locus	---	1152.14	3.06151	P	536.544	2.72961	P	268.79	2.42941	P	2.14734	4.28641	1.99615		267.708	P
202084_s_at	SEC14-like 1 (S. cerevisiae)	SEC14L1	6571.88	3.81769	P	2932.58	3.46725	P	5122.98	3.70952	P	2.24099	1.28282	0.572436		1898.85	P
231207_at	MRNA; cDNA DKFZp686K0394 (from clone DKFZp686K0394)	---	315.264	2.49867	P	463.343	2.6659	P	654.852	2.81614	P	0.680412	0.481428	0.707553		810.328	P
205139_s_at	uronyl-2-sulfotransferase	UST	596.033	2.77527	P	438.638	2.64211	P	523.783	2.71915	P	1.35883	1.13794	0.837442		483.283	P
209362_at	mediator complex subunit 21	MED21	262.41	2.41898	P	127.658	2.10605	P	1048.05	3.02038	P	2.05557	0.250379	0.121805		270.543	P
225627_s_at	cache domain containing 1	CACHD1	147.755	2.16954	P	982.509	2.99234	P	179.771	2.25472	P	0.150386	0.821908	5.46533		2380.31	P
219024_at	pleckstrin homology domain containing, family A (phosphoinositide binding specific) member 1	PLEKHA1	803.953	2.90523	P	1944.25	3.28875	P	1636.45	3.2139	P	0.413503	0.491279	1.18809		979.534	P
222642_s_at	transmembrane protein 33	TMEM33	1445.47	3.16001	P	469.512	2.67165	P	825.783	2.91687	P	3.07866	1.75042	0.568566		432.535	P
218249_at	zinc finger, DHHC-type containing 6	ZDHHC6	1301.17	3.11433	P	385.798	2.58636	P	1405.79	3.14792	P	3.37267	0.925579	0.274435		735.658	P
221210_s_at	N-acetylneuraminate pyruvate lyase (dihydrodipicolinate synthase)	NPL	1275.06	3.10553	P	425.353	2.62875	P	1352.59	3.13117	P	2.99764	0.942675	0.314472		60.6011	P
212427_at	KIAA0368	KIAA0368	337.283	2.52799	P	147.201	2.16791	P	1385.95	3.14175	P	2.2913	0.24336	0.10621		1771.49	P
212648_at	DEAH (Asp-Glu-Ala-His) box polypeptide 29	DHX29	1931.49	3.28589	P	716.068	2.85495	P	1752.29	3.2436	P	2.69736	1.10227	0.408648		784.295	P
212408_at	torsin A interacting protein 1	TOR1AIP1	7551.01	3.87801	P	4489.05	3.65215	P	6906.83	3.83928	P	1.6821	1.09327	0.649943		2841.16	P
211744_s_at	CD58 molecule	CD58	4376.83	3.64116	P	664.936	2.82278	P	5282.93	3.72287	P	6.58233	0.828486	0.125865		118.332	P
208896_at	DEAD (Asp-Glu-Ala-Asp) box polypeptide 18	DDX18	853.673	2.93129	P	455.908	2.65888	P	997.027	2.99871	P	1.87247	0.856218	0.457267		919.92	P
219858_s_at	FLJ20160 protein	FLJ20160	55.8259	1.74684	P	104.01	2.01707	P	381.77	2.5818	P	0.536738	0.146229	0.272441		560.493	P
209239_at	nuclear factor of kappa light polypeptide gene enhancer in B-cells 1 (p105)	NFKB1	1514.42	3.18025	P	1678.41	3.2249	P	1697.55	3.22982	P	0.902294	0.89212	0.988725		137.908	P
227533_at	Transcribed locus	---	535.083	2.72842	P	203.688	2.30897	P	206.807	2.31556	P	2.62697	2.58735	0.984919		426.471	P
241887_at	CDNA FLJ41537 fis, clone BRTHA2017985	---	1074.49	3.0312	P	428.091	2.63154	P	574.937	2.75962	P	2.50996	1.86889	0.744588		558.406	P
201970_s_at	nuclear autoantigenic sperm protein (histone-binding)	NASP	1304.16	3.11533	P	1688.87	3.2276	P	2090.77	3.32031	P	0.772208	0.623768	0.807772		1951.03	P
224961_at	SCY1-like 2 (S. cerevisiae)	SCYL2	704.284	2.84775	P	90.6673	1.95745	P	414.674	2.61771	P	7.76778	1.6984	0.218647		655.528	P
226095_s_at	ataxin 1-like	ATXN1L	1494.78	3.17458	P	1267.09	3.10281	P	2753.58	3.4399	P	1.1797	0.542852	0.460161		635.908	P
210260_s_at	tumor necrosis factor, alpha-induced protein 8	TNFAIP8	4187.3	3.62193	P	2549.96	3.40653	P	3380.36	3.52896	P	1.6421	1.23871	0.754345		39.9185	P
222420_s_at	ubiquitin-conjugating enzyme E2H (UBC8 homolog, yeast)	UBE2H	9021.64	3.95529	P	7632.61	3.88267	P	9965.98	3.99852	P	1.18199	0.905243	0.765866		5681.65	P
215646_s_at	versican	VCAN	2363.26	3.37351	P	1331.53	3.12435	P	2374.39	3.37555	P	1.77484	0.99531	0.560789		74.9083	P
204304_s_at	prominin 1	PROM1	47.7838	1.67928	P	397.041	2.59884	P	178.726	2.25219	P	0.12035	0.267359	2.22151		238.587	P
201657_at	ADP-ribosylation factor-like 1	ARL1	306.117	2.48589	P	337.44	2.5282	P	602.107	2.77967	P	0.907174	0.50841	0.560433		747.575	P
229560_at	toll-like receptor 8	TLR8	4966.74	3.69607	P	704.193	2.84769	P	3618.7	3.55855	P	7.05309	1.37252	0.194598		71.1417	P
226901_at	chromosome 17 open reading frame 58	C17orf58	746.191	2.87285	P	676.623	2.83035	P	674.236	2.82881	P	1.10282	1.10672	1.00354		689.965	P
212920_at	---	---	313.778	2.49662	P	95.5575	1.98026	P	157.731	2.19792	P	3.28366	1.98932	0.605824		109.15	P
239163_at	ubiquitin-conjugating enzyme E2B (RAD6 homolog)	UBE2B	1828.87	3.26218	P	557.512	2.74625	P	385.894	2.58647	P	3.28041	4.73929	1.44473		306.784	P
200700_s_at	KDEL (Lys-Asp-Glu-Leu) endoplasmic reticulum protein retention receptor 2	KDELR2	1517.47	3.18112	P	1065.18	3.02742	P	1465.99	3.16613	P	1.42462	1.03511	0.726591		210.34	P
229450_at	interferon-induced protein with tetratricopeptide repeats 3	IFIT3	2521.61	3.40168	P	500.454	2.69936	P	1489.26	3.17297	P	5.03865	1.6932	0.336042		615.876	P
228024_at	Vacuolar protein sorting 37 homolog A (S. cerevisiae)	VPS37A	340.861	2.53258	P	181.297	2.25839	P	885.712	2.94729	P	1.88013	0.384844	0.20469		365.238	P
242310_at	Transcribed locus	---	158.217	2.19925	P	475.567	2.67721	P	30.7825	1.4883	P	0.332692	5.13985	15.4493		377.426	P
226919_at	LYR motif containing 2	LYRM2	326.151	2.51342	P	677.34	2.83081	P	743.552	2.87131	P	0.481517	0.438639	0.910953		906.076	P
233252_s_at	spermatid perinuclear RNA binding protein	STRBP	960.05	2.98229	P	821.363	2.91454	P	645.519	2.80991	P	1.16885	1.48725	1.27241		1901.64	P
238619_at	CDNA FLJ26188 fis, clone ADG04821	---	674.801	2.82918	P	255.519	2.40742	P	244.24	2.38782	P	2.6409	2.76286	1.04618		218.57	P
204646_at	dihydropyrimidine dehydrogenase	DPYD	4952.41	3.69482	P	511.399	2.70876	P	2691.4	3.42998	P	9.68405	1.84008	0.190012		715.559	P
201277_s_at	heterogeneous nuclear ribonucleoprotein A/B	HNRNPAB	1572.55	3.19661	P	2340.58	3.36932	P	3056.23	3.48519	P	0.671866	0.514541	0.765839		1906.07	P
235348_at	abhydrolase domain containing 13	ABHD13	519.158	2.7153	P	38.3498	1.58376	P	306.963	2.48709	P	13.5374	1.69127	0.124933		341.658	P
225051_at	erythrocyte membrane protein band 4.1 (elliptocytosis 1, RH-linked)	EPB41	8450.24	3.92687	P	3447.43	3.5375	P	6308.73	3.79994	P	2.45117	1.33945	0.546454		159.691	P
226818_at	macrophage expressed gene 1	MPEG1	4304.48	3.63392	P	205.119	2.31201	P	3504.35	3.54461	P	20.9852	1.22832	0.0585328		150.029	P
226463_at	ATPase, H+ transporting, lysosomal 42kDa, V1 subunit C1	ATP6V1C1	1385.48	3.1416	P	306.229	2.48605	P	659.493	2.81921	P	4.52433	2.10082	0.464339		980.459	P
206278_at	platelet-activating factor receptor	PTAFR	3026.42	3.48093	P	710.043	2.85128	P	1958.11	3.29184	P	4.2623	1.54558	0.362616		163.161	P
219662_at	chromosome 2 open reading frame 49	C2orf49	232.786	2.36696	P	147.283	2.16815	P	459.658	2.66244	P	1.58053	0.506433	0.320419		342.349	P
1569482_at	CDNA clone IMAGE:5262617	---	661.867	2.82077	P	417.897	2.62107	P	254.22	2.40521	P	1.58381	2.60353	1.64384		422.466	P
201730_s_at	translocated promoter region (to activated MET oncogene)	TPR	1955.87	3.29134	P	1094.91	3.03938	P	1868.25	3.27144	P	1.78633	1.0469	0.586061		962.841	P
202647_s_at	neuroblastoma RAS viral (v-ras) oncogene homolog	NRAS	267.091	2.42666	P	244.012	2.38741	P	415.069	2.61812	P	1.09458	0.643486	0.587883		114.333	P
225251_at	RAB24, member RAS oncogene family	RAB24	5359.08	3.72909	P	2200.88	3.3426	P	4889.9	3.6893	P	2.43497	1.09595	0.450086		685.071	P
202565_s_at	supervillin	SVIL	4317.03	3.63519	P	1688.95	3.22762	P	2246.41	3.35149	P	2.55604	1.92175	0.751847		232.375	P
1556047_s_at	melanoma antigen family E, 1	MAGEE1	611.894	2.78668	P	167.658	2.22443	P	567.533	2.75399	P	3.64965	1.07816	0.295416		6098.54	P
240165_at	Transcribed locus	---	1423.26	3.15328	P	2247.67	3.35173	P	560.128	2.74829	P	0.633215	2.54095	4.01278		693.751	P
225492_at	transmembrane protein 33	TMEM33	2066.04	3.31514	P	712.283	2.85265	P	2885.38	3.4602	P	2.90059	0.716037	0.246859		1747.01	P
209945_s_at	glycogen synthase kinase 3 beta	GSK3B	1801.88	3.25573	P	718.016	2.85613	P	1631.42	3.21257	P	2.50952	1.10448	0.440117		946.078	P
224851_at	cyclin-dependent kinase 6	CDK6	1276.29	3.10595	P	2293.59	3.36052	P	4519.95	3.65513	P	0.55646	0.282368	0.507437		1461.98	P
219126_at	PHD finger protein 10	PHF10	1477.36	3.16949	P	1754.87	3.24424	P	2038.31	3.30927	P	0.841863	0.724793	0.86094		710.178	P
227435_at	KIAA2018	KIAA2018	855.223	2.93208	P	449.237	2.65248	P	630.046	2.79937	P	1.90372	1.3574	0.713023		625.823	P
1557797_a_at	MRNA; cDNA DKFZp566D053 (from clone DKFZp566D053)	---	3529.91	3.54776	P	3257.66	3.51291	P	1401.81	3.14669	P	1.08357	2.51812	2.3239		4205.93	P
208715_at	transmembrane and coiled-coil domains 1	TMCO1	623.409	2.79477	P	899.255	2.95388	P	722.458	2.85881	P	0.69325	0.8629	1.24472		955.273	P
212008_at	UBX domain containing 2	UBXD2	2194.16	3.34127	P	2623.24	3.41884	P	2172.37	3.33693	P	0.836431	1.01003	1.20755		755.353	P
208092_s_at	family with sequence similarity 49, member A	FAM49A	1227.47	3.08901	P	472.386	2.6743	P	883.004	2.94596	P	2.59844	1.3901	0.534976		301.408	P
212810_s_at	solute carrier family 1 (glutamate/neutral amino acid transporter), member 4	SLC1A4	314.511	2.49764	P	1673.2	3.22355	P	261.408	2.41732	P	0.18797	1.20314	6.40072		1999.9	P
235009_at	family with sequence similarity 44, member A	FAM44A	4647.53	3.66722	P	2551.91	3.40686	P	4294.27	3.63289	P	1.8212	1.08226	0.594258		880.325	P
219402_s_at	Der1-like domain family, member 1	DERL1	1046.28	3.01965	P	575.571	2.7601	P	1089.44	3.03721	P	1.81782	0.960382	0.528316		677.908	P
1569476_at	DKFZP434L187 protein	DKFZP434L187	248.411	2.39517	P	936.686	2.97159	P	88.6269	1.94757	P	0.265202	2.80289	10.5689		61.7976	P
226998_at	NMDA receptor regulated 1	NARG1	392.065	2.59336	P	803.049	2.90474	P	699.214	2.84461	P	0.48822	0.560722	1.1485		466.435	P
209481_at	SNF related kinase	SNRK	7810.73	3.89269	P	2747.36	3.43891	P	6995.78	3.84484	P	2.843	1.11649	0.392716		3256.53	P
65472_at	hypothetical LOC388969	LOC388969	698.041	2.84388	P	646.257	2.81041	P	693.744	2.8412	P	1.08013	1.00619	0.931549		274.799	P
232899_at	ribosomal protein L23a pseudogene 7 /// family with sequence similarity 41, member C /// similar to RPL23AP7 protein	FAM41C /// MGC70863 /// RPL23AP7	966.988	2.98542	P	226.768	2.35558	P	528.066	2.72269	P	4.26423	1.83119	0.42943		131.262	P
211115_x_at	survival of motor neuron protein interacting protein 1	SIP1	221.732	2.34583	P	206.986	2.31594	P	763.02	2.88254	P	1.07124	0.290598	0.271271		472.081	P
226562_at	zinc finger and SCAN domain containing 29	ZSCAN29	1336.39	3.12593	P	1297.47	3.1131	P	1870.25	3.2719	P	1.02999	0.714548	0.693742		607.73	P
218627_at	damage-regulated autophagy modulator	DRAM	1290.77	3.11085	P	1368.41	3.13622	P	812.256	2.90969	P	0.94326	1.58911	1.6847		52.8399	P
205113_at	neurofilament, medium polypeptide 150kDa	NEFM	460.713	2.66343	P	6925.36	3.84044	P	1062.91	3.0265	P	0.0665255	0.433446	6.51548		10839.8	P
210858_x_at	ataxia telangiectasia mutated	ATM	1267.53	3.10296	P	964.056	2.9841	P	1540.66	3.18771	P	1.31479	0.822722	0.625743		1744.28	P
202780_at	3-oxoacid CoA transferase 1	OXCT1	388.283	2.58915	P	1150.91	3.06104	P	659.33	2.8191	P	0.337371	0.588906	1.74557		2804.92	P
201449_at	TIA1 cytotoxic granule-associated RNA binding protein	TIA1	1115.29	3.04739	P	445.55	2.6489	P	331.673	2.52071	P	2.50317	3.36261	1.34334		668.411	P
206404_at	fibroblast growth factor 9 (glia-activating factor)	FGF9	162.248	2.21018	P	751.905	2.87616	P	162.533	2.21094	P	0.215783	0.998247	4.62616		799.545	P
213241_at	plexin C1	PLXNC1	8639.22	3.93647	P	2727.99	3.43584	P	5252.59	3.72037	P	3.16688	1.64475	0.519361		511.603	P
228260_at	ELAV (embryonic lethal, abnormal vision, Drosophila)-like 2 (Hu antigen B)	ELAVL2	106.502	2.02736	P	495.688	2.69521	P	107.833	2.03275	P	0.214858	0.987659	4.5968		1742.42	P
228611_s_at	Transcribed locus	---	1225.63	3.08836	P	140.85	2.14876	P	712.07	2.85252	P	8.7017	1.72123	0.197803		570.411	P
209088_s_at	ubinuclein 1	UBN1	3497.32	3.54374	P	2017.28	3.30477	P	2779.1	3.4439	P	1.73368	1.25844	0.725876		931.908	P
222835_at	thrombospondin, type I, domain containing 4	THSD4	440.885	2.64433	P	9466.63	3.9762	P	696.668	2.84303	P	0.0465725	0.632848	13.5884		1148.3	P
239102_s_at	Transcribed locus	---	2294.41	3.36067	P	472.384	2.67429	P	478.736	2.6801	P	4.8571	4.79265	0.986731		223.599	P
206176_at	bone morphogenetic protein 6	BMP6	1192.82	3.07657	P	1454.27	3.16265	P	2112.68	3.32483	P	0.820217	0.564601	0.688356		78.0758	P
212368_at	zinc finger protein 292	ZNF292	3952.97	3.59692	P	1177.13	3.07082	P	3412.05	3.53302	P	3.35816	1.15853	0.344991		1884.03	P
208290_s_at	eukaryotic translation initiation factor 5	EIF5	2985.57	3.47503	P	2570.3	3.40998	P	3834.3	3.58369	P	1.16157	0.778648	0.670343		953.659	P
222528_s_at	solute carrier family 25, member 37	SLC25A37	6023.71	3.77986	P	2705.5	3.43225	P	5286.74	3.72319	P	2.22647	1.1394	0.511752		92.5491	P
219788_at	paired immunoglobin-like type 2 receptor alpha	PILRA	1772.78	3.24865	P	741.387	2.87004	P	1736.41	3.23965	P	2.39116	1.02094	0.426966		80.5333	P
218768_at	nucleoporin 107kDa	NUP107	1235.98	3.09201	P	696.462	2.8429	P	1637.86	3.21428	P	1.77465	0.754633	0.425228		1203.97	P
222496_s_at	RNA binding motif protein 47	RBM47	4463.33	3.64966	P	1448.81	3.16101	P	5315.02	3.7255	P	3.0807	0.839759	0.272587		332.044	P
229325_at	zinc finger, ZZ-type containing 3	ZZZ3	773.514	2.88847	P	1213.91	3.08419	P	747.348	2.87352	P	0.637209	1.03501	1.62429		653.586	P
221761_at	adenylosuccinate synthase	ADSS	1056.53	3.02388	P	510.859	2.7083	P	998.023	2.99914	P	2.06815	1.05863	0.511871		639.103	P
239481_at	family with sequence similarity 133, member A	FAM133A	295.208	2.47013	P	540.718	2.73297	P	416.939	2.62007	P	0.545955	0.708036	1.29687		874.777	P
225900_at	exocyst complex component 6B	EXOC6B	313.124	2.49572	P	914.827	2.96134	P	1755.06	3.24429	P	0.342277	0.178413	0.521252		1888.02	P
212361_s_at	ATPase, Ca++ transporting, cardiac muscle, slow twitch 2	ATP2A2	2382.03	3.37695	P	2285.78	3.35904	P	2721.51	3.43481	P	1.0421	0.875257	0.839894		8007.2	P
214322_at	calcium/calmodulin-dependent protein kinase (CaM kinase) II gamma	CAMK2G	382.95	2.58314	P	69.0742	1.83932	P	117.772	2.07104	P	5.54405	3.25164	0.58651		64.6037	P
238025_at	mixed lineage kinase domain-like	MLKL	2544.52	3.40561	P	479.792	2.68105	P	1236.88	3.09233	P	5.30338	2.0572	0.387903		81.7139	P
213694_at	round spermatid basic protein 1	RSBN1	1192.14	3.07633	P	168.953	2.22777	P	711.366	2.85209	P	7.05603	1.67585	0.237506		359.995	P
213110_s_at	collagen, type IV, alpha 5 (Alport syndrome)	COL4A5	128.658	2.10944	P	25.0646	1.39906	P	705.957	2.84878	P	5.13306	0.182247	0.0355045		733.353	P
201732_s_at	chloride channel 3	CLCN3	1310.34	3.11738	P	1541.62	3.18798	P	2565.76	3.40922	P	0.849975	0.510704	0.600846		3484.01	P
213142_x_at	hypothetical protein LOC54103	tcag7.1314	2056.73	3.31318	P	518.166	2.71447	P	827.533	2.91779	P	3.96926	2.48538	0.626157		185.727	P
203445_s_at	CTD (carboxy-terminal domain, RNA polymerase II, polypeptide A) small phosphatase 2	CTDSP2	3608.7	3.55735	P	1410.1	3.14925	P	2926.26	3.46631	P	2.55918	1.23321	0.481877		1458.97	P
212982_at	zinc finger, DHHC-type containing 17	ZDHHC17	1422.72	3.15312	P	509.172	2.70686	P	1390.91	3.1433	P	2.79419	1.02288	0.366072		1930	P
1555814_a_at	ras homolog gene family, member A	RHOA	3582.7	3.55421	P	2407.24	3.38152	P	10779.5	4.0326	P	1.48831	0.332363	0.223316		976.232	P
209430_at	BTAF1 RNA polymerase II, B-TFIID transcription factor-associated, 170kDa (Mot1 homolog, S. cerevisiae)	BTAF1	2191.51	3.34074	P	1839.78	3.26477	P	1016.57	3.00714	P	1.19118	2.15579	1.80979		1126.01	P
1569540_at	---	---	226.578	2.35522	P	323.259	2.50955	P	146.209	2.16497	P	0.700918	1.54969	2.21094		233.374	P
218329_at	PR domain containing 4	PRDM4	769.783	2.88637	P	530.829	2.72495	P	869.734	2.93939	P	1.45015	0.885078	0.610334		1023.15	P
202040_s_at	jumonji, AT rich interactive domain 1A	JARID1A	7933.28	3.89945	P	5834.65	3.76602	P	6025.08	3.77996	P	1.35968	1.31671	0.968394		3543.01	P
211429_s_at	serpin peptidase inhibitor, clade A (alpha-1 antiproteinase, antitrypsin), member 1	SERPINA1	10898.7	4.03737	P	5065.04	3.70458	P	13894.4	4.14284	P	2.15174	0.784392	0.364538		104.757	P
1552691_at	ADP-ribosylation factor-like 11	ARL11	864.148	2.93659	P	173.182	2.2385	P	435.596	2.63908	P	4.98983	1.98383	0.397574		96.2909	P
236665_at	coiled-coil domain containing 18	CCDC18	537.363	2.73027	P	304.485	2.48357	P	993.143	2.99701	P	1.76483	0.541073	0.306587		21.1512	P
201873_s_at	ATP-binding cassette, sub-family E (OABP), member 1	ABCE1	1351.7	3.13088	P	797.975	2.90199	P	1300.91	3.11425	P	1.69391	1.03904	0.613398		1753.06	P
243648_at	hypothetical protein LOC100131402	LOC100131402	856.513	2.93273	P	839.564	2.92405	P	1072.12	3.03024	P	1.02019	0.798897	0.783088		431.723	P
223346_at	vacuolar protein sorting 18 homolog (S. cerevisiae)	VPS18	808.739	2.90781	P	1631.97	3.21271	P	1601.21	3.20445	P	0.495559	0.505079	1.01921		805.533	P
223230_at	PRP38 pre-mRNA processing factor 38 (yeast) domain containing A	PRPF38A	1823.86	3.26099	P	2253.82	3.35292	P	2133.9	3.32917	P	0.809232	0.854707	1.0562		1344.69	P
231817_at	ubiquitin specific peptidase 53	USP53	133.309	2.12486	P	238.933	2.37828	P	250.173	2.39824	P	0.557932	0.532867	0.955075		257.123	P
206898_at	cadherin 19, type 2	CDH19	847.413	2.9281	P	841.804	2.92521	P	1874.16	3.27281	P	1.00666	0.452157	0.449164		1253.78	P
216033_s_at	FYN oncogene related to SRC, FGR, YES	FYN	954.703	2.97987	P	408.103	2.61077	P	3063.33	3.48619	P	2.33937	0.311656	0.133222		565.033	P
226732_at	RNA binding motif protein 33	RBM33	1434.71	3.15677	P	268.035	2.42819	P	1241.98	3.09411	P	5.35272	1.15519	0.215813		306.647	P
223711_s_at	thymocyte nuclear protein 1	THYN1	3967.96	3.59857	P	3807.3	3.58062	P	4637.22	3.66626	P	1.0422	0.855676	0.82103		2520.31	P
201649_at	ubiquitin-conjugating enzyme E2L 6	UBE2L6	7538.33	3.87728	P	3704.16	3.56869	P	6051.02	3.78183	P	2.0351	1.24579	0.612155		1898.83	P
219178_at	queuine tRNA-ribosyltransferase domain containing 1	QTRTD1	175.016	2.24308	P	75.1583	1.87598	P	161.323	2.2077	P	2.32863	1.08488	0.465887		257.546	P
1554447_at	hypothetical LOC554203	LOC554203	1397.65	3.1454	P	591.686	2.77209	P	1451.49	3.16182	P	2.36215	0.962902	0.407639		1433.23	P
227531_at	CDNA clone IMAGE:5267398	---	561.342	2.74923	P	1189.81	3.07548	P	669.908	2.82602	P	0.471791	0.837939	1.77608		1975.15	P
203301_s_at	cyclin D binding myb-like transcription factor 1	DMTF1	1711.66	3.23342	P	422.283	2.6256	P	1624.62	3.21075	P	4.05334	1.05358	0.259928		1133.98	P
200721_s_at	ARP1 actin-related protein 1 homolog A, centractin alpha (yeast)	ACTR1A	1995.74	3.3001	P	3618.62	3.55854	P	3218.64	3.50767	P	0.551519	0.620059	1.12427		2920.66	P
221675_s_at	choline phosphotransferase 1	CHPT1	7640.65	3.88313	P	2291.06	3.36004	P	5404.55	3.73276	P	3.33498	1.41374	0.423914		2288.73	P
1569129_s_at	Transcribed locus	---	270.655	2.43242	P	30.4952	1.48423	P	110.162	2.04203	P	8.87535	2.45687	0.27682		320.507	P
201737_s_at	membrane-associated ring finger (C3HC4) 6	MARCH6	1878.43	3.2738	P	1096.34	3.03994	P	2052.39	3.31226	P	1.71337	0.915243	0.534176		3810.17	P
226931_at	transmembrane and tetratricopeptide repeat containing 1	TMTC1	909.661	2.95888	P	1037.66	3.01605	P	270.908	2.43282	P	0.876648	3.35782	3.83029		390.38	P
202386_s_at	KIAA0430	KIAA0430	3342.41	3.52406	P	923.044	2.96522	P	2344.21	3.37	P	3.62107	1.42581	0.393754		1278.54	P
209829_at	chromosome 6 open reading frame 32	C6orf32	3994.68	3.60148	P	657.817	2.81811	P	2211.28	3.34464	P	6.07263	1.8065	0.297483		711.533	P
221771_s_at	M-phase phosphoprotein 8	MPHOSPH8	420.012	2.62326	P	216.68	2.33582	P	561.67	2.74948	P	1.9384	0.747791	0.385778		803.446	P
226946_at	chromosome 5 open reading frame 33	C5orf33	254.162	2.40511	P	226.41	2.3549	P	674.9	2.82924	P	1.12257	0.376592	0.335472		171.464	P
211546_x_at	synuclein, alpha (non A4 component of amyloid precursor)	SNCA	9957.37	3.99814	P	4842.91	3.68511	P	14982.5	4.17558	P	2.05607	0.664602	0.323239		2362.34	P
236241_at	mediator complex subunit 31	MED31	362.313	2.55908	P	371.574	2.57005	P	204.691	2.3111	P	0.975077	1.77005	1.81529		225.033	P
204165_at	WAS protein family, member 1	WASF1	506.883	2.70491	P	583.328	2.76591	P	1280.16	3.10726	P	0.868951	0.395954	0.455669		6196.23	P
1554116_s_at	poly (ADP-ribose) polymerase family, member 11	PARP11	649.755	2.81275	P	230.025	2.36178	P	94.819	1.9769	P	2.82471	6.85258	2.42594		125.748	P
222880_at	v-akt murine thymoma viral oncogene homolog 3 (protein kinase B, gamma)	AKT3	60.2961	1.78029	P	444.771	2.64814	P	242.438	2.3846	P	0.135567	0.248707	1.83457		492.433	P
223358_s_at	CDNA FLJ33024 fis, clone THYMU1000532, moderately similar to HIGH-AFFINITY CAMP-SPECIFIC 3',5'-CYCLIC PHOSPHODIESTERASE (EC 3.1.4.17)	---	3076.25	3.48802	P	1860.65	3.26966	P	1895.32	3.27768	P	1.65332	1.62308	0.981705		967.856	P
204821_at	butyrophilin, subfamily 3, member A3	BTN3A3	844.412	2.92655	P	524.894	2.72007	P	489.519	2.68977	P	1.60873	1.72498	1.07227		143.894	P
224842_at	PI-3-kinase-related kinase SMG-1	SMG1	3121.41	3.49435	P	990.926	2.99604	P	1370.76	3.13696	P	3.14999	2.27713	0.722902		1415.37	P
204185_x_at	peptidylprolyl isomerase D (cyclophilin D)	PPID	1070.52	3.0296	P	699.224	2.84462	P	1281.83	3.10783	P	1.53101	0.835155	0.545491		1114.57	P
202530_at	mitogen-activated protein kinase 14	MAPK14	7569.8	3.87908	P	864.002	2.93651	P	5078.7	3.70575	P	8.76133	1.4905	0.170123		737.599	P
204994_at	myxovirus (influenza virus) resistance 2 (mouse)	MX2	2342.95	3.36976	P	1086.36	3.03597	P	1165.45	3.0665	P	2.15669	2.01033	0.932136		48.4481	P
218979_at	RMI1, RecQ mediated genome instability 1, homolog (S. cerevisiae)	RMI1	1321.36	3.12102	P	660.916	2.82015	P	796.467	2.90117	P	1.99929	1.65903	0.82981		967.678	P
228151_at	Transcribed locus	---	2005.16	3.30215	P	424.7	2.62808	P	959.431	2.98201	P	4.72135	2.08994	0.442658		3589.78	P
235213_at	Inositol 1,4,5-trisphosphate 3-kinase B	ITPKB	593.659	2.77354	P	476.754	2.67829	P	312.885	2.49539	P	1.24521	1.89737	1.52373		931.648	P
227157_at	coiled-coil domain containing 111	CCDC111	1127.99	3.05231	P	500.112	2.69907	P	943.895	2.97492	P	2.25548	1.19504	0.529838		204.791	P
200931_s_at	vinculin	VCL	5453.42	3.73667	P	1522.62	3.18259	P	3373.53	3.52808	P	3.5816	1.61653	0.451344		921.845	P
200712_s_at	microtubule-associated protein, RP/EB family, member 1	MAPRE1	1359.74	3.13346	P	2010.5	3.3033	P	2656.53	3.42432	P	0.67632	0.511848	0.756813		413.928	P
210407_at	protein phosphatase 1A (formerly 2C), magnesium-dependent, alpha isoform	PPM1A	258.625	2.41267	P	45.0408	1.65361	P	202.427	2.30627	P	5.74201	1.27762	0.222503		96.0812	P
221731_x_at	versican	VCAN	11017.2	4.04207	P	6336.33	3.80184	P	6040.16	3.78105	P	1.73874	1.824	1.04903		5331.22	P
204194_at	BTB and CNC homology 1, basic leucine zipper transcription factor 1	BACH1	1550.73	3.19054	P	399.909	2.60196	P	1141.09	3.05732	P	3.87771	1.35899	0.350462		106.379	P
238142_at	CDNA FLJ37584 fis, clone BRCOC2004950	---	979.01	2.99079	P	76.1348	1.88158	P	89.8115	1.95333	P	12.8589	10.9007	0.847719		459.946	P
234059_at	CDNA FLJ12093 fis, clone HEMBB1002603	---	61.388	1.78808	P	158.068	2.19885	P	47.9346	1.68065	P	0.388364	1.28066	3.29759		389.292	P
223681_s_at	InaD-like (Drosophila)	INADL	324.62	2.51137	P	354.081	2.5491	P	214.908	2.33225	P	0.916795	1.5105	1.64759		156.026	P
225204_at	PTC7 protein phosphatase homolog (S. cerevisiae)	PPTC7	1780.07	3.25044	P	763.576	2.88285	P	2021.67	3.30571	P	2.33122	0.880491	0.377695		1952.23	P
239218_at	phosphodiesterase 1C, calmodulin-dependent 70kDa	PDE1C	761.658	2.88176	P	914.169	2.96103	P	1231.53	3.09045	P	0.833169	0.618463	0.742302		2636.66	P
224571_at	interferon regulatory factor 2 binding protein 2	IRF2BP2	3418.66	3.53386	P	2571.98	3.41027	P	2559.91	3.40822	P	1.32919	1.33546	1.00472		3229.88	P
222062_at	interleukin 27 receptor, alpha	IL27RA	1154.75	3.06249	P	177.248	2.24858	P	435.488	2.63898	P	6.51489	2.65162	0.407009		108.898	P
223261_at	polymerase (DNA directed) kappa	POLK	1056.41	3.02383	P	503.193	2.70173	P	845.912	2.92733	P	2.09941	1.24884	0.594853		1470.08	P
209323_at	protein-kinase, interferon-inducible double stranded RNA dependent inhibitor, repressor of (P58 repressor)	PRKRIR	1764.15	3.24654	P	1031.41	3.01343	P	2920.19	3.46541	P	1.71043	0.604122	0.353199		1226.05	P
204859_s_at	apoptotic peptidase activating factor 1	APAF1	2526.5	3.40252	P	308.228	2.48887	P	1602.31	3.20475	P	8.19683	1.57679	0.192365		246.434	P
212634_at	KIAA0776	KIAA0776	386.499	2.58715	P	212.126	2.32659	P	581.533	2.76457	P	1.82202	0.66462	0.36477		1221.71	P
204491_at	phosphodiesterase 4D, cAMP-specific (phosphodiesterase E3 dunce homolog, Drosophila)	PDE4D	1103.65	3.04283	P	999.432	2.99975	P	678.864	2.83178	P	1.10428	1.62573	1.47221		386.002	P
201209_at	histone deacetylase 1	HDAC1	5179.13	3.71426	P	4576.53	3.66054	P	2854.39	3.45551	P	1.13167	1.81444	1.60333		1719.78	P
218497_s_at	ribonuclease H1	RNASEH1	1725.57	3.23693	P	1779.03	3.25018	P	5022.39	3.70091	P	0.969947	0.343575	0.35422		1026.21	P
208995_s_at	peptidylprolyl isomerase G (cyclophilin G)	PPIG	1369.71	3.13663	P	1837.18	3.26415	P	2001.35	3.30132	P	0.745549	0.684394	0.917973		1311.8	P
204620_s_at	versican	VCAN	7067.79	3.84928	P	3798.79	3.57965	P	3996.82	3.60172	P	1.86054	1.76835	0.950452		2961.58	P
213309_at	phospholipase C-like 2	PLCL2	8185.28	3.91303	P	3493.95	3.54332	P	5202.66	3.71623	P	2.3427	1.57329	0.671569		4063.24	P
225496_s_at	synaptotagmin-like 2	SYTL2	178.401	2.2514	P	118.381	2.07328	P	598.174	2.77683	P	1.50701	0.298243	0.197904		417.336	P
225524_at	anthrax toxin receptor 2	ANTXR2	6606.51	3.81997	P	3789.39	3.57857	P	4100.38	3.61282	P	1.74342	1.61119	0.924156		531.375	P
201161_s_at	cold shock domain protein A	CSDA	6732.61	3.82818	P	4173.05	3.62045	P	9662.19	3.98508	P	1.61335	0.696799	0.431895		127.713	P
235556_at	Transcribed locus	---	1657.49	3.21945	P	507.872	2.70575	P	924.531	2.96592	P	3.2636	1.79279	0.54933		1369.54	P
226682_at	hypothetical LOC283666	LOC283666	647.896	2.81151	P	164.03	2.21492	P	478.216	2.67962	P	3.94987	1.35482	0.343004		764.541	P
219403_s_at	heparanase	HPSE	1296.83	3.11288	P	802.775	2.90459	P	2185.13	3.33948	P	1.61544	0.593482	0.367381		59.4168	P
235241_at	solute carrier family 38, member 9	SLC38A9	1063.57	3.02676	P	393.965	2.59546	P	533.896	2.72746	P	2.69965	1.99209	0.737906		1454.82	P
228573_at	Transcribed locus	---	987.666	2.99461	P	146.953	2.16718	P	429.386	2.63285	P	6.72099	2.30018	0.342239		91.1235	P
218487_at	aminolevulinate, delta-, dehydratase	ALAD	3786.85	3.57828	P	3680.51	3.56591	P	10175.5	4.00756	P	1.02889	0.372152	0.361701		2890.64	P
213119_at	solute carrier family 36 (proton/amino acid symporter), member 1	SLC36A1	2651.21	3.42344	P	1156.98	3.06333	P	829.07	2.91859	P	2.2915	3.19782	1.39551		533.699	P
213206_at	golgi SNAP receptor complex member 2	GOSR2	2296.06	3.36098	P	843.613	2.92614	P	1740.18	3.24059	P	2.7217	1.31944	0.484785		1170.54	P
1558924_s_at	CAP-GLY domain containing linker protein 1	CLIP1	2143.85	3.3312	P	1986.16	3.29801	P	2700.7	3.43148	P	1.0794	0.793815	0.735424		538.519	P
201648_at	Janus kinase 1 (a protein tyrosine kinase)	JAK1	4755.47	3.67719	P	1979.73	3.29661	P	3571.66	3.55287	P	2.40208	1.33145	0.554289		1236.03	P
230619_at	aryl hydrocarbon receptor nuclear translocator	ARNT	744.495	2.87186	P	364.341	2.56151	P	477.692	2.67915	P	2.0434	1.55853	0.762712		248.158	P
226941_at	Transcribed locus	---	962.194	2.98326	P	210.602	2.32346	P	477.297	2.67879	P	4.56877	2.01592	0.44124		469.441	P
205173_x_at	CD58 molecule	CD58	5073.76	3.70533	P	1016.31	3.00702	P	6049.15	3.78169	P	4.99235	0.838755	0.168008		189.908	P
202396_at	transcription elongation regulator 1	TCERG1	539.947	2.73235	P	486.19	2.68681	P	458.177	2.66103	P	1.11057	1.17847	1.06114		597.211	P
117_at	heat shock 70kDa protein 6 (HSP70B')	HSPA6	4152.37	3.6183	P	11617	4.0651	P	4181.21	3.6213	P	0.357438	0.993102	2.77839		85.5047	P
225798_at	JAZF zinc finger 1	JAZF1	2237.64	3.34979	P	374.421	2.57336	P	1733.58	3.23894	P	5.97628	1.29076	0.215981		1435.66	P
226712_at	signal sequence receptor, alpha (translocon-associated protein alpha)	SSR1	1344.53	3.12857	P	566.658	2.75332	P	1120.48	3.0494	P	2.37274	1.19996	0.505729		1338.18	P
228670_at	telomerase-associated protein 1	TEP1	1118.54	3.04865	P	172.618	2.23709	P	501.979	2.70069	P	6.47988	2.22827	0.343875		133.771	P
222417_s_at	sorting nexin 5	SNX5	2045.48	3.3108	P	1979.45	3.29655	P	3280.71	3.51597	P	1.03335	0.623487	0.603363		692.415	P
201583_s_at	Sec23 homolog B (S. cerevisiae)	SEC23B	742.23	2.87054	P	142.408	2.15354	P	1267.6	3.10298	P	5.21198	0.585539	0.112345		334.321	P
204114_at	nidogen 2 (osteonidogen)	NID2	59.2822	1.77292	P	428.781	2.63224	P	166.147	2.22049	P	0.138257	0.356805	2.58073		163.356	P
236180_at	Transcribed locus	---	87.8112	1.94355	P	174.546	2.24191	P	82.2755	1.91527	P	0.503084	1.06728	2.12148		32.2567	P
1554455_at	lines homolog 1 (Drosophila)	LINS1	530.13	2.72438	P	65.9231	1.81904	P	75.2662	1.8766	P	8.04165	7.04341	0.875866		250.25	P
201674_s_at	A kinase (PRKA) anchor protein 1	AKAP1	469.635	2.67176	P	557.53	2.74627	P	1193.41	3.07679	P	0.842349	0.393524	0.467175		1080.04	P
237176_at	Transcribed locus	---	6559.2	3.81685	P	3894.66	3.59047	P	2084.33	3.31897	P	1.68415	3.14691	1.86854		148.283	P
205570_at	phosphatidylinositol-5-phosphate 4-kinase, type II, alpha	PIP4K2A	1585.67	3.20021	P	1127.56	3.05214	P	1606.69	3.20593	P	1.40628	0.986915	0.701791		445.617	P
202037_s_at	secreted frizzled-related protein 1	SFRP1	532.288	2.72615	P	2867.56	3.45751	P	3820.65	3.58214	P	0.185624	0.139319	0.750544		344.668	P
213249_at	F-box and leucine-rich repeat protein 7	FBXL7	672.03	2.82739	P	3284.61	3.51648	P	1106.52	3.04396	P	0.2046	0.607337	2.96841		715.876	P
213775_x_at	zinc finger protein 638	ZNF638	2496.32	3.3973	P	2770.81	3.44261	P	3362.28	3.52663	P	0.900933	0.742448	0.824088		3029.88	P
219625_s_at	collagen, type IV, alpha 3 (Goodpasture antigen) binding protein	COL4A3BP	4621.35	3.66477	P	3259.92	3.51321	P	5667.46	3.75339	P	1.41763	0.815417	0.575199		3016.99	P
237112_at	---	---	412.727	2.61566	P	559.682	2.74794	P	127.727	2.10628	P	0.737431	3.23133	4.38187		272.506	P
231967_at	PHD finger protein 20-like 1	PHF20L1	132.116	2.12096	P	34.2529	1.5347	P	270.27	2.4318	P	3.85708	0.48883	0.126736		217.091	P
218486_at	Kruppel-like factor 11	KLF11	703.773	2.84743	P	685.047	2.83572	P	654.423	2.81586	P	1.02733	1.07541	1.04679		150.42	P
226159_at	hypothetical protein LOC285636	LOC285636	1898.11	3.27832	P	2012.46	3.30373	P	1895.55	3.27774	P	0.943179	1.00135	1.06167		2223.05	P
233690_at	CDNA: FLJ23090 fis, clone LNG07119	---	932.133	2.96948	P	261.887	2.41811	P	229.631	2.36103	P	3.5593	4.05926	1.14047		31.3452	P
209369_at	annexin A3	ANXA3	8089.04	3.9079	P	3024.41	3.48064	P	7541.77	3.87747	P	2.67458	1.07257	0.401022		83.6258	P
201478_s_at	dyskeratosis congenita 1, dyskerin	DKC1	810.069	2.90852	P	1305.43	3.11575	P	1071.68	3.03007	P	0.620538	0.755887	1.21812		368.063	P
217862_at	protein inhibitor of activated STAT, 1	PIAS1	2502.54	3.39838	P	558.137	2.74674	P	2222.57	3.34686	P	4.48374	1.12596	0.251122		1580.8	P
235493_at	Transcribed locus	---	503.158	2.7017	P	247.024	2.39274	P	169.819	2.22999	P	2.03688	2.96292	1.45463		289.284	P
43511_s_at	MRNA; cDNA DKFZp762M127 (from clone DKFZp762M127)	---	1031.12	3.01331	P	858.505	2.93374	P	684.392	2.8353	P	1.20107	1.50663	1.2544		2468.1	P
214703_s_at	mannosidase, alpha, class 2B, member 2	MAN2B2	1213.69	3.08411	P	1266.26	3.10252	P	1200.52	3.07937	P	0.958483	1.01097	1.05476		365.835	P
201711_x_at	RAN binding protein 2	RANBP2	2297.16	3.36119	P	3870.53	3.58777	P	4545.03	3.65754	P	0.593499	0.505422	0.851596		840.922	P
221540_x_at	general transcription factor IIH, polypeptide 2, 44kDa /// general transcription factor IIH, polypeptide 2, 44kDa-like	DKFZP686M0199 /// GTF2H2 /// LOC728340 /// LOC730394	1189.53	3.07538	P	340.652	2.53231	P	928.659	2.96786	P	3.49193	1.28092	0.366821		571.607	P
236007_at	A kinase (PRKA) anchor protein 10	AKAP10	1285.48	3.10906	P	218.347	2.33915	P	213.452	2.3293	P	5.8873	6.02232	1.02293		364.26	P
225330_at	insulin-like growth factor 1 receptor	IGF1R	3587.74	3.55482	P	1867.95	3.27136	P	2311.2	3.36384	P	1.92069	1.55233	0.808214		1702.16	P
210563_x_at	CASP8 and FADD-like apoptosis regulator	CFLAR	3358.78	3.52618	P	1317.17	3.11964	P	3206.71	3.50606	P	2.55	1.04742	0.410754		349.027	P
229027_at	Transcribed locus	---	1741.81	3.241	P	1296.58	3.1128	P	1105.1	3.0434	P	1.34339	1.57616	1.17327		1218.58	P
217748_at	adiponectin receptor 1	ADIPOR1	4158.39	3.61893	P	975.38	2.98917	P	4165.84	3.6197	P	4.26336	0.998212	0.234138		192.888	P
231973_s_at	anaphase promoting complex subunit 1	ANAPC1	2238.68	3.34999	P	470.699	2.67274	P	1543.41	3.18848	P	4.75608	1.45048	0.304974		468.64	P
203266_s_at	mitogen-activated protein kinase kinase 4	MAP2K4	725.607	2.8607	P	210.062	2.32235	P	1146.67	3.05944	P	3.45425	0.632796	0.183193		783.773	P
212689_s_at	jumonji domain containing 1A	JMJD1A	1771.62	3.24837	P	477.284	2.67878	P	1432.52	3.1561	P	3.71188	1.23672	0.333178		885.862	P
214107_x_at	hypothetical protein FLJ11822	LOC440434	2237.23	3.34971	P	1385.81	3.1417	P	2022.61	3.30591	P	1.61438	1.10611	0.685159		800.883	P
214434_at	heat shock 70kDa protein 12A	HSPA12A	242.788	2.38523	P	1029.03	3.01243	P	1133.45	3.0544	P	0.235939	0.214204	0.907877		2106.59	P
201685_s_at	TOX high mobility group box family member 4	TOX4	853.712	2.93131	P	378.217	2.57774	P	810.121	2.90855	P	2.2572	1.05381	0.466865		656.533	P
213268_at	calmodulin binding transcription activator 1	CAMTA1	64.4089	1.80895	P	320.407	2.5057	P	269.77	2.43099	P	0.201022	0.238755	1.1877		1137.61	P
204502_at	SAM domain and HD domain 1	SAMHD1	4362.97	3.63978	P	1227.82	3.08914	P	2982.85	3.47463	P	3.55343	1.46269	0.411627		884.501	P
221718_s_at	A kinase (PRKA) anchor protein 13	AKAP13	7736.66	3.88855	P	3115.05	3.49347	P	6429.54	3.80818	P	2.48364	1.2033	0.484491		1320.49	P
214046_at	fucosyltransferase 9 (alpha (1,3) fucosyltransferase)	FUT9	108.709	2.03626	P	513.819	2.71081	P	402.238	2.60448	P	0.21157	0.270259	1.2774		2003.45	P
1555797_a_at	actin related protein 2/3 complex, subunit 5, 16kDa	ARPC5	8305.84	3.91938	P	3433.41	3.53573	P	8649.82	3.93701	P	2.41913	0.960233	0.396934		1006.13	P
234311_s_at	GTP-binding protein 10 (putative)	GTPBP10	514.643	2.71151	P	635	2.80277	P	1126.45	3.05171	P	0.810461	0.456872	0.563718		518.864	P
203460_s_at	presenilin 1 (Alzheimer disease 3)	PSEN1	1078.66	3.03288	P	739.566	2.86898	P	1627.44	3.2115	P	1.4585	0.662795	0.454436		731.955	P
217860_at	NADH dehydrogenase (ubiquinone) 1 alpha subcomplex, 10, 42kDa /// similar to NADH dehydrogenase (ubiquinone) 1 alpha subcomplex, 10, 42kDa precursor	LOC732160 /// NDUFA10	1101.7	3.04206	P	1085.27	3.03554	P	1523.22	3.18276	P	1.01514	0.723269	0.71248		1146.42	P
225416_at	Ring finger protein 12	RNF12	3349.78	3.52502	P	2381.34	3.37682	P	3551.37	3.5504	P	1.40668	0.943235	0.670541		2324.41	P
203430_at	heme binding protein 2	HEBP2	5042.97	3.70269	P	4179.96	3.62117	P	5228.18	3.71835	P	1.20646	0.964574	0.799506		2296.6	P
1554178_a_at	family with sequence similarity 126, member B	FAM126B	9360.53	3.9713	P	4079.11	3.61057	P	7552.91	3.87811	P	2.29475	1.23933	0.540071		2886.91	P
212855_at	DCN1, defective in cullin neddylation 1, domain containing 4 (S. cerevisiae)	DCUN1D4	576.951	2.76114	P	594.818	2.77438	P	899.028	2.95377	P	0.969963	0.64175	0.661623		431.923	P
1555758_a_at	cyclin-dependent kinase inhibitor 3 (CDK2-associated dual specificity phosphatase)	CDKN3	41.2412	1.61533	P	320.139	2.50534	P	100.741	2.00321	P	0.128823	0.409377	3.17783		50.1284	P
214920_at	thrombospondin, type I, domain containing 7A	THSD7A	321.341	2.50697	P	917.102	2.96242	P	369.179	2.56724	P	0.350388	0.870421	2.48417		1865.72	P
208897_s_at	DEAD (Asp-Glu-Ala-Asp) box polypeptide 18	DDX18	518.676	2.7149	P	875.533	2.94227	P	787.111	2.89604	P	0.592411	0.658962	1.11234		661.9	P
226191_at	MRNA; cDNA DKFZp686L15210 (from clone DKFZp686L15210)	---	3083.78	3.48908	P	809.408	2.90817	P	2365.17	3.37386	P	3.80992	1.30383	0.34222		1592.09	P
236465_at	ring finger protein 175	RNF175	689.07	2.83826	P	1433.98	3.15654	P	360.2	2.55654	P	0.48053	1.91302	3.98106		2819.01	P
233946_at	smu-1 suppressor of mec-8 and unc-52 homolog (C. elegans)	SMU1	240.145	2.38047	P	70.0755	1.84557	P	427.569	2.63101	P	3.42695	0.561652	0.163893		261.017	P
234989_at	trophoblast-derived noncoding RNA	TncRNA	2529.87	3.4031	P	929.783	2.96838	P	3166.41	3.50057	P	2.72093	0.798973	0.29364		696.794	P
222708_s_at	syntaxin 17	STX17	768.909	2.88587	P	854.899	2.93191	P	1861.98	3.26998	P	0.899415	0.412951	0.459133		1309.85	P
231944_at	ERO1-like beta (S. cerevisiae)	ERO1LB	796.735	2.90131	P	231.997	2.36548	P	865.181	2.93711	P	3.43424	0.920888	0.268149		1225.47	P
201943_s_at	carboxypeptidase D	CPD	476.675	2.67822	P	249.392	2.39688	P	460.923	2.66363	P	1.91135	1.03417	0.541071		244.366	P
237426_at	SP100 nuclear antigen	SP100	416.908	2.62004	P	206.88	2.31572	P	60.2199	1.77974	P	2.01522	6.9231	3.43541		11.1132	P
243371_at	---	---	399.231	2.60122	P	888.066	2.94845	P	172.103	2.23579	P	0.449551	2.31972	5.16008		197.266	P
228239_at	chromosome 21 open reading frame 51	C21orf51	405.247	2.60772	P	946.691	2.97621	P	590.52	2.77123	P	0.428067	0.686254	1.60315		784.261	P
221766_s_at	family with sequence similarity 46, member A	FAM46A	1822.19	3.26059	P	576.217	2.76059	P	757.687	2.87949	P	3.16233	2.40493	0.760495		202.383	P
1555812_a_at	Rho GDP dissociation inhibitor (GDI) beta	ARHGDIB	3523.82	3.54701	P	642.333	2.80776	P	7591.74	3.88034	P	5.48598	0.464166	0.0846094		125.975	P
1555167_s_at	nicotinamide phosphoribosyltransferase	NAMPT	3665.92	3.56418	P	3162.49	3.50003	P	11114.2	4.04588	P	1.15919	0.32984	0.284544		157.783	P
239133_at	Transcribed locus	---	520.673	2.71656	P	110.458	2.0432	P	356.13	2.55161	P	4.71376	1.46203	0.310162		614.423	P
223039_at	chromosome 22 open reading frame 13	C22orf13	14068.3	4.14824	P	6940.33	3.84138	P	11202.3	4.04931	P	2.02704	1.25584	0.619545		1292.91	P
222239_s_at	integrator complex subunit 6	INTS6	477.154	2.67866	P	312.462	2.4948	P	619.009	2.7917	P	1.52708	0.770836	0.504777		429.658	P
212757_s_at	calcium/calmodulin-dependent protein kinase (CaM kinase) II gamma	CAMK2G	1050.5	3.0214	P	397.571	2.59941	P	795.908	2.90086	P	2.64229	1.31987	0.499518		677.159	P
227188_at	chromosome 21 open reading frame 63	C21orf63	365.933	2.5634	P	792.663	2.89909	P	489.171	2.68946	P	0.46165	0.748066	1.62042		457.78	P
214911_s_at	bromodomain containing 2	BRD2	4429.76	3.64638	P	4438.01	3.64719	P	3479.48	3.54151	P	0.998142	1.27311	1.27548		3763.65	P
221606_s_at	nucleosomal binding protein 1	NSBP1	56.9051	1.75515	P	127.658	2.10605	P	274.688	2.43884	P	0.445761	0.207163	0.46474		474.87	P
218962_s_at	transmembrane protein 168	TMEM168	1051.59	3.02185	P	142.337	2.15332	P	661.76	2.8207	P	7.38802	1.58908	0.215088		683.947	P
225759_x_at	calmin (calponin-like, transmembrane)	CLMN	261.562	2.41757	P	214.265	2.33095	P	444.666	2.64803	P	1.22074	0.58822	0.481856		485.228	P
234987_at	Transcribed locus	---	2693.08	3.43025	P	883.492	2.9462	P	1676.38	3.22437	P	3.04822	1.60648	0.527022		505.641	P
203115_at	ferrochelatase (protoporphyria)	FECH	1619.9	3.20949	P	1231.67	3.09049	P	1509.03	3.1787	P	1.3152	1.07347	0.816203		351.864	P
202101_s_at	v-ral simian leukemia viral oncogene homolog B (ras related; GTP binding protein)	RALB	943.896	2.97492	P	511.937	2.70922	P	1689.39	3.22773	P	1.84377	0.558718	0.30303		301.962	P
203721_s_at	UTP18, small subunit (SSU) processome component, homolog (yeast)	UTP18	785.588	2.8952	P	672.28	2.82755	P	870.288	2.93966	P	1.16854	0.902677	0.77248		684.033	P
232486_at	leucine rich repeat and fibronectin type III domain containing 1	LRFN1	1790.42	3.25296	P	1466.96	3.16642	P	1074.13	3.03106	P	1.2205	1.66685	1.36571		1581.39	P
214152_at	cell cycle progression 1	CCPG1	1369.55	3.13658	P	485.545	2.68623	P	786.001	2.89542	P	2.82064	1.74243	0.617741		678.333	P
230135_at	Homo sapiens, clone IMAGE:4690669, mRNA	---	763.708	2.88293	P	1288.78	3.11018	P	4085.29	3.61122	P	0.592585	0.186941	0.315467		3355.62	P
226542_at	Transcribed locus	---	3575.85	3.55338	P	668.908	2.82537	P	1796.53	3.25443	P	5.34581	1.99042	0.372334		231.025	P
242865_at	---	---	1262.7	3.1013	P	113.303	2.05424	P	260.524	2.41585	P	11.1445	4.84677	0.434903		780.346	P
224413_s_at	TM2 domain containing 2	TM2D2	1710.48	3.23312	P	2582.62	3.41206	P	2644.02	3.42226	P	0.662305	0.646924	0.976777		1732.44	P
232431_at	Glucocorticoid receptor alpha mRNA, variant 3' UTR	---	735.852	2.86679	P	92.2898	1.96515	P	277.454	2.44319	P	7.97327	2.65216	0.332631		212.764	P
218539_at	F-box protein 34	FBXO34	2522.41	3.40182	P	1580.62	3.19883	P	2078.92	3.31784	P	1.59583	1.21333	0.760311		5510.75	P
221742_at	CUG triplet repeat, RNA binding protein 1	CUGBP1	1141.65	3.05753	P	1478.13	3.16971	P	1236.32	3.09213	P	0.772363	0.923432	1.19559		1640.45	P
224700_at	STT3, subunit of the oligosaccharyltransferase complex, homolog B (S. cerevisiae)	STT3B	1101.09	3.04182	P	842.614	2.92563	P	1079.95	3.03341	P	1.30675	1.01957	0.780231		1761.16	P
238297_at	---	---	310.899	2.49262	P	1190.01	3.07555	P	70.406	1.84761	P	0.261257	4.4158	16.9022		762.548	P
202359_s_at	sorting nexin 19	SNX19	479.726	2.68099	P	648.66	2.81202	P	1362.33	3.13428	P	0.739565	0.352138	0.476142		1023.94	P
202302_s_at	arginine/serine-rich coiled-coil 2	RSRC2	2134.12	3.32922	P	1981.39	3.29697	P	2411.32	3.38225	P	1.07708	0.885043	0.821706		2493.93	P
227334_at	ubiquitin specific peptidase 54	USP54	875.557	2.94228	P	1513.83	3.18008	P	2301.98	3.3621	P	0.578373	0.380349	0.657619		1397.35	P
213186_at	DAZ interacting protein 3, zinc finger	DZIP3	307.094	2.48727	P	731.508	2.86422	P	794.496	2.90009	P	0.41981	0.386528	0.92072		2842.68	P
205376_at	inositol polyphosphate-4-phosphatase, type II, 105kDa	INPP4B	566.526	2.75322	P	232.901	2.36717	P	348.61	2.54234	P	2.43248	1.6251	0.668084		181.584	P
222544_s_at	Wolf-Hirschhorn syndrome candidate 1-like 1	WHSC1L1	6567.26	3.81738	P	3727.14	3.57138	P	8694.92	3.93927	P	1.76201	0.755298	0.428658		2674.21	P
227274_at	synaptojanin 2 binding protein	SYNJ2BP	565.783	2.75265	P	528.518	2.72306	P	1700.6	3.2306	P	1.07051	0.332696	0.310783		1204.09	P
222018_at	nascent polypeptide-associated complex alpha subunit /// nascent-polypeptide-associated complex alpha polypeptide pseudogene 1 /// nascent polypeptide-associated complex alpha subunit 2	NACA /// NACA2 /// NACAP1	706.288	2.84898	P	567.283	2.7538	P	237.781	2.37618	P	1.24504	2.97033	2.38573		222.805	P
235324_at	Transcribed locus	---	228.783	2.35942	P	293.424	2.4675	P	253.146	2.40337	P	0.779702	0.903759	1.15911		344.519	P
228345_at	cysteine-rich hydrophobic domain 1	CHIC1	606.605	2.78291	P	420.949	2.62423	P	816.229	2.91181	P	1.44104	0.74318	0.515724		1913.23	P
225274_at	prenylcysteine oxidase 1	PCYOX1	534.668	2.72808	P	472.242	2.67416	P	679.283	2.83205	P	1.13219	0.787106	0.695207		2190.66	P
216941_s_at	TATA box binding protein (TBP)-associated factor, RNA polymerase I, B, 63kDa	TAF1B	542.681	2.73454	P	251.836	2.40112	P	769.46	2.88619	P	2.1549	0.705275	0.327289		376.79	P
206090_s_at	disrupted in schizophrenia 1	DISC1	603.32	2.78055	P	89.2116	1.95042	P	272.279	2.43501	P	6.7628	2.21581	0.327647		199.319	P
200993_at	importin 7	IPO7	619.158	2.7918	P	436.912	2.64039	P	1755.88	3.24449	P	1.41712	0.352621	0.248829		1040.03	P
212063_at	CD44 molecule (Indian blood group)	CD44	6109.27	3.78599	P	2790.52	3.44568	P	4810.52	3.68219	P	2.1893	1.26998	0.580086		806.565	P
205087_at	RWD domain containing 3	RWDD3	545.67	2.73693	P	188.831	2.27607	P	603.505	2.78068	P	2.88973	0.904169	0.312891		777.369	P
208994_s_at	peptidylprolyl isomerase G (cyclophilin G)	PPIG	1162.97	3.06557	P	1882.96	3.27484	P	2733.53	3.43672	P	0.617629	0.425446	0.688837		2353.53	P
203476_at	trophoblast glycoprotein	TPBG	295.86	2.47109	P	1767.37	3.24733	P	325.438	2.51247	P	0.167401	0.909113	5.43076		316.642	P
207545_s_at	numb homolog (Drosophila)	NUMB	3436.17	3.53607	P	1215.94	3.08491	P	2239.43	3.35014	P	2.82592	1.53439	0.54297		393.911	P
209861_s_at	methionyl aminopeptidase 2	METAP2	2242.37	3.35071	P	3528.76	3.54762	P	5922.82	3.77253	P	0.635456	0.378598	0.59579		3786.72	P
205399_at	doublecortin-like kinase 1	DCLK1	119.343	2.0768	P	909.314	2.95871	P	601.533	2.77926	P	0.131246	0.198399	1.51166		7063.25	P
222495_at	chromosome 1 open reading frame 119	C1orf119	4140.64	3.61707	P	2262.51	3.35459	P	4837.35	3.68461	P	1.83011	0.855973	0.467717		2569.65	P
1558560_s_at	basic leucine zipper nuclear factor 1 (JEM-1)	BLZF1	205.807	2.31346	P	311.054	2.49284	P	172.066	2.2357	P	0.661642	1.19609	1.80776		193.169	P
229333_at	Transcribed locus	---	304.016	2.4829	P	63.8495	1.80516	P	225.708	2.35355	P	4.76145	1.34695	0.282886		301.587	P
214146_s_at	pro-platelet basic protein (chemokine (C-X-C motif) ligand 7)	PPBP	5765.5	3.76084	P	390.033	2.5911	P	3296.49	3.51805	P	14.7821	1.74898	0.118318		14.6714	P
211480_s_at	solute carrier organic anion transporter family, member 1A2	SLCO1A2	83.5783	1.92209	P	53.201	1.72592	P	1260.02	3.10038	P	1.57099	0.0663309	0.0422223		394.358	P
238035_at	Sp3 transcription factor	SP3	884.938	2.94691	P	41.9809	1.62305	P	847.17	2.92797	P	21.0796	1.04458	0.0495543		48.5593	P
222582_at	protein kinase, AMP-activated, gamma 2 non-catalytic subunit	PRKAG2	4414.53	3.64488	P	3923.88	3.59372	P	3151.52	3.49852	P	1.12504	1.40076	1.24507		3909.58	P
225468_at	protein associated with topoisomerase II homolog 1 (yeast)	PATL1	1132.22	3.05393	P	734.203	2.86582	P	1239.22	3.09315	P	1.5421	0.913652	0.592472		70.7813	P
212672_at	ataxia telangiectasia mutated	ATM	4701.6	3.67225	P	496.055	2.69553	P	2484.49	3.39524	P	9.47798	1.89238	0.199661		689.981	P
1552455_at	prune homolog 2 (Drosophila)	PRUNE2	692.841	2.84063	P	125.823	2.09976	P	606.18	2.7826	P	5.50649	1.14296	0.207567		586.627	P
205240_at	G-protein signaling modulator 2 (AGS3-like, C. elegans)	GPSM2	425.189	2.62858	P	112.07	2.04949	P	2155.61	3.33357	P	3.79395	0.197248	0.0519901		1186.27	P
229145_at	chromosome 10 open reading frame 104	C10orf104	321.527	2.50722	P	96.5731	1.98486	P	300.516	2.47787	P	3.32937	1.06992	0.321357		187.764	P
201331_s_at	signal transducer and activator of transcription 6, interleukin-4 induced	STAT6	10041.5	4.0018	P	4685.79	3.67078	P	6323.35	3.80095	P	2.14297	1.588	0.741029		808.652	P
236404_at	Transcribed locus	---	875.374	2.94219	P	258.385	2.41227	P	216.113	2.33468	P	3.38786	4.05054	1.1956		316.396	P
204222_s_at	GLI pathogenesis-related 1 (glioma)	GLIPR1	7862.48	3.89556	P	1547.76	3.1897	P	6813.7	3.83338	P	5.07992	1.15392	0.227154		252.393	P
222476_at	CCR4-NOT transcription complex, subunit 6	CNOT6	1757.69	3.24494	P	1436.79	3.15739	P	2106.58	3.32358	P	1.22335	0.834383	0.68205		1385.56	P
215212_at	CDNA FLJ12091 fis, clone HEMBB1002582	---	352.397	2.54703	P	283.915	2.45319	P	145.656	2.16333	P	1.2412	2.41937	1.94922		385.992	P
225845_at	zinc finger and BTB domain containing 44	ZBTB44	716.104	2.85498	P	83.6435	1.92243	P	548.462	2.73915	P	8.56139	1.30566	0.152506		720.113	P
225647_s_at	cathepsin C	CTSC	1391.95	3.14362	P	210.411	2.32307	P	807.394	2.90709	P	6.61539	1.72401	0.260605		73.2755	P
228986_at	oxysterol binding protein-like 8	OSBPL8	1252.34	3.09772	P	529.844	2.72415	P	1181.12	3.07229	P	2.36361	1.0603	0.448594		362.168	P
212894_at	suppressor of var1, 3-like 1 (S. cerevisiae)	SUPV3L1	1369.78	3.13665	P	1429.62	3.15522	P	1001.8	3.00078	P	0.958144	1.36732	1.42706		1274.58	P
235675_at	dihydrofolate reductase-like 1	DHFRL1	363.013	2.55992	P	377.425	2.57683	P	467.004	2.66932	P	0.961815	0.777323	0.808183		927.334	P
227889_at	lysophosphatidylcholine acyltransferase 2	LPCAT2	1259.67	3.10026	P	247.414	2.39342	P	661.757	2.8207	P	5.09135	1.90352	0.373874		432.033	P
215303_at	doublecortin-like kinase 1	DCLK1	20.4267	1.3102	P	18.8604	1.27555	P	73.93	1.86882	P	1.08304	0.276297	0.255112		2061.24	P
207808_s_at	protein S (alpha)	PROS1	1086.63	3.03608	P	1934.13	3.28649	P	1109.49	3.04512	P	0.561815	0.979393	1.74327		432.812	P
211068_x_at	family with sequence similarity 21, member C /// family with sequence similarity 21, member D	FAM21C /// FAM21D	986.361	2.99404	P	479.283	2.68059	P	904.768	2.95654	P	2.05799	1.09018	0.52973		694.734	P
205668_at	lymphocyte antigen 75	LY75	2120.34	3.3264	P	172.107	2.2358	P	1491.61	3.17365	P	12.3199	1.42151	0.115383		26.8331	P
219751_at	SET domain containing 6	SETD6	1316.59	3.11945	P	993.128	2.99701	P	1158	3.06371	P	1.3257	1.13695	0.857624		1695.99	P
213082_s_at	solute carrier family 35, member D2	SLC35D2	990.307	2.99577	P	550.616	2.74085	P	1557.55	3.19244	P	1.79855	0.635813	0.353515		319.892	P
210361_s_at	E74-like factor 2 (ets domain transcription factor)	ELF2	621.681	2.79357	P	477.381	2.67887	P	560.538	2.7486	P	1.30227	1.10908	0.851648		91.86	P
225878_at	Kinesin family member 1B	KIF1B	1241.62	3.09399	P	676.113	2.83002	P	593.422	2.77336	P	1.8364	2.0923	1.13935		736.642	P
202579_x_at	high mobility group nucleosomal binding domain 4	HMGN4	1020.28	3.00872	P	332.257	2.52147	P	909.985	2.95903	P	3.07077	1.12121	0.365123		606.431	P
212830_at	multiple EGF-like-domains 9	MEGF9	3562.03	3.5517	P	201.199	2.30363	P	4047.78	3.60722	P	17.7041	0.879995	0.0497059		937.489	P
219132_at	pellino homolog 2 (Drosophila)	PELI2	3754.18	3.57451	P	335.049	2.52511	P	3962.83	3.59801	P	11.2049	0.947347	0.0845479		494.925	P
227396_at	protein tyrosine phosphatase, receptor type, J	PTPRJ	4894.46	3.68971	P	2286.65	3.3592	P	5079.09	3.70579	P	2.14045	0.96365	0.450209		1213.5	P
202990_at	phosphorylase, glycogen; liver (Hers disease, glycogen storage disease type VI)	PYGL	10114.5	4.00495	P	3407.23	3.5324	P	8744.97	3.94176	P	2.96855	1.15661	0.389622		385.311	P
211986_at	AHNAK nucleoprotein	AHNAK	5293.01	3.7237	P	6022.28	3.77976	P	3124.58	3.49479	P	0.878905	1.69399	1.92739		2702.02	P
229699_at	hypothetical protein LOC100129550	LOC100129550	591.908	2.77225	P	105.107	2.02163	P	295.168	2.47007	P	5.63147	2.00533	0.356093		501.14	P
210540_s_at	UDP-Gal:betaGlcNAc beta 1,4- galactosyltransferase, polypeptide 4	B4GALT4	644.304	2.80909	P	1465.04	3.16585	P	1664.86	3.22138	P	0.439785	0.387002	0.879982		91.932	P
228167_at	kelch-like 6 (Drosophila)	KLHL6	579.802	2.76328	P	33.5593	1.52581	P	264.086	2.42175	P	17.2769	2.1955	0.127077		24.784	P
34868_at	Smg-5 homolog, nonsense mediated mRNA decay factor (C. elegans)	SMG5	417.339	2.62049	P	779.385	2.89175	P	672.311	2.82757	P	0.535471	0.620752	1.15926		823.739	P
212638_s_at	WW domain containing E3 ubiquitin protein ligase 1	WWP1	682.635	2.83419	P	687.565	2.83731	P	2033.67	3.30828	P	0.99283	0.335667	0.338091		1670.74	P
222692_s_at	fibronectin type III domain containing 3B	FNDC3B	1470.31	3.16741	P	991.645	2.99636	P	767.908	2.88531	P	1.48269	1.91469	1.29136		104.881	P
230550_at	membrane-spanning 4-domains, subfamily A, member 6A	MS4A6A	2722.52	3.43497	P	422.191	2.62551	P	1097.2	3.04029	P	6.44856	2.48134	0.38479		192.466	P
221918_at	PCTAIRE protein kinase 2	PCTK2	4040.97	3.60649	P	3313.72	3.52032	P	3466.41	3.53988	P	1.21947	1.16575	0.955953		5970.73	P
201170_s_at	basic helix-loop-helix domain containing, class B, 2	BHLHB2	453.615	2.65669	P	1982.53	3.29722	P	1523.91	3.18296	P	0.228806	0.297665	1.30095		882.889	P
202435_s_at	cytochrome P450, family 1, subfamily B, polypeptide 1	CYP1B1	3545.99	3.54974	P	3448.33	3.53761	P	3637.94	3.56086	P	1.02832	0.974723	0.947879		383.478	P
224327_s_at	diacylglycerol O-acyltransferase homolog 2 (mouse)	DGAT2	1781.41	3.25076	P	1169.88	3.06814	P	1594.38	3.20259	P	1.52273	1.1173	0.733748		208.418	P
206723_s_at	lysophosphatidic acid receptor 2	LPAR2	937.252	2.97186	P	501.271	2.70007	P	470.67	2.67272	P	1.86975	1.99131	1.06502		68.2725	P
212708_at	male-specific lethal-1 homolog	MSL-1	4893.5	3.68962	P	2089.33	3.32001	P	3640.28	3.56113	P	2.34214	1.34426	0.573947		1785.22	P
218285_s_at	3-hydroxybutyrate dehydrogenase, type 2	BDH2	576.393	2.76072	P	1420	3.15229	P	1126.32	3.05166	P	0.405909	0.51175	1.26075		1015.91	P
64488_at	CDNA FLJ38849 fis, clone MESAN2008936	---	646.722	2.81072	P	1119.74	3.04912	P	818.375	2.91295	P	0.577563	0.790251	1.36825		1658.38	P
230091_at	Transcribed locus	---	1187.73	3.07472	P	580.21	2.76358	P	1278.28	3.10663	P	2.04708	0.929164	0.453898		965.534	P
218750_at	Josephin domain containing 3	JOSD3	1797.91	3.25477	P	1506.28	3.17791	P	768.873	2.88585	P	1.19361	2.33837	1.95908		359.264	P
225716_at	Transcribed locus	---	1095.02	3.03942	P	857.278	2.93312	P	962.01	2.98318	P	1.27732	1.13826	0.891133		1178.44	P
200058_s_at	activating signal cointegrator 1 complex subunit 3-like 1	ASCC3L1	1372.91	3.13764	P	1402.14	3.14679	P	947.037	2.97637	P	0.979149	1.44969	1.48056		1298.7	P
217356_s_at	phosphoglycerate kinase 1	PGK1	2603.16	3.4155	P	2109.41	3.32416	P	6639.78	3.82215	P	1.23407	0.392055	0.317692		796.014	P
221044_s_at	tripartite motif-containing 34 /// tripartite motif-containing 6 /// TRIM6-TRIM34	TRIM34 /// TRIM6 /// TRIM6-TRIM34	1667.97	3.22219	P	266.846	2.42626	P	843.335	2.926	P	6.25069	1.97783	0.316417		225.512	P
222127_s_at	exocyst complex component 1	EXOC1	1683.03	3.22609	P	384.352	2.58473	P	1182.75	3.07289	P	4.37888	1.42298	0.324964		1038.93	P
219229_at	solute carrier organic anion transporter family, member 3A1	SLCO3A1	3319.78	3.52111	P	1501.92	3.17665	P	2125.09	3.32738	P	2.21036	1.56218	0.706753		1665.5	P
1554334_a_at	DnaJ (Hsp40) homolog, subfamily A, member 4	DNAJA4	753.737	2.87722	P	4984.2	3.6976	P	956.702	2.98078	P	0.151225	0.787849	5.20977		129.54	P
224938_at	nuclear fragile X mental retardation protein interacting protein 2	NUFIP2	845.219	2.92697	P	53.1664	1.72564	P	396.739	2.5985	P	15.8976	2.13042	0.134009		541.675	P
235376_at	Transcribed locus	---	2343.15	3.3698	P	374.656	2.57363	P	660.763	2.82005	P	6.25413	3.54612	0.567005		652.309	P
219069_at	ankyrin repeat domain 49	ANKRD49	1217.9	3.08561	P	249.033	2.39626	P	1026.59	3.0114	P	4.89052	1.18635	0.242582		180.457	P
1553111_a_at	kelch repeat and BTB (POZ) domain containing 6	KBTBD6	431.114	2.63459	P	155.908	2.19287	P	710.025	2.85127	P	2.76518	0.607181	0.219581		1450.54	P
201997_s_at	spen homolog, transcriptional regulator (Drosophila)	SPEN	2414.55	3.38284	P	723.242	2.85928	P	2011.33	3.30348	P	3.33851	1.20047	0.359584		1734.78	P
221654_s_at	ubiquitin specific peptidase 3	USP3	1441.16	3.15871	P	169.958	2.23034	P	769.283	2.88609	P	8.47951	1.87338	0.22093		222.058	P
222150_s_at	hypothetical protein LOC54103	tcag7.1314	2791.88	3.4459	P	822.702	2.91524	P	1176.96	3.07076	P	3.39355	2.37211	0.699006		248.258	P
236966_at	armadillo repeat containing 8	ARMC8	332.318	2.52155	P	275.576	2.44024	P	174.377	2.24149	P	1.20591	1.90574	1.58034		487.554	P
222895_s_at	B-cell CLL/lymphoma 11B (zinc finger protein)	BCL11B	3139.81	3.4969	P	766.69	2.88462	P	1450.98	3.16166	P	4.09527	2.16392	0.528395		5182.28	P
211318_s_at	RAE1 RNA export 1 homolog (S. pombe)	RAE1	1090.66	3.03769	P	242.104	2.384	P	1379.62	3.13976	P	4.50492	0.790547	0.175485		261.927	P
225163_at	FERM domain containing 4A	FRMD4A	119.01	2.07558	P	530.939	2.72504	P	447.408	2.6507	P	0.224149	0.265998	1.1867		782.152	P
219983_at	HRAS-like suppressor	HRASLS	403.385	2.60572	P	776.284	2.89002	P	701.593	2.84608	P	0.519636	0.574956	1.10646		950.526	P
204466_s_at	synuclein, alpha (non A4 component of amyloid precursor)	SNCA	9273.63	3.96725	P	5100.93	3.70765	P	13204.4	4.12072	P	1.81803	0.702311	0.386304		2967.29	P
235476_at	tripartite motif-containing 59	TRIM59	401.305	2.60347	P	356.841	2.55248	P	952.591	2.97891	P	1.1246	0.421277	0.374601		957.937	P
209412_at	transmembrane protein 1	TMEM1	1983.37	3.2974	P	1342.43	3.12789	P	2876.45	3.45886	P	1.47745	0.68952	0.466697		1881.3	P
221264_s_at	TAR DNA binding protein /// hypothetical protein LOC100128223	LOC100128223 /// TARDBP	1504.72	3.17746	P	623.202	2.79463	P	1590.45	3.20152	P	2.41449	0.946098	0.391841		1158.09	P
242306_at	---	---	665.033	2.82284	P	1325.18	3.12228	P	431.898	2.63538	P	0.501842	1.53979	3.06828		869.399	P
231853_at	tubulin, delta 1	TUBD1	1790.24	3.25291	P	341.859	2.53385	P	1133.11	3.05427	P	5.23679	1.57995	0.301701		1070.62	P
202693_s_at	serine/threonine kinase 17a	STK17A	2176.41	3.33774	P	1099.86	3.04134	P	2133.92	3.32918	P	1.97882	1.01991	0.515415		102.306	P
228734_at	CDNA FLJ41934 fis, clone PERIC2005111	---	225.982	2.35407	P	253.522	2.40402	P	543.477	2.73518	P	0.891371	0.415808	0.466481		409.346	P
230846_at	A kinase (PRKA) anchor protein 5	AKAP5	136.822	2.13616	P	184.47	2.26593	P	111.085	2.04566	P	0.741705	1.23169	1.66062		5781.46	P
223620_at	G protein-coupled receptor 34	GPR34	119.714	2.07814	P	225.435	2.35302	P	1664.66	3.22133	P	0.531034	0.0719147	0.135424		249.998	P
209238_at	syntaxin 3	STX3	6028.72	3.78023	P	2785.36	3.44488	P	3597.24	3.55597	P	2.16443	1.67593	0.774305		307.341	P
228987_at	Transcribed locus	---	2357.78	3.3725	P	1085.26	3.03553	P	1286.78	3.10951	P	2.17256	1.83231	0.843386		1530.53	P
223017_at	thioredoxin domain containing 12 (endoplasmic reticulum)	TXNDC12	1883.62	3.27499	P	424.207	2.62758	P	2027.57	3.30698	P	4.44032	0.929004	0.20922		544.478	P
220355_s_at	polybromo 1	PBRM1	2008.33	3.30283	P	1302.78	3.11487	P	1397.93	3.14548	P	1.54157	1.43665	0.931939		1876.7	P
223256_at	KIAA1333	KIAA1333	167.85	2.22492	P	34.8418	1.5421	P	282.771	2.45143	P	4.81749	0.593592	0.123216		243.121	P
212177_at	splicing factor, arginine/serine-rich 18	SFRS18	3018.54	3.4798	P	945.846	2.97582	P	1359.53	3.13339	P	3.19136	2.22028	0.695717		744.149	P
230064_at	Transcribed locus	---	587.873	2.76928	P	159.024	2.20146	P	421.414	2.62471	P	3.69675	1.395	0.377358		913.581	P
240765_at	---	---	810.408	2.9087	P	366.953	2.56461	P	243.8	2.38703	P	2.20848	3.32407	1.50514		1528.57	P
1405_i_at	chemokine (C-C motif) ligand 5	CCL5	1627.42	3.2115	P	1148.43	3.0601	P	2807.75	3.44836	P	1.41708	0.579616	0.409022		23.5777	P
208649_s_at	valosin-containing protein	VCP	1379.92	3.13985	P	1737.36	3.23989	P	1794.06	3.25384	P	0.794264	0.769162	0.968395		889.533	P
217988_at	cyclin B1 interacting protein 1	CCNB1IP1	594.358	2.77405	P	911.069	2.95955	P	867.153	2.9381	P	0.652375	0.685413	1.05064		1577.02	P
212571_at	chromodomain helicase DNA binding protein 8	CHD8	453.27	2.65636	P	379.014	2.57866	P	544.996	2.73639	P	1.19592	0.831695	0.695444		357.392	P
1553297_a_at	colony stimulating factor 3 receptor (granulocyte)	CSF3R	1008.78	3.0038	P	250.566	2.39892	P	1351.97	3.13097	P	4.02602	0.746156	0.185333		45.0849	P
200710_at	acyl-Coenzyme A dehydrogenase, very long chain	ACADVL	2073.17	3.31663	P	1981.68	3.29703	P	1755.42	3.24438	P	1.04617	1.18101	1.12889		1403.14	P
1552318_at	GTPase, IMAP family member 1	GIMAP1	1396.8	3.14513	P	216.298	2.33505	P	1158.96	3.06407	P	6.45777	1.20522	0.186631		750.559	P
223005_s_at	chromosome 9 open reading frame 5	C9orf5	341.968	2.53399	P	389.896	2.59095	P	607.326	2.78342	P	0.877076	0.563072	0.641987		582.448	P
226222_at	KIAA1432	KIAA1432	1502.46	3.1768	P	357.533	2.55332	P	1417.83	3.15162	P	4.20229	1.05969	0.25217		584.117	P
1558201_s_at	solute carrier family 4 (anion exchanger), member 1, adaptor protein	SLC4A1AP	689.033	2.83824	P	510.106	2.70766	P	739.576	2.86898	P	1.35077	0.93166	0.689728		1033.28	P
223608_at	EF-hand calcium binding domain 2	EFCAB2	436.829	2.64031	P	262.995	2.41995	P	433.662	2.63715	P	1.66097	1.0073	0.606453		237.754	P
212136_at	ATPase, Ca++ transporting, plasma membrane 4	ATP2B4	1647.53	3.21683	P	1042.45	3.01806	P	1042.67	3.01815	P	1.58044	1.5801	0.999785		1362.95	P
240432_x_at	Transcribed locus	---	694.537	2.8417	P	48.2139	1.68317	P	318.094	2.50256	P	14.4053	2.18343	0.151571		181.498	P
1568706_s_at	Advillin	AVIL	1844.59	3.2659	P	442.208	2.64563	P	529.504	2.72387	P	4.17131	3.48362	0.835137		296.537	P
218242_s_at	suppressor of variegation 4-20 homolog 1 (Drosophila)	SUV420H1	1261.71	3.10096	P	362.252	2.55901	P	1467.82	3.16667	P	3.48295	0.85958	0.246796		636.656	P
226077_at	ring finger protein 145	RNF145	6761.93	3.83007	P	4060	3.60853	P	6108.66	3.78595	P	1.6655	1.10694	0.664631		3266.03	P
208438_s_at	Gardner-Rasheed feline sarcoma viral (v-fgr) oncogene homolog	FGR	5529.28	3.74267	P	1954.4	3.29101	P	2303.69	3.36242	P	2.82914	2.40018	0.848379		42.9923	P
223993_s_at	cornichon homolog 4 (Drosophila)	CNIH4	6696.11	3.82582	P	1773.25	3.24877	P	4146.55	3.61769	P	3.77618	1.61487	0.427645		1287.67	P
225987_at	STEAP family member 4	STEAP4	4306.91	3.63417	P	630.236	2.7995	P	2521.98	3.40174	P	6.83379	1.70775	0.249897		43.9506	P
223176_at	potassium channel tetramerisation domain containing 20	KCTD20	2796.85	3.44667	P	3157.17	3.4993	P	3570.91	3.55278	P	0.885871	0.783231	0.884138		1498	P
203233_at	interleukin 4 receptor	IL4R	7639.82	3.88308	P	7003.9	3.84534	P	7134.8	3.85338	P	1.09079	1.07078	0.981654		388.579	P
234936_s_at	coiled-coil and C2 domain containing 2A	CC2D2A	98.5142	1.9935	P	212.293	2.32694	P	230.035	2.36179	P	0.464049	0.428257	0.922871		1087.97	P
227471_at	HECT domain and ankyrin repeat containing, E3 ubiquitin protein ligase 1	HACE1	346.891	2.54019	P	202.217	2.30582	P	460.307	2.66305	P	1.71544	0.753608	0.439308		955.659	P
227645_at	phosphoinositide-3-kinase, regulatory subunit 5	PIK3R5	3553.53	3.55066	P	1920.29	3.28337	P	1532.44	3.18538	P	1.85052	2.31888	1.25309		98.7924	P
211982_x_at	exportin 6	XPO6	3921.1	3.59341	P	1421.42	3.15272	P	2558.33	3.40796	P	2.75858	1.53268	0.555605		522.734	P
222616_s_at	ubiquitin specific peptidase 16	USP16	3136.93	3.49651	P	5692.05	3.75527	P	5847.79	3.76699	P	0.551107	0.536431	0.973369		2929.26	P
235196_at	Transcribed locus	---	138.5	2.14145	P	36.5857	1.56331	P	315.356	2.4988	P	3.78564	0.439186	0.116014		164.235	P
217234_s_at	ezrin	EZR	1021.34	3.00917	P	4192.13	3.62243	P	1665.01	3.22142	P	0.243632	0.613412	2.51778		2174.11	P
225984_at	protein kinase, AMP-activated, alpha 1 catalytic subunit	PRKAA1	1409.03	3.14892	P	239.658	2.37959	P	815.622	2.91149	P	5.87931	1.72755	0.293835		668.517	P
239159_at	Golgi SNAP receptor complex member 2	GOSR2	140.546	2.14782	P	512.134	2.70938	P	551.033	2.74118	P	0.274433	0.25506	0.929407		255.621	P
225576_at	chromosome 6 open reading frame 72	C6orf72	1018.68	3.00804	P	857.298	2.93313	P	2743.53	3.43831	P	1.18825	0.371304	0.31248		973.49	P
210136_at	myelin basic protein	MBP	13930.8	4.14398	P	9909.65	3.99606	P	11308	4.05338	P	1.40579	1.23195	0.876343		6082.27	P
225522_at	AP2 associated kinase 1	AAK1	2928.68	3.46667	P	2436.39	3.38675	P	2496.9	3.3974	P	1.20206	1.17293	0.975766		1290.13	P
226032_at	caspase 2, apoptosis-related cysteine peptidase (neural precursor cell expressed, developmentally down-regulated 2)	CASP2	1382.03	3.14052	P	150.658	2.17799	P	448.428	2.65169	P	9.17325	3.08193	0.33597		419.26	P
212180_at	v-crk sarcoma virus CT10 oncogene homolog (avian)-like	CRKL	2594	3.41397	P	1302.53	3.11479	P	2155.99	3.33365	P	1.99151	1.20316	0.604145		1414.01	P
225132_at	F-box and leucine-rich repeat protein 3	FBXL3	2686.25	3.42915	P	459.5	2.66229	P	2563.37	3.40881	P	5.84602	1.04794	0.179257		981.125	P
226797_at	mbt domain containing 1	MBTD1	3219.11	3.50774	P	939.69	2.97298	P	1826.68	3.26166	P	3.42572	1.76228	0.514425		1297.15	P
228129_at	SERPINE1 mRNA binding protein 1	SERBP1	1501.38	3.17649	P	1494.22	3.17441	P	2121.84	3.32671	P	1.00479	0.707582	0.70421		1160.63	P
202957_at	hematopoietic cell-specific Lyn substrate 1	HCLS1	3703.67	3.56863	P	2199.26	3.34228	P	3765.71	3.57585	P	1.68405	0.983523	0.584022		58.6606	P
202436_s_at	cytochrome P450, family 1, subfamily B, polypeptide 1	CYP1B1	6638.83	3.82209	P	6725.39	3.82772	P	7870.33	3.89599	P	0.987129	0.843525	0.854524		956.292	P
219855_at	nudix (nucleoside diphosphate linked moiety X)-type motif 11	NUDT11	39.0628	1.59176	P	522.908	2.71843	P	115.59	2.06292	P	0.0747029	0.337944	4.52383		1261.28	P
221019_s_at	collectin sub-family member 12	COLEC12	143.037	2.15545	P	1303.34	3.11506	P	715.177	2.85441	P	0.109747	0.200002	1.8224		881.742	P
233936_s_at	gametogenetin binding protein 2	GGNBP2	7163.53	3.85513	P	5347.59	3.72816	P	5548.11	3.74415	P	1.33958	1.29117	0.963857		6067.78	P
1552367_a_at	scinderin	SCIN	185.408	2.26813	P	1090.81	3.03775	P	842.393	2.92551	P	0.169973	0.220097	1.2949		180.545	P
229123_at	Transcribed locus	---	726.158	2.86103	P	69.5335	1.84219	P	481.223	2.68235	P	10.4433	1.50898	0.144493		824.816	P
218512_at	WD repeat domain 12	WDR12	413.206	2.61617	P	632.739	2.80122	P	580.108	2.76351	P	0.653043	0.712292	1.09073		701.605	P
200816_s_at	platelet-activating factor acetylhydrolase, isoform Ib, alpha subunit 45kDa	PAFAH1B1	1683.3	3.22616	P	937.909	2.97216	P	1699.01	3.2302	P	1.79473	0.990753	0.552033		2521.41	P
204011_at	sprouty homolog 2 (Drosophila)	SPRY2	1245.72	3.09542	P	1341.66	3.12764	P	1808.16	3.25724	P	0.928491	0.688943	0.742003		932.997	P
232744_x_at	CDNA FLJ11681 fis, clone HEMBA1004865	---	384.811	2.58525	P	58.0855	1.76407	P	92.2338	1.96489	P	6.6249	4.17212	0.629764		95.3572	P
211257_x_at	zinc finger protein 638	ZNF638	1641.23	3.21517	P	1786.63	3.25204	P	2246.41	3.35149	P	0.918614	0.730601	0.79533		2016.91	P
227052_at	CDNA FLJ26764 fis, clone PRS02668	---	3044.83	3.48356	P	3525.28	3.54719	P	3490.25	3.54286	P	0.863711	0.87238	1.01004		4136.19	P
217992_s_at	EF-hand domain family, member D2	EFHD2	9412.39	3.9737	P	4340.46	3.63754	P	9145.53	3.96121	P	2.16852	1.02918	0.474599		1407.46	P
219525_at	solute carrier family 47, member 1	SLC47A1	163.285	2.21295	P	4149.35	3.61798	P	192.738	2.28497	P	0.0393519	0.847186	21.5285		122.283	P
225344_at	nuclear receptor coactivator 7	NCOA7	918.531	2.96309	P	4158.12	3.6189	P	1242.82	3.09441	P	0.220901	0.739073	3.34572		2057.61	P
210772_at	formyl peptide receptor 2	FPR2	2513.24	3.40023	P	681.559	2.8335	P	2487.24	3.39572	P	3.68749	1.01045	0.274022		16.9273	P
221156_x_at	cell cycle progression 1	CCPG1	2569.59	3.40986	P	460.284	2.66303	P	2438.07	3.38705	P	5.58263	1.05394	0.18879		140.516	P
1557275_a_at	CDNA FLJ20031 fis, clone ADSU02180	---	213.408	2.32921	P	285.89	2.4562	P	321.974	2.50782	P	0.746471	0.662812	0.887928		258.283	P
218732_at	peptidyl-tRNA hydrolase 2	PTRH2	2530.03	3.40313	P	2907.41	3.46351	P	2258.68	3.35385	P	0.870202	1.12014	1.28722		1407.46	P
219882_at	tubulin tyrosine ligase-like family, member 7	TTLL7	1140.39	3.05705	P	1479.15	3.17001	P	3917.86	3.59305	P	0.770976	0.291074	0.37754		884.274	P
230532_at	chromosome X open reading frame 38	CXorf38	1507.62	3.17829	P	526.041	2.72102	P	2540.85	3.40498	P	2.86597	0.593351	0.207033		365.026	P
221774_x_at	family with sequence similarity 48, member A	FAM48A	1553.14	3.19121	P	432.522	2.63601	P	985.692	2.99374	P	3.59089	1.57569	0.4388		273.939	P
212549_at	signal transducer and activator of transcription 5B	STAT5B	3537.09	3.54865	P	1325.13	3.12226	P	2989.73	3.47563	P	2.66924	1.18308	0.443227		983.793	P
219485_s_at	proteasome (prosome, macropain) 26S subunit, non-ATPase, 10	PSMD10	1585.6	3.20019	P	1445.75	3.16009	P	3284.03	3.51641	P	1.09673	0.48282	0.440237		2028.87	P
223507_at	ClpX caseinolytic peptidase X homolog (E. coli)	CLPX	1036.42	3.01553	P	668.719	2.82524	P	1141.53	3.05749	P	1.54985	0.907917	0.585808		1141.59	P
214658_at	transmembrane emp24 protein transport domain containing 7	TMED7	2626.89	3.41944	P	1199.93	3.07916	P	2805.57	3.44802	P	2.18921	0.936313	0.427695		3070.53	P
232524_x_at	anaphase promoting complex subunit 4	ANAPC4	728.13	2.86221	P	289.797	2.46209	P	1089.32	3.03716	P	2.51255	0.668424	0.266034		305.773	P
236368_at	KIAA0368	KIAA0368	640.922	2.8068	P	288.988	2.46088	P	352.801	2.54753	P	2.21781	1.81667	0.819125		1189.69	P
226841_at	macrophage expressed gene 1	MPEG1	2845.85	3.45421	P	161.825	2.20905	P	1106.96	3.04413	P	17.5859	2.57087	0.146189		153.955	P
208627_s_at	Y box binding protein 1	YBX1	10796.8	4.03329	P	6780.36	3.83125	P	15062.2	4.17789	P	1.59236	0.716812	0.450156		1682.47	P
202498_s_at	solute carrier family 2 (facilitated glucose transporter), member 3	SLC2A3	6692.01	3.82556	P	8357.45	3.92207	P	8152.39	3.91129	P	0.800723	0.820864	1.02515		737.457	P
209944_at	zinc finger protein 410	ZNF410	440.663	2.64411	P	489.909	2.69012	P	308.974	2.48992	P	0.899481	1.42621	1.5856		469.658	P
225474_at	membrane associated guanylate kinase, WW and PDZ domain containing 1	MAGI1	97.8547	1.99058	P	148.066	2.17046	P	319.404	2.50434	P	0.660885	0.306366	0.46357		1238.62	P
223145_s_at	chromosome 6 open reading frame 166	C6orf166	4256.29	3.62903	P	1707.03	3.23224	P	5171.28	3.7136	P	2.49338	0.823063	0.330099		1296.75	P
223818_s_at	remodeling and spacing factor 1	RSF1	477.784	2.67923	P	466.213	2.66858	P	2171.66	3.33679	P	1.02482	0.220008	0.214681		417.597	P
205931_s_at	cAMP responsive element binding protein 5	CREB5	3339.09	3.52363	P	660.323	2.81976	P	2161.6	3.33478	P	5.05675	1.54473	0.305479		736.003	P
212075_s_at	casein kinase 2, alpha 1 polypeptide	CSNK2A1	1451.87	3.16193	P	1534.81	3.18605	P	1467.07	3.16645	P	0.945964	0.989643	1.04617		1687.88	P
1568597_at	hypothetical protein LOC646762	LOC646762	139.016	2.14306	P	441.503	2.64493	P	1170.73	3.06846	P	0.31487	0.118743	0.377117		816.908	P
203514_at	mitogen-activated protein kinase kinase kinase 3	MAP3K3	2178.33	3.33812	P	632.816	2.80128	P	2453.24	3.38974	P	3.44227	0.887937	0.257951		382.605	P
212366_at	zinc finger protein 292	ZNF292	951.266	2.9783	P	451.679	2.65483	P	707.158	2.84952	P	2.10606	1.3452	0.638724		1117.75	P
244660_at	ELAV (embryonic lethal, abnormal vision, Drosophila)-like 1 (Hu antigen R)	ELAVL1	102.333	2.01002	P	531.558	2.72555	P	142.201	2.1529	P	0.192516	0.719636	3.73807		2425.78	P
217976_s_at	dynein, cytoplasmic 1, light intermediate chain 1	DYNC1LI1	2048.21	3.31137	P	678.578	2.8316	P	2742.25	3.43811	P	3.01838	0.746908	0.247453		1779.48	P
239283_at	transmembrane emp24 protein transport domain containing 5	TMED5	532.984	2.72671	P	302.822	2.48119	P	234.049	2.36931	P	1.76006	2.27723	1.29384		203.26	P
209300_s_at	NECAP endocytosis associated 1	NECAP1	1473.51	3.16835	P	1082.89	3.03459	P	1724.8	3.23674	P	1.36071	0.854307	0.627838		2423.15	P
222726_s_at	exocyst complex component 5	EXOC5	281.283	2.44914	P	139.033	2.14312	P	1752.47	3.24365	P	2.02314	0.160507	0.0793356		591.828	P
242268_at	CUG triplet repeat, RNA binding protein 2	CUGBP2	1520.62	3.18202	P	78.7937	1.89649	P	231.576	2.36469	P	19.2988	6.5664	0.34025		217.594	P
58780_s_at	hypothetical protein FLJ10357	FLJ10357	2355.74	3.37213	P	575.201	2.75982	P	963.169	2.9837	P	4.09551	2.44582	0.597196		341.458	P
218807_at	vav 3 guanine nucleotide exchange factor	VAV3	1076.15	3.03187	P	197.158	2.29482	P	349.337	2.54325	P	5.45829	3.08054	0.564378		99.635	P
209211_at	Kruppel-like factor 5 (intestinal)	KLF5	412.527	2.61545	P	2844.86	3.45406	P	439.216	2.64268	P	0.145008	0.939236	6.47714		243.408	P
225750_at	CDNA FLJ14162 fis, clone NT2RM4002504	---	1637.31	3.21413	P	291.446	2.46456	P	1071.98	3.03019	P	5.61788	1.52736	0.271875		358.659	P
207830_s_at	protein phosphatase 1, regulatory (inhibitor) subunit 8	PPP1R8	1522.59	3.18258	P	1040.22	3.01712	P	1882.71	3.27478	P	1.46372	0.808722	0.552511		716.272	P
213916_at	zinc finger protein 20	ZNF20	405.69	2.60819	P	100.493	2.00213	P	213.408	2.32921	P	4.037	1.901	0.470895		89.3667	P
212266_s_at	splicing factor, arginine/serine-rich 5	SFRS5	4033.89	3.60572	P	3322.08	3.52141	P	4155.73	3.61865	P	1.21427	0.970682	0.799398		2366	P
201528_at	replication protein A1, 70kDa	RPA1	1527.5	3.18398	P	928.966	2.968	P	1530.28	3.18477	P	1.6443	0.998185	0.607057		1005.32	P
225502_at	dedicator of cytokinesis 8	DOCK8	1842.87	3.26549	P	386.365	2.587	P	1695.29	3.22924	P	4.76975	1.08705	0.227905		151.245	P
228667_at	1-acylglycerol-3-phosphate O-acyltransferase 4 (lysophosphatidic acid acyltransferase, delta)	AGPAT4	1508.23	3.17847	P	787.709	2.89637	P	1800.27	3.25534	P	1.9147	0.837776	0.437549		4136.47	P
233461_x_at	zinc finger protein 226	ZNF226	1260.7	3.10061	P	986.378	2.99404	P	883.066	2.94599	P	1.27811	1.42764	1.11699		677.697	P
219099_at	chromosome 12 open reading frame 5	C12orf5	257.089	2.41008	P	33.1577	1.52058	P	692.748	2.84058	P	7.75352	0.371115	0.047864		299.166	P
204853_at	origin recognition complex, subunit 2-like (yeast)	ORC2L	657.914	2.81817	P	55.6467	1.74544	P	472.973	2.67484	P	11.823	1.39102	0.117653		338.395	P
221958_s_at	G protein-coupled receptor 177	GPR177	3269.56	3.51449	P	2536.78	3.40428	P	2784.71	3.44478	P	1.28886	1.17411	0.910968		1600.39	P
234192_s_at	G kinase anchoring protein 1	GKAP1	386.014	2.5866	P	711.569	2.85222	P	701.358	2.84594	P	0.542484	0.550381	1.01456		1129.82	P
210895_s_at	CD86 molecule	CD86	2205.22	3.34345	P	566.285	2.75304	P	2045.04	3.3107	P	3.89419	1.07833	0.276907		218.934	P
217736_s_at	eukaryotic translation initiation factor 2-alpha kinase 1	EIF2AK1	2658.04	3.42456	P	1178.71	3.07141	P	2739.28	3.43764	P	2.25503	0.970341	0.4303		718.555	P
232113_at	CDNA FLJ38472 fis, clone FEBRA2022148	---	1650.23	3.21755	P	5333.74	3.72703	P	1147.94	3.05992	P	0.309395	1.43756	4.64637		4944.93	P
236613_at	RNA binding motif protein 25	RBM25	1204.06	3.08065	P	232.408	2.36625	P	467.614	2.66989	P	5.18082	2.57491	0.497008		157.898	P
207625_s_at	core-binding factor, runt domain, alpha subunit 2; translocated to, 2	CBFA2T2	778.223	2.8911	P	677.214	2.83073	P	545.728	2.73698	P	1.14915	1.42603	1.24094		1363.51	P
223405_at	N-acetylneuraminate pyruvate lyase (dihydrodipicolinate synthase)	NPL	787.26	2.89612	P	158.162	2.1991	P	526.951	2.72177	P	4.97757	1.49399	0.300145		86.0818	P
222203_s_at	retinol dehydrogenase 14 (all-trans/9-cis/11-cis) /// 5'-nucleotidase, cytosolic IB	NT5C1B /// RDH14	1566.45	3.19492	P	2244.74	3.35117	P	1574.2	3.19706	P	0.69783	0.995074	1.42596		3186.9	P
228850_s_at	---	---	23.0205	1.36211	P	999.658	2.99985	P	70.8315	1.85023	P	0.0230283	0.325003	14.1132		437.218	P
223465_at	collagen, type IV, alpha 3 (Goodpasture antigen) binding protein	COL4A3BP	1914.59	3.28207	P	625.485	2.79622	P	1376.92	3.13891	P	3.06096	1.39048	0.454263		1333.84	P
243829_at	v-raf murine sarcoma viral oncogene homolog B1	BRAF	223.311	2.34891	P	125.673	2.09924	P	196.045	2.29236	P	1.77692	1.13908	0.641043		16.7848	P
209515_s_at	RAB27A, member RAS oncogene family	RAB27A	9788.09	3.9907	P	3404.32	3.53203	P	9420.3	3.97406	P	2.8752	1.03904	0.361381		136.178	P
228724_at	CDNA clone IMAGE:5312516	---	456.609	2.65954	P	199.463	2.29986	P	1503.24	3.17703	P	2.2892	0.30375	0.132688		2619.45	P
227021_at	amine oxidase (flavin containing) domain 1	AOF1	492.083	2.69204	P	173.935	2.24039	P	632.284	2.80091	P	2.82912	0.778262	0.27509		108.183	P
238700_at	Transcribed locus	---	175.908	2.24529	P	510.949	2.70838	P	157.565	2.19746	P	0.344278	1.11642	3.24278		212.127	P
208675_s_at	dolichyl-diphosphooligosaccharide-protein glycosyltransferase	DDOST	872.101	2.94057	P	298.447	2.47487	P	1082.28	3.03434	P	2.92213	0.805802	0.275759		700.478	P
217364_x_at	eukaryotic translation initiation factor 3, subunit J	EIF3J	403.326	2.60566	P	592.991	2.77305	P	602.998	2.78032	P	0.680156	0.668869	0.983404		556.705	P
225290_at	ethanolamine kinase 1	ETNK1	461.766	2.66442	P	118.371	2.07325	P	466.909	2.66923	P	3.901	0.988985	0.253521		754.908	P
40420_at	serine/threonine kinase 10	STK10	2883.93	3.45999	P	1472.56	3.16807	P	1661.18	3.22042	P	1.95844	1.73607	0.886455		212.487	P
228551_at	hypothetical protein MGC24039	MGC24039	134.795	2.12967	P	556.454	2.74543	P	432.375	2.63586	P	0.24224	0.311755	1.28697		2822.12	P
204203_at	CCAAT/enhancer binding protein (C/EBP), gamma	CEBPG	812.349	2.90974	P	1309.25	3.11702	P	1208.87	3.08238	P	0.620469	0.67199	1.08304		490.052	P
222235_s_at	chondroitin sulfate N-acetylgalactosaminyltransferase 2	CSGALNACT2	2355.39	3.37206	P	623.404	2.79477	P	3270.47	3.51461	P	3.77828	0.7202	0.190616		1101.61	P
201359_at	coatomer protein complex, subunit beta 1	COPB1	1044.48	3.0189	P	286.144	2.45658	P	832.863	2.92057	P	3.65021	1.25409	0.343566		467.478	P
1559034_at	signal-regulatory protein beta 2	SIRPB2	1625.98	3.21111	P	291.912	2.46525	P	1321.53	3.12108	P	5.5701	1.23038	0.22089		123.225	P
214875_x_at	amyloid beta (A4) precursor-like protein 2	APLP2	2286.01	3.35908	P	1546.02	3.18921	P	3490.98	3.54295	P	1.47864	0.654832	0.44286		382.705	P
1555419_a_at	N-acylsphingosine amidohydrolase (acid ceramidase) 1	ASAH1	4171.1	3.62025	P	2340.82	3.36937	P	7162.9	3.85509	P	1.7819	0.58232	0.326797		388.638	P
207735_at	ring finger protein 125	RNF125	267.881	2.42794	P	480.718	2.68189	P	906.178	2.95721	P	0.557251	0.295616	0.53049		1070.32	P
226372_at	Carbohydrate (chondroitin 4) sulfotransferase 11	CHST11	1451.14	3.16171	P	140.544	2.14781	P	1320.36	3.12069	P	10.3252	1.09905	0.106443		176.336	P
226741_at	solute carrier family 12 (potassium/chloride transporters), member 6	SLC12A6	3185.46	3.50317	P	665.927	2.82343	P	2421.55	3.38409	P	4.78349	1.31546	0.275001		275.222	P
215359_x_at	zinc finger protein 44	ZNF44	2358.28	3.3726	P	946.532	2.97614	P	1611.78	3.20731	P	2.4915	1.46315	0.587259		585.352	P
211033_s_at	peroxisomal biogenesis factor 7	PEX7	393.915	2.5954	P	127.165	2.10437	P	838.51	2.92351	P	3.09768	0.46978	0.151655		654.431	P
201070_x_at	splicing factor 3b, subunit 1, 155kDa	SF3B1	1688.9	3.2276	P	1628.78	3.21186	P	2023.46	3.3061	P	1.03691	0.834656	0.804947		777.444	P
201348_at	glutathione peroxidase 3 (plasma)	GPX3	327.104	2.51469	P	985.912	2.99384	P	1457.68	3.16366	P	0.331778	0.224401	0.676358		201.283	P
1554899_s_at	Fc fragment of IgE, high affinity I, receptor for; gamma polypeptide	FCER1G	2038.19	3.30924	P	609.71	2.78512	P	1651.36	3.21784	P	3.34289	1.23425	0.369218		47.0907	P
218951_s_at	phosphatidylinositol-specific phospholipase C, X domain containing 1	PLCXD1	291.798	2.46508	P	525.676	2.72072	P	231.33	2.36423	P	0.555092	1.26139	2.27241		605.795	P
238431_at	Transcribed locus	---	1027.63	3.01184	P	1172.02	3.06893	P	1056.64	3.02393	P	0.876801	0.97254	1.10919		2964.53	P
214305_s_at	splicing factor 3b, subunit 1, 155kDa	SF3B1	2081.55	3.31839	P	2234.13	3.34911	P	2537.56	3.40442	P	0.931706	0.820297	0.880424		1804.33	P
205809_s_at	Wiskott-Aldrich syndrome-like	WASL	448.377	2.65164	P	924.957	2.96612	P	895.243	2.95194	P	0.484755	0.500844	1.03319		4035.09	P
238725_at	Transcribed locus	---	2950.27	3.46986	P	891.474	2.95011	P	1610.79	3.20704	P	3.30942	1.83157	0.55344		96.826	P
227935_s_at	polycomb group ring finger 5	PCGF5	2317.36	3.36499	P	594.218	2.77395	P	1535.4	3.18622	P	3.89985	1.50928	0.387011		125.777	P
244508_at	Septin 7	2007-09-01	888.529	2.94867	P	874.981	2.942	P	218.783	2.34001	P	1.01548	4.06123	3.99931		1218.28	P
205981_s_at	inhibitor of growth family, member 2	ING2	1007.36	3.00318	P	1230.36	3.09003	P	931.158	2.96902	P	0.81875	1.08183	1.32132		915.942	P
219607_s_at	membrane-spanning 4-domains, subfamily A, member 4	MS4A4A	1213.43	3.08402	P	327.83	2.51565	P	897.182	2.95288	P	3.7014	1.35249	0.3654		48.4348	P
226183_at	MRNA; cDNA DKFZp686L15210 (from clone DKFZp686L15210)	---	702.65	2.84674	P	541.278	2.73342	P	588.652	2.76986	P	1.29813	1.19366	0.919521		1141.02	P
225234_at	Cas-Br-M (murine) ecotropic retroviral transforming sequence	CBL	6002.43	3.77833	P	2758.01	3.4406	P	4502.86	3.65349	P	2.17636	1.33303	0.612503		1227.21	P
237104_at	Transcribed locus	---	4403.59	3.64381	P	464.534	2.66702	P	1171.51	3.06874	P	9.47959	3.75891	0.396527		61.2537	P
225082_at	cleavage and polyadenylation specific factor 3, 73kDa	CPSF3	2118.75	3.32608	P	1344.05	3.12842	P	1568.47	3.19548	P	1.57639	1.35084	0.856917		1801.19	P
200866_s_at	prosaposin (variant Gaucher disease and variant metachromatic leukodystrophy)	PSAP	2199.18	3.34226	P	960.19	2.98236	P	4837.1	3.68459	P	2.29035	0.454647	0.198505		892.584	P
1553956_at	amyotrophic lateral sclerosis 2 (juvenile) chromosome region, candidate 4	ALS2CR4	90.471	1.95651	P	127.658	2.10605	P	176.191	2.24598	P	0.708697	0.513483	0.724545		172.073	P
201725_at	cell division cycle 123 homolog (S. cerevisiae)	CDC123	5708.29	3.75651	P	2998.78	3.47694	P	4779.45	3.67938	P	1.90354	1.19434	0.627432		1776.36	P
1567080_s_at	ceroid-lipofuscinosis, neuronal 6, late infantile, variant	CLN6	306.117	2.48589	P	247.874	2.39423	P	987.802	2.99467	P	1.23497	0.309897	0.250935		27.9908	P
228751_at	CDC-like kinase 4	CLK4	5471.41	3.7381	P	1067.78	3.02848	P	3715.13	3.56997	P	5.12409	1.47274	0.287415		2035.63	P
212930_at	ATPase, Ca++ transporting, plasma membrane 1	ATP2B1	462.789	2.66538	P	290.658	2.46338	P	318.675	2.50335	P	1.59221	1.45223	0.912083		2170.65	P
212345_s_at	cAMP responsive element binding protein 3-like 2	CREB3L2	878.945	2.94396	P	1738.9	3.24027	P	1149.1	3.06036	P	0.50546	0.764898	1.51327		884.884	P
212342_at	Yip1 domain family, member 6	YIPF6	544.946	2.73635	P	319.274	2.50416	P	511.858	2.70915	P	1.70683	1.06464	0.623754		519.817	P
200855_at	nuclear receptor co-repressor 1 /// chromosome 20 open reading frame 191 /// similar to nuclear receptor co-repressor 1	C20orf191 /// LOC100133918 /// NCOR1	608.727	2.78442	P	197.158	2.29481	P	506.539	2.70461	P	3.0875	1.20174	0.389226		435.645	P
1553102_a_at	coiled-coil domain containing 69	CCDC69	696.429	2.84288	P	154.472	2.18885	P	460.508	2.66324	P	4.50844	1.51231	0.335439		89.1912	P
212742_at	zinc finger protein 364	ZNF364	435.617	2.6391	P	249.415	2.39692	P	555.788	2.74491	P	1.74655	0.783782	0.44876		305.901	P
211758_x_at	thioredoxin domain containing 9	TXNDC9	1872.83	3.2725	P	968.993	2.98632	P	1767.73	3.24741	P	1.93276	1.05946	0.548158		1255.97	P
229618_at	sorting nexin 16	SNX16	718.974	2.85671	P	41.6486	1.6196	P	483.021	2.68397	P	17.2629	1.4885	0.0862253		302.027	P
220553_s_at	PRP39 pre-mRNA processing factor 39 homolog (S. cerevisiae)	PRPF39	281.943	2.45016	P	75.1584	1.87598	P	286.836	2.45763	P	3.75132	0.98294	0.262025		380.525	P
202695_s_at	serine/threonine kinase 17a	STK17A	401.637	2.60383	P	53.1662	1.72564	P	272.869	2.43595	P	7.55436	1.4719	0.194842		154.927	P
205659_at	histone deacetylase 9	HDAC9	439.501	2.64296	P	212.484	2.32733	P	449.321	2.65256	P	2.0684	0.978144	0.472899		1055.26	P
218454_at	hypothetical protein FLJ22662	FLJ22662	9697.34	3.98665	P	1436.52	3.15731	P	9186.01	3.96313	P	6.75057	1.05566	0.156381		50.8224	P
223519_at	sterile alpha motif and leucine zipper containing kinase AZK	ZAK	600.682	2.77864	P	528.866	2.72335	P	401.434	2.60361	P	1.13579	1.49634	1.31744		366.334	P
213117_at	kelch-like 9 (Drosophila)	KLHL9	409.166	2.6119	P	242.655	2.38499	P	713.891	2.85363	P	1.68621	0.57315	0.339905		285.866	P
228549_at	Transmembrane protein 63A	TMEM63A	1048.41	3.02053	P	774.283	2.8889	P	922.881	2.96515	P	1.35404	1.13602	0.838985		1573.5	P
226334_s_at	AHA1, activator of heat shock 90kDa protein ATPase homolog 2 (yeast)	AHSA2	3932.02	3.59462	P	1593.36	3.20231	P	1410.89	3.14949	P	2.46775	2.7869	1.12933		1047.78	P
1564276_at	hypothetical gene supported by AK128882	LOC441108	709.497	2.85095	P	343.507	2.53594	P	371.908	2.57044	P	2.06545	1.90772	0.923633		333.334	P
203187_at	dedicator of cytokinesis 1	DOCK1	170.978	2.23294	P	636.771	2.80398	P	2048.83	3.31151	P	0.268508	0.0834515	0.310798		548.004	P
212864_at	CDP-diacylglycerol synthase (phosphatidate cytidylyltransferase) 2	CDS2	859.582	2.93429	P	236.723	2.37424	P	843.67	2.92617	P	3.63117	1.01886	0.280588		534.591	P
206111_at	major histocompatibility complex, class II, DQ beta 1 /// major histocompatibility complex, class II, DQ beta 2 /// major histocompatibility complex, class II, DR beta 1 /// major histocompatibility complex, class II, DR beta 2 (pseudogene) /// major histocompatibility complex, class II, DR beta 3 /// major histocompatibility complex, class II, DR beta 4 /// major histocompatibility complex, clas…	hCG_1998957 /// HLA-DQB1 /// HLA-DQB2 /// HLA-DRB1 /// HLA-DRB2 /// HLA-DRB3 /// HLA-DRB4 /// HLA-DRB5 /// LOC100133484 /// LOC100133583 /// LOC100133661 /// LOC100133811 /// LOC730415 /// RNASE2 /// ZNF749	836.955	2.9227	P	57.8072	1.76198	P	245.018	2.3892	P	14.4784	3.4159	0.235931		28.569	P
205896_at	solute carrier family 22 (organic cation/ergothioneine transporter), member 4	SLC22A4	1731.5	3.23842	P	212.809	2.32799	P	1119.59	3.04906	P	8.13642	1.54655	0.190078		51.0224	P
219676_at	zinc finger and SCAN domain containing 16	ZSCAN16	621.185	2.79322	P	123.847	2.09289	P	587.682	2.76914	P	5.01574	1.05701	0.210739		272.882	P
49111_at	MRNA; cDNA DKFZp762M127 (from clone DKFZp762M127)	---	624.364	2.79544	P	455.873	2.65884	P	433.134	2.63662	P	1.3696	1.4415	1.0525		1367.87	P
212140_at	PDS5, regulator of cohesion maintenance, homolog A (S. cerevisiae)	PDS5A	2455.11	3.39007	P	2090.57	3.32027	P	2889.35	3.4608	P	1.17437	0.849709	0.723544		1866.91	P
202301_s_at	arginine/serine-rich coiled-coil 2	RSRC2	1308.36	3.11673	P	2343.48	3.36986	P	3651.91	3.56252	P	0.5583	0.358269	0.641714		1952.89	P
211612_s_at	interleukin 13 receptor, alpha 1	IL13RA1	1484.98	3.17172	P	389.023	2.58998	P	1912.95	3.2817	P	3.8172	0.776279	0.203363		52.2691	P
235993_at	Proteasome (prosome, macropain) inhibitor subunit 1 (PI31)	PSMF1	381.978	2.58204	P	94.6122	1.97595	P	236.751	2.37429	P	4.03731	1.61342	0.399628		50.5418	P
205209_at	activin A receptor, type IB	ACVR1B	743.128	2.87106	P	1737.06	3.23981	P	940.909	2.97355	P	0.427808	0.789798	1.84615		1288.07	P
226511_at	WD repeat domain 32	WDR32	733.7	2.86552	P	20.3352	1.30825	P	635.026	2.80279	P	36.0803	1.15539	0.0320226		511.204	P
236223_s_at	Ras-like without CAAX 1	RIT1	705.974	2.84879	P	204.016	2.30966	P	446.786	2.6501	P	3.46039	1.58012	0.45663		54.0024	P
223135_s_at	bobby sox homolog (Drosophila)	BBX	671.288	2.82691	P	461.593	2.66426	P	1176.86	3.07073	P	1.45429	0.570406	0.392224		439.14	P
210283_x_at	poly(A) binding protein interacting protein 1 /// hypothetical LOC645139 /// similar to poly(A) binding protein interacting protein 1 isoform 1	LOC645139 /// LOC651789 /// PAIP1	728.284	2.8623	P	675.513	2.82963	P	1717.8	3.23497	P	1.07812	0.423963	0.393243		1074.28	P
1558388_a_at	CDNA clone IMAGE:4817707	---	12.9645	1.11276	P	110.296	2.04256	P	239.732	2.37973	P	0.117544	0.0540793	0.460079		650.293	P
208657_s_at	septin 9	2009-09-01	2092.79	3.32073	P	2124.7	3.3273	P	5220.85	3.71774	P	0.984982	0.400852	0.406964		770.408	P
241859_at	phospholipase C-like 1	PLCL1	175.097	2.24328	P	245.576	2.39019	P	1006.61	3.00286	P	0.713004	0.173948	0.243965		895.176	P
217678_at	solute carrier family 7, (cationic amino acid transporter, y+ system) member 11	SLC7A11	151.669	2.1809	P	675.614	2.8297	P	419.058	2.62227	P	0.22449	0.361928	1.61222		1714.11	P
201940_at	carboxypeptidase D	CPD	2668.13	3.42621	P	1175.53	3.07023	P	2487.51	3.39577	P	2.26972	1.07261	0.472573		384.244	P
224920_x_at	myeloid-associated differentiation marker	MYADM	2083.39	3.31877	P	1929.1	3.28536	P	3060.18	3.48575	P	1.07998	0.680808	0.630389		475.592	P
211404_s_at	amyloid beta (A4) precursor-like protein 2	APLP2	1563.8	3.19418	P	1299.71	3.11385	P	1833.18	3.26321	P	1.20319	0.853053	0.708993		257.283	P
1552343_s_at	phosphodiesterase 7A	PDE7A	629.77	2.79918	P	433.45	2.63694	P	241.045	2.3821	P	1.45292	2.61266	1.79821		60.1515	P
219467_at	gypsy retrotransposon integrase 1	GIN1	387.283	2.58803	P	212.917	2.32821	P	381.646	2.58166	P	1.81894	1.01477	0.557892		107.134	P
222218_s_at	paired immunoglobin-like type 2 receptor alpha	PILRA	2291.1	3.36004	P	779.051	2.89157	P	2407.88	3.38163	P	2.94088	0.9515	0.323542		157.803	P
213875_x_at	chromosome 6 open reading frame 62	C6orf62	1025.89	3.0111	P	853.73	2.93132	P	1848.53	3.26683	P	1.20166	0.554977	0.461842		679.848	P
202729_s_at	latent transforming growth factor beta binding protein 1	LTBP1	1052.03	3.02203	P	956.179	2.98054	P	691.595	2.83985	P	1.10025	1.52117	1.38257		1076.54	P
1553703_at	zinc finger protein 791	ZNF791	522.212	2.71785	P	804.034	2.90527	P	496.541	2.69595	P	0.64949	1.0517	1.61927		1053.41	P
202360_at	mastermind-like 1 (Drosophila)	MAML1	1028.39	3.01216	P	671.27	2.8269	P	732.382	2.86474	P	1.53201	1.40417	0.916557		536.069	P
206108_s_at	splicing factor, arginine/serine-rich 6	SFRS6	208.658	2.31944	P	212.101	2.32654	P	451.274	2.65444	P	0.983768	0.462376	0.470005		22.5671	P
1558906_a_at	CDNA clone IMAGE:5265020	---	483.751	2.68462	P	678.612	2.83162	P	1024.28	3.01042	P	0.712854	0.472284	0.662526		628.401	P
41858_at	FGF receptor activating protein 1	FRAG1	440.555	2.644	P	438.548	2.64202	P	468.979	2.67115	P	1.00458	0.939391	0.935111		693.457	P
202313_at	protein phosphatase 2 (formerly 2A), regulatory subunit B, alpha isoform	PPP2R2A	953.469	2.97931	P	717.554	2.85585	P	1416.99	3.15137	P	1.32878	0.672882	0.506392		945.065	P
208786_s_at	microtubule-associated protein 1 light chain 3 beta	MAP1LC3B	2986.43	3.47515	P	2154.73	3.33339	P	4297.73	3.63324	P	1.38599	0.694887	0.501365		727.021	P
226459_at	phosphoinositide-3-kinase adaptor protein 1	PIK3AP1	6099.48	3.78529	P	1978.06	3.29624	P	3433.55	3.53574	P	3.08357	1.77643	0.576097		224.316	P
228548_at	CDNA FLJ37418 fis, clone BRAWH2000488	---	1007.29	3.00316	P	933.415	2.97007	P	1130.17	3.05314	P	1.07915	0.891277	0.825909		1163.48	P
224944_at	thymopoietin	TMPO	3704.37	3.56871	P	1174.87	3.06999	P	1916.63	3.28254	P	3.15301	1.93275	0.612986		657.779	P
212628_at	protein kinase N2	PKN2	1474.54	3.16866	P	259.908	2.41482	P	1247.89	3.09618	P	5.67331	1.18162	0.208277		587.036	P
201950_x_at	capping protein (actin filament) muscle Z-line, beta	CAPZB	2029.49	3.30739	P	1477.95	3.16966	P	6912.43	3.83963	P	1.37318	0.293601	0.213811		787.122	P
202531_at	interferon regulatory factor 1	IRF1	3978.67	3.59974	P	2373.7	3.37543	P	4184.19	3.62161	P	1.67614	0.950882	0.567303		75.7661	P
227677_at	Janus kinase 3 (a protein tyrosine kinase, leukocyte)	JAK3	1138.01	3.05615	P	480.305	2.68152	P	781.14	2.89273	P	2.36936	1.45686	0.614877		75.6583	P
203498_at	regulator of calcineurin 2	RCAN2	644.407	2.80916	P	2261.52	3.3544	P	2030.91	3.30769	P	0.284944	0.317299	1.11355		2866.94	P
226065_at	prickle homolog 1 (Drosophila)	PRICKLE1	1098.95	3.04098	P	4584	3.66124	P	860.533	2.93477	P	0.239735	1.27705	5.32693		4768.67	P
204369_at	phosphoinositide-3-kinase, catalytic, alpha polypeptide	PIK3CA	1929.53	3.28545	P	130.987	2.11723	P	2662.61	3.42531	P	14.7307	0.724676	0.049195		439.388	P
224621_at	mitogen-activated protein kinase 1	MAPK1	10577.3	4.02437	P	3906.48	3.59179	P	8341.72	3.92126	P	2.70763	1.268	0.468307		5317.45	P
226252_at	CDNA FLJ34585 fis, clone KIDNE2008758	---	851.405	2.93014	P	2155.59	3.33357	P	2509.41	3.39957	P	0.394975	0.339286	0.859004		4275.57	P
201450_s_at	TIA1 cytotoxic granule-associated RNA binding protein	TIA1	570.783	2.75647	P	238.008	2.37659	P	371.071	2.56946	P	2.39817	1.5382	0.641407		641.991	P
239294_at	Transcribed locus	---	4488.37	3.65209	P	818.909	2.91324	P	2980.14	3.47424	P	5.48092	1.5061	0.274789		208.668	P
230014_at	Transcribed locus	---	658.851	2.81879	P	510.228	2.70776	P	531.287	2.72533	P	1.29129	1.24011	0.960363		116.654	P
212372_at	myosin, heavy chain 10, non-muscle	MYH10	110.323	2.04266	P	883.891	2.9464	P	333.872	2.52358	P	0.124815	0.330434	2.6474		2525.14	P
1552277_a_at	transmembrane protein with EGF-like and two follistatin-like domains 1 /// chromosome 9 open reading frame 30	C9orf30 /// TMEFF1	370.809	2.56915	P	556.819	2.74571	P	674.877	2.82922	P	0.665941	0.549446	0.825067		151.518	P
214833_at	transmembrane protein 63A	TMEM63A	313.774	2.49662	P	101.779	2.00766	P	287.297	2.45833	P	3.08291	1.09216	0.354263		310.658	P
208700_s_at	transketolase (Wernicke-Korsakoff syndrome)	TKT	9014.54	3.95494	P	3674.01	3.56514	P	10009.3	4.0004	P	2.4536	0.900615	0.367059		1391.21	P
1558486_at	zinc finger protein 493	ZNF493	776.995	2.89042	P	644.641	2.80932	P	299.408	2.47626	P	1.20531	2.5951	2.15305		797.53	P
226513_at	hypothetical protein LOC145758	LOC145758	685.149	2.83578	P	256.586	2.40923	P	553.748	2.74331	P	2.67025	1.23729	0.463363		723.255	P
201008_s_at	thioredoxin interacting protein	TXNIP	12285.6	4.0894	P	7304.41	3.86359	P	15656.8	4.1947	P	1.68195	0.784685	0.466533		2454.61	P
224471_s_at	beta-transducin repeat containing	BTRC	324.226	2.51085	P	439.033	2.6425	P	335.146	2.52523	P	0.738499	0.967417	1.30998		1073.19	P
202572_s_at	discs, large (Drosophila) homolog-associated protein 4	DLGAP4	185.851	2.26917	P	543.773	2.73542	P	280.928	2.44859	P	0.341782	0.661563	1.93563		300.322	P
217961_at	solute carrier family 25, member 38	SLC25A38	1173.16	3.06936	P	862.25	2.93563	P	997.034	2.99871	P	1.36059	1.17666	0.864815		614.408	P
207057_at	solute carrier family 16, member 7 (monocarboxylic acid transporter 2)	SLC16A7	770.757	2.88692	P	58.9492	1.77048	P	472.669	2.67456	P	13.0749	1.63065	0.124716		1475.06	P
1552977_a_at	canopy 3 homolog (zebrafish)	CNPY3	608.742	2.78443	P	549.918	2.7403	P	2371.91	3.3751	P	1.10697	0.256646	0.231846		541.399	P
1554057_at	hypothetical LOC645676	LOC645676	298.346	2.47472	P	136.559	2.13532	P	225.796	2.35372	P	2.18474	1.32131	0.60479		410.409	P
227815_at	Transcribed locus	---	822.034	2.91489	P	513.284	2.71036	P	809.208	2.90806	P	1.60152	1.01585	0.634304		649.495	P
212322_at	sphingosine-1-phosphate lyase 1	SGPL1	1394.78	3.1445	P	676.65	2.83036	P	1716.51	3.23465	P	2.0613	0.812567	0.394202		552.661	P
201574_at	eukaryotic translation termination factor 1	ETF1	2697.93	3.43103	P	3801.45	3.57995	P	5255.87	3.72064	P	0.709709	0.513317	0.723278		913.091	P
204385_at	kynureninase (L-kynurenine hydrolase)	KYNU	726.496	2.86123	P	132.886	2.12348	P	697.425	2.8435	P	5.46708	1.04168	0.190538		143.509	P
201448_at	TIA1 cytotoxic granule-associated RNA binding protein	TIA1	388.403	2.58928	P	52.9809	1.72412	P	186.957	2.27174	P	7.331	2.0775	0.283386		446.233	P
238793_at	tigger transposable element derived 7	TIGD7	150.959	2.17886	P	214.375	2.33117	P	204.52	2.31074	P	0.704182	0.738111	1.04818		335.674	P
209421_at	mutS homolog 2, colon cancer, nonpolyposis type 1 (E. coli)	MSH2	240.908	2.38185	P	263.938	2.4215	P	725.618	2.86071	P	0.912745	0.332004	0.363743		502.302	P
202128_at	KIAA0317	KIAA0317	1668.02	3.2222	P	789.034	2.8971	P	959.027	2.98183	P	2.114	1.73928	0.822744		669.373	P
201965_s_at	senataxin	SETX	1094.49	3.03921	P	755.851	2.87844	P	1369.61	3.1366	P	1.44803	0.799132	0.551875		783.808	P
219765_at	zinc finger protein 329	ZNF329	380.762	2.58065	P	224.446	2.35111	P	304.152	2.48309	P	1.69645	1.25188	0.73794		983.074	P
221920_s_at	solute carrier family 25, member 37	SLC25A37	5939.83	3.77377	P	3236.76	3.51011	P	4117.93	3.61468	P	1.83512	1.44243	0.786018		86.9515	P
225309_at	PHD finger protein 5A	PHF5A	761.996	2.88195	P	336.152	2.52654	P	1290.92	3.1109	P	2.26682	0.590275	0.260398		549.94	P
206448_at	zinc finger protein 365	ZNF365	359.29	2.55544	P	873.658	2.94134	P	1980.97	3.29688	P	0.411247	0.18137	0.441025		1920.79	P
227647_at	potassium voltage-gated channel, Isk-related family, member 3	KCNE3	8153.81	3.91136	P	869.533	2.93929	P	6268.72	3.79718	P	9.37724	1.30071	0.13871		308.658	P
225890_at	chromosome 20 open reading frame 72	C20orf72	1056.9	3.02404	P	177.525	2.24926	P	503.302	2.70183	P	5.95357	2.09994	0.35272		322.023	P
202595_s_at	leptin receptor overlapping transcript-like 1	LEPROTL1	2162.61	3.33498	P	1460.58	3.16453	P	1458.49	3.1639	P	1.48065	1.48278	1.00143		326.382	P
210788_s_at	dehydrogenase/reductase (SDR family) member 7	DHRS7	5451.91	3.73655	P	2376.83	3.376	P	7969.04	3.90141	P	2.29377	0.684136	0.298258		1149.55	P
235924_at	CDNA FLJ42287 fis, clone TLIVE2005866	---	59.7057	1.77602	P	234.484	2.37011	P	189.564	2.27776	P	0.254625	0.314963	1.23697		376.862	P
224391_s_at	sialic acid acetylesterase	SIAE	346.533	2.53975	P	479.283	2.68059	P	410.908	2.61374	P	0.723024	0.843335	1.1664		489.069	P
200853_at	H2A histone family, member Z	H2AFZ	4621.48	3.66478	P	1465.4	3.16596	P	4862.91	3.6869	P	3.15373	0.950353	0.301343		1106.6	P
244181_at	---	---	242.781	2.38522	P	39.887	1.60083	P	45.6837	1.65976	P	6.08673	5.3144	0.873113		348.408	P
201176_s_at	archain 1	ARCN1	962.101	2.98322	P	603.811	2.7809	P	1210.59	3.083	P	1.59338	0.794735	0.498773		409.659	P
1552807_a_at	sialic acid binding Ig-like lectin 10	SIGLEC10	3060.43	3.48578	P	917.422	2.96257	P	2781.04	3.44421	P	3.3359	1.10046	0.329884		417.894	P
215287_at	ELISC-1	---	1090.75	3.03773	P	771.225	2.88718	P	644.741	2.80939	P	1.41431	1.69176	1.19618		1098.61	P
208152_s_at	DEAD (Asp-Glu-Ala-Asp) box polypeptide 21	DDX21	2809.91	3.44869	P	1985.23	3.29781	P	3066.04	3.48658	P	1.41541	0.916463	0.647491		702.602	P
226338_at	transmembrane protein 55A	TMEM55A	1487.44	3.17244	P	269.435	2.43045	P	1593.52	3.20236	P	5.5206	0.93343	0.169081		611.987	P
200731_s_at	protein tyrosine phosphatase type IVA, member 1	PTP4A1	1370.39	3.13684	P	1304.36	3.1154	P	3303.44	3.51897	P	1.05062	0.414837	0.394848		756.84	P
219255_x_at	interleukin 17 receptor B	IL17RB	159.94	2.20396	P	163.919	2.21463	P	482.53	2.68352	P	0.975725	0.331461	0.339707		1147.42	P
238706_at	PAP associated domain containing 4	PAPD4	281.659	2.44972	P	30.3961	1.48282	P	74.0601	1.86958	P	9.26627	3.80311	0.410425		664.409	P
208114_s_at	interferon stimulated exonuclease gene 20kDa-like 2	ISG20L2	420.98	2.62426	P	302.949	2.48137	P	417.697	2.62086	P	1.38961	1.00786	0.725284		119.558	P
224905_at	WD repeat domain 26	WDR26	835.464	2.92193	P	240.856	2.38176	P	780.149	2.89218	P	3.46873	1.0709	0.30873		282.118	P
212473_s_at	microtubule associated monoxygenase, calponin and LIM domain containing 2	MICAL2	3862.83	3.58691	P	928.6	2.96783	P	1420.75	3.15252	P	4.15984	2.71886	0.653597		2050.38	P
203135_at	TATA box binding protein	TBP	2615.74	3.41759	P	594.057	2.77383	P	1499.03	3.17581	P	4.40317	1.74495	0.396294		2556.41	P
213729_at	PRP40 pre-mRNA processing factor 40 homolog A (S. cerevisiae)	PRPF40A	496.168	2.69563	P	209.274	2.32072	P	690.9	2.83942	P	2.3709	0.718147	0.302901		515.596	P
214579_at	NIPA-like domain containing 3	NPAL3	1230.79	3.09018	P	2249.07	3.352	P	4486.41	3.6519	P	0.547241	0.274336	0.501308		1562.29	P
200702_s_at	DEAD (Asp-Glu-Ala-Asp) box polypeptide 24	DDX24	1388.72	3.14261	P	3920.66	3.59336	P	2632.31	3.42034	P	0.354205	0.527566	1.48943		4246.7	P
204155_s_at	KIAA0999 protein	KIAA0999	845.935	2.92734	P	722.001	2.85854	P	1169.66	3.06806	P	1.17165	0.723233	0.617275		711.237	P
218432_at	F-box protein 3	FBXO3	417.783	2.62095	P	150.594	2.17781	P	484.293	2.68511	P	2.77423	0.862665	0.310956		1180.1	P
218196_at	osteopetrosis associated transmembrane protein 1	OSTM1	2155.19	3.33349	P	1277.58	3.10639	P	2423.07	3.38437	P	1.68693	0.889447	0.527258		1286.31	P
218682_s_at	solute carrier family 4 (anion exchanger), member 1, adaptor protein	SLC4A1AP	816.959	2.9122	P	908.461	2.95831	P	1504.18	3.1773	P	0.899278	0.543126	0.603958		895.913	P
225213_at	PTC7 protein phosphatase homolog (S. cerevisiae)	PPTC7	3973.5	3.59917	P	1152.8	3.06175	P	3066.02	3.48658	P	3.44682	1.29598	0.375992		1474.95	P
229072_at	CDNA clone IMAGE:5259272	---	73.869	1.86846	P	144.47	2.15978	P	412.13	2.61503	P	0.51131	0.179237	0.350545		705.613	P
224872_at	DIP2 disco-interacting protein 2 homolog B (Drosophila)	DIP2B	2324.21	3.36627	P	1064.64	3.0272	P	2388.73	3.37817	P	2.18309	0.97299	0.445693		2027.82	P
244050_at	protein tyrosine phosphatase-like A domain containing 2	PTPLAD2	9910.91	3.99611	P	1304.23	3.11536	P	8230.29	3.91542	P	7.59903	1.2042	0.158467		67.8433	P
230192_at	tripartite motif-containing 13	TRIM13	2040.53	3.30974	P	1197.94	3.07843	P	991.017	2.99608	P	1.70337	2.05903	1.2088		2028.53	P
213506_at	coagulation factor II (thrombin) receptor-like 1	F2RL1	1636.64	3.21395	P	82.4855	1.91638	P	730.176	2.86343	P	19.8415	2.24143	0.112967		234.621	P
225761_at	PAP associated domain containing 4	PAPD4	1186.72	3.07435	P	182.961	2.26236	P	684.196	2.83518	P	6.48619	1.73447	0.26741		296.613	P
212605_s_at	CDNA FLJ32526 fis, clone SMINT2000073	---	968.658	2.98617	P	2551.76	3.40684	P	3870.85	3.58781	P	0.379604	0.250244	0.659223		2248.2	P
233647_s_at	cytidine and dCMP deaminase domain containing 1	CDADC1	1148.67	3.06019	P	2409.91	3.382	P	1622.86	3.21028	P	0.476643	0.707804	1.48498		3170.64	P
235683_at	sestrin 3	SESN3	3083.47	3.48904	P	1778.88	3.25015	P	2162.18	3.33489	P	1.73338	1.42609	0.822722		70.5996	P
219212_at	heat shock 70kDa protein 14	HSPA14	3133.28	3.496	P	1253.62	3.09817	P	2436.49	3.38676	P	2.49938	1.28598	0.514521		1646.16	P
222435_s_at	ubiquitin-conjugating enzyme E2, J1 (UBC6 homolog, yeast)	UBE2J1	2492.32	3.3966	P	550.633	2.74086	P	2311.88	3.36396	P	4.52627	1.07805	0.238176		219.494	P
221485_at	UDP-Gal:betaGlcNAc beta 1,4- galactosyltransferase, polypeptide 5	B4GALT5	2394.67	3.37925	P	993.276	2.99707	P	2300.6	3.36184	P	2.41088	1.04089	0.431746		743.712	P
224320_s_at	minichromosome maintenance complex component 8	MCM8	221.65	2.34567	P	48.926	1.68954	P	395.353	2.59699	P	4.53032	0.560639	0.123753		202.061	P
203388_at	arrestin, beta 2	ARRB2	918.014	2.96285	P	240.615	2.38132	P	2176.71	3.3378	P	3.81527	0.421743	0.110541		104.795	P
226080_at	slingshot homolog 2 (Drosophila)	SSH2	3924.44	3.59378	P	968.74	2.98621	P	2633.78	3.42058	P	4.05107	1.49004	0.367814		607.562	P
222714_s_at	lactamase, beta 2	LACTB2	467.816	2.67007	P	216.319	2.3351	P	765.908	2.88418	P	2.16262	0.610799	0.282435		456.493	P
227991_x_at	Transcribed locus	---	1038.7	3.01649	P	1094.91	3.03938	P	1005.42	3.00235	P	0.948666	1.03311	1.08901		820.212	P
213744_at	attractin-like 1	ATRNL1	96.8944	1.9863	P	612.84	2.78735	P	147.908	2.16999	P	0.158107	0.655097	4.14338		1874.78	P
221007_s_at	FIP1 like 1 (S. cerevisiae)	FIP1L1	1403.88	3.14733	P	1230.77	3.09018	P	1630.9	3.21243	P	1.14065	0.8608	0.754658		1208.88	P
229389_at	ATG16 autophagy related 16-like 2 (S. cerevisiae)	ATG16L2	2535.34	3.40404	P	236.346	2.37355	P	480.533	2.68172	P	10.7272	5.27608	0.49184		60.3498	P
204334_at	Kruppel-like factor 7 (ubiquitous)	KLF7	1631.59	3.21261	P	419.372	2.6226	P	1181.28	3.07235	P	3.89056	1.3812	0.355015		483.66	P
226312_at	rapamycin-insensitive companion of mTOR	RICTOR	4083.19	3.611	P	665.391	2.82308	P	2118.72	3.32607	P	6.13652	1.9272	0.314054		2955.88	P
228992_at	Mediator complex subunit 28	MED28	4477.88	3.65107	P	3220.31	3.5079	P	2927.55	3.4665	P	1.39051	1.52957	1.1		1248.04	P
213741_s_at	karyopherin alpha 1 (importin alpha 5)	KPNA1	1074.81	3.03133	P	406.37	2.60892	P	965.937	2.98495	P	2.64491	1.11272	0.4207		571.048	P
212800_at	syntaxin 6	STX6	358.159	2.55408	P	317.892	2.50228	P	502.159	2.70084	P	1.12667	0.713239	0.633051		677.908	P
224690_at	chromosome 20 open reading frame 108	C20orf108	6690.31	3.82545	P	2865.68	3.45723	P	6118.03	3.78661	P	2.33463	1.09354	0.468399		1045.03	P
209735_at	ATP-binding cassette, sub-family G (WHITE), member 2	ABCG2	326.217	2.51351	P	731.33	2.86411	P	1694.82	3.22912	P	0.446061	0.192479	0.431509		803.059	P
236528_at	Transcribed locus	---	615.917	2.78952	P	25.2071	1.40152	P	86.6583	1.93781	P	24.4343	7.10742	0.290879		36.8105	P
204809_at	ClpX caseinolytic peptidase X homolog (E. coli)	CLPX	562.246	2.74993	P	112.158	2.04983	P	657.365	2.81781	P	5.01297	0.855303	0.170618		547.302	P
217863_at	protein inhibitor of activated STAT, 1	PIAS1	1826.18	3.26154	P	630.783	2.79988	P	1184.34	3.07348	P	2.8951	1.54194	0.532603		1211.64	P
243527_at	---	---	2060.21	3.31391	P	681.283	2.83333	P	592.372	2.77259	P	3.02401	3.4779	1.15009		681.88	P
212664_at	tubulin, beta 4	TUBB4	49.7786	1.69704	P	89.141	1.95008	P	800.669	2.90345	P	0.558425	0.0621713	0.111333		219.794	P
222999_s_at	cyclin L2	CCNL2	883.786	2.94635	P	390.435	2.59155	P	521.092	2.71691	P	2.26359	1.69603	0.749264		880.484	P
202429_s_at	protein phosphatase 3 (formerly 2B), catalytic subunit, alpha isoform	PPP3CA	4017.86	3.60399	P	933.231	2.96999	P	3498.13	3.54384	P	4.30532	1.14857	0.26678		8390.15	P
220742_s_at	N-glycanase 1	NGLY1	1995.2	3.29999	P	1632.91	3.21296	P	1270.52	3.10398	P	1.22187	1.57038	1.28523		452.33	P
225705_at	coiled-coil domain containing 45	CCDC45	878.33	2.94366	P	644.533	2.80925	P	880.784	2.94487	P	1.36274	0.997214	0.731772		688.872	P
202816_s_at	synovial sarcoma translocation, chromosome 18	SS18	485.224	2.68594	P	403.218	2.60554	P	651.254	2.81375	P	1.20338	0.745062	0.619142		357.925	P
236193_at	histone cluster 1, H2bg /// histone cluster 1, H2bf /// histone cluster 1, H2be /// histone cluster 1, H2bi /// histone cluster 1, H2bc	HIST1H2BC /// HIST1H2BE /// HIST1H2BF /// HIST1H2BG /// HIST1H2BI	1766.35	3.24708	P	676.39	2.8302	P	1346.73	3.12928	P	2.61144	1.31159	0.502248		271.006	P
225527_at	CCAAT/enhancer binding protein (C/EBP), gamma	CEBPG	1567.04	3.19508	P	890.072	2.94943	P	1484.31	3.17152	P	1.76057	1.05573	0.599654		1071.84	P
212267_at	wings apart-like homolog (Drosophila)	WAPAL	2087.44	3.31961	P	1061.42	3.02589	P	2130.62	3.32851	P	1.96665	0.979733	0.498174		3127.18	P
35254_at	TRAF-type zinc finger domain containing 1	TRAFD1	1098.22	3.04069	P	762.914	2.88248	P	1184.38	3.07349	P	1.43951	0.92726	0.644149		1176.24	P
209175_at	SEC23 interacting protein	SEC23IP	438.533	2.642	P	132.408	2.12191	P	451.516	2.65467	P	3.31198	0.971246	0.293253		352.606	P
222021_x_at	succinate dehydrogenase complex, subunit A, flavoprotein pseudogene 1	SDHALP1	3586.78	3.5547	P	4184.21	3.62161	P	5219.41	3.71762	P	0.857218	0.687201	0.801664		3418.71	P
219043_s_at	phosducin-like 3 /// phosducin-like 3 pseudogene	LOC285359 /// PDCL3	1367.28	3.13586	P	2150.32	3.3325	P	2888.37	3.46065	P	0.635851	0.473374	0.744473		1935.78	P
202818_s_at	transcription elongation factor B (SIII), polypeptide 3 (110kDa, elongin A)	TCEB3	937.909	2.97216	P	1752.41	3.24364	P	1708.28	3.23256	P	0.535211	0.549037	1.02583		1573.97	P
236325_at	KIAA1377	KIAA1377	99.7746	1.99902	P	51.7934	1.71427	P	141.639	2.15118	P	1.9264	0.704431	0.365673		1313.03	P
224504_s_at	BUD13 homolog (S. cerevisiae)	BUD13	812.659	2.90991	P	604.477	2.78138	P	903.39	2.95588	P	1.3444	0.899566	0.669121		937.007	P
229980_s_at	sorting nexin 5	SNX5	3840.53	3.58439	P	2612.03	3.41698	P	3958.48	3.59753	P	1.47032	0.970203	0.659858		1632.36	P
202724_s_at	forkhead box O1	FOXO1	693.433	2.841	P	654.982	2.81623	P	337.283	2.52799	P	1.05871	2.05594	1.94193		603.101	P
212975_at	DENN/MADD domain containing 3	DENND3	5165.08	3.71308	P	1327.61	3.12307	P	3883.49	3.58922	P	3.89051	1.33001	0.341859		243.248	P
213069_at	HEG homolog 1 (zebrafish)	HEG1	579.714	2.76321	P	257.016	2.40996	P	1047.14	3.02	P	2.25556	0.553617	0.245446		2031.41	P
202696_at	oxidative-stress responsive 1	OXSR1	1869.67	3.27176	P	2557.13	3.40775	P	2619.9	3.41829	P	0.731159	0.71364	0.976039		386.798	P
218543_s_at	poly (ADP-ribose) polymerase family, member 12	PARP12	2573.98	3.41061	P	1022.39	3.00962	P	859.547	2.93427	P	2.51761	2.99458	1.18945		571.78	P
228991_at	CDNA FLJ27143 fis, clone SPL09242	---	421.974	2.62529	P	23.9049	1.37849	P	352.606	2.54729	P	17.6522	1.19673	0.0677949		400.218	P
221776_s_at	bromodomain containing 7	BRD7	2891.62	3.46114	P	2040.69	3.30978	P	5541.11	3.7436	P	1.41698	0.521849	0.368282		1254.53	P
225717_at	KIAA1715	KIAA1715	138.263	2.1407	P	50.4217	1.70262	P	393.705	2.59517	P	2.74213	0.351183	0.12807		262.645	P
237465_at	ubiquitin specific peptidase 53	USP53	294.988	2.4698	P	1601.17	3.20444	P	486.19	2.68681	P	0.184232	0.606735	3.29331		537.649	P
225727_at	pleckstrin homology domain containing, family H (with MyTH4 domain) member 1	PLEKHH1	117.796	2.07113	P	159.158	2.20183	P	868.427	2.93873	P	0.740121	0.135643	0.183272		351.244	P
212060_at	U2-associated SR140 protein	SR140	296.999	2.47276	P	213.534	2.32947	P	239.421	2.37916	P	1.39088	1.24049	0.891875		396.309	P
236841_at	hypothetical protein LOC100133859	LOC100133859	1590.81	3.20162	P	596.041	2.77528	P	593.931	2.77374	P	2.66895	2.67844	1.00355		966.162	P
221556_at	CDC14 cell division cycle 14 homolog B (S. cerevisiae) /// CDC14 cell division cycle 14 homolog C (S. cerevisiae)	CDC14B /// CDC14C	117.942	2.07167	P	61.0631	1.78578	P	300.158	2.47735	P	1.93147	0.392932	0.203436		93.9536	P
204838_s_at	mutL homolog 3 (E. coli)	MLH3	883.98	2.94644	P	270.59	2.43231	P	358.951	2.55504	P	3.26686	2.46267	0.753836		295.495	P
224991_at	c-Maf-inducing protein	CMIP	566.45	2.75316	P	120.135	2.07967	P	347.003	2.54033	P	4.71512	1.63241	0.346207		242.075	P
228483_s_at	TAF9B RNA polymerase II, TATA box binding protein (TBP)-associated factor, 31kDa	TAF9B	1231.45	3.09042	P	575.043	2.7597	P	564.089	2.75135	P	2.14149	2.18308	1.01942		683.57	P
208771_s_at	leukotriene A4 hydrolase	LTA4H	9455.26	3.97567	P	2335.89	3.36845	P	6283.16	3.79818	P	4.04782	1.50486	0.37177		967.5	P
213465_s_at	protein phosphatase 1, regulatory (inhibitor) subunit 7	PPP1R7	898.472	2.9535	P	638.566	2.80521	P	1499.71	3.17601	P	1.40701	0.599098	0.425794		1502.1	P
209083_at	coronin, actin binding protein, 1A	CORO1A	5533.22	3.74298	P	1736.17	3.23959	P	5796.66	3.76318	P	3.18703	0.954554	0.299513		479.133	P
200661_at	cathepsin A	CTSA	3990.49	3.60103	P	830.303	2.91924	P	3124.64	3.4948	P	4.80606	1.2771	0.265727		914.382	P
224748_at	WD repeat domain 68	WDR68	2096.14	3.32142	P	1295.89	3.11257	P	3417.36	3.53369	P	1.61753	0.613378	0.379207		1402.88	P
209933_s_at	CD300a molecule	CD300A	4442.03	3.64758	P	1913.41	3.28181	P	2631.82	3.42026	P	2.32153	1.68782	0.72703		378.893	P
218510_x_at	family with sequence similarity 134, member B	FAM134B	1053.5	3.02263	P	2414.6	3.38285	P	3989.54	3.60092	P	0.436302	0.264065	0.605233		4020.91	P
217955_at	BCL2-like 13 (apoptosis facilitator)	BCL2L13	1302.5	3.11478	P	1167.45	3.06724	P	1280.9	3.10752	P	1.11568	1.01686	0.911427		864.306	P
225231_at	Cas-Br-M (murine) ecotropic retroviral transforming sequence	CBL	1975.61	3.2957	P	306.231	2.48605	P	1593.75	3.20242	P	6.45135	1.23959	0.192145		312.861	P
211185_s_at	splicing factor 3b, subunit 1, 155kDa	SF3B1	6397.62	3.80602	P	2971.38	3.47296	P	4408.82	3.64432	P	2.15308	1.45109	0.673961		1457.78	P
221274_s_at	lectin, mannose-binding 2-like	LMAN2L	700.98	2.84571	P	987.982	2.99475	P	697.225	2.84337	P	0.709506	1.00539	1.41702		926.694	P
203008_x_at	thioredoxin domain containing 9	TXNDC9	1915.64	3.28231	P	859.125	2.93406	P	1632.26	3.21279	P	2.22975	1.17361	0.52634		1295.09	P
226485_at	CDNA FLJ37658 fis, clone BRHIP2010593	---	605.408	2.78205	P	1156.31	3.06307	P	439.283	2.64274	P	0.523571	1.37817	2.63226		910.733	P
208798_x_at	golgi autoantigen, golgin subfamily a, 8A	GOLGA8A	3677.14	3.56551	P	899.67	2.95408	P	1264.15	3.1018	P	4.08721	2.90879	0.711681		2143.14	P
235094_at	CDNA FLJ39413 fis, clone PLACE6015729	---	4088.74	3.61159	P	7765.77	3.89018	P	2589.03	3.41314	P	0.526509	1.57926	2.99949		1351.69	P
231090_s_at	AT rich interactive domain 2 (ARID, RFX-like)	ARID2	623.563	2.79488	P	303.016	2.48147	P	262.865	2.41973	P	2.05786	2.37218	1.15274		345.859	P
213092_x_at	DnaJ (Hsp40) homolog, subfamily C, member 9	DNAJC9	296.574	2.47213	P	377.778	2.57724	P	344.408	2.53707	P	0.785047	0.861112	1.09689		731.551	P
241627_x_at	hypothetical protein FLJ10357	FLJ10357	11642.2	4.06604	P	5207.79	3.71665	P	2662.91	3.42536	P	2.23554	4.37199	1.95568		949.534	P
204398_s_at	echinoderm microtubule associated protein like 2	EML2	1891.78	3.27687	P	3187.16	3.5034	P	3939.51	3.59544	P	0.593563	0.480207	0.809025		1408.76	P
202399_s_at	adaptor-related protein complex 3, sigma 2 subunit	AP3S2	858.109	2.93354	P	746.337	2.87293	P	1822.51	3.26067	P	1.14976	0.47084	0.409511		951.41	P
201089_at	ATPase, H+ transporting, lysosomal 56/58kDa, V1 subunit B2	ATP6V1B2	2927.34	3.46647	P	1810.99	3.25792	P	3751.17	3.57417	P	1.61644	0.780383	0.48278		1517.33	P
215043_s_at	glucuronidase, beta pseudogene	SMA4 /// SMA5	796.873	2.90139	P	274.969	2.43928	P	1343.37	3.12819	P	2.89805	0.593191	0.204686		310.254	P
202874_s_at	ATPase, H+ transporting, lysosomal 42kDa, V1 subunit C1	ATP6V1C1	1979.42	3.29654	P	1014.84	3.0064	P	2204.06	3.34322	P	1.95049	0.898078	0.460438		863.936	P
232601_at	CDNA FLJ12007 fis, clone HEMBB1001588	---	1997.09	3.3004	P	613.826	2.78805	P	688.668	2.83801	P	3.25351	2.89993	0.891323		881.293	P
1552735_at	protocadherin gamma subfamily A, 4	PCDHGA4	81.1518	1.9093	P	592.551	2.77273	P	109.944	2.04117	P	0.136953	0.738121	5.38958		38.764	P
212673_at	methionyl aminopeptidase 1	METAP1	457.566	2.66045	P	110.942	2.0451	P	390.321	2.59142	P	4.12437	1.17228	0.284233		377.533	P
211536_x_at	mitogen-activated protein kinase kinase kinase 7	MAP3K7	199.242	2.29938	P	92.0349	1.96395	P	494.441	2.69411	P	2.16485	0.402963	0.186139		259.286	P
235581_at	Transcribed locus	---	466.409	2.66877	P	432.784	2.63627	P	1846.75	3.26641	P	1.0777	0.252557	0.234349		196.519	P
224563_at	WAS protein family, member 2	WASF2	1916.16	3.28243	P	1015.43	3.00665	P	1788.56	3.2525	P	1.88705	1.07134	0.567733		459.514	P
1554423_a_at	F-box protein 7	FBXO7	3701.65	3.5684	P	1893.35	3.27723	P	6382.8	3.80501	P	1.95508	0.579942	0.296634		405.035	P
212370_x_at	family with sequence similarity 21, member B /// family with sequence similarity 21, member A	FAM21A /// FAM21B	1535.41	3.18622	P	810.072	2.90852	P	1273.57	3.10502	P	1.89539	1.2056	0.636066		1173.53	P
225319_s_at	family with sequence similarity 104, member A	FAM104A	2568.04	3.4096	P	1025.89	3.0111	P	2473.34	3.39328	P	2.50322	1.03829	0.41478		765.148	P
216942_s_at	CD58 molecule	CD58	2885.91	3.46028	P	365.678	2.5631	P	3563.14	3.55183	P	7.89193	0.809933	0.102628		57.5552	P
202079_s_at	trafficking protein, kinesin binding 1	TRAK1	591.989	2.77231	P	185.433	2.26819	P	706.476	2.8491	P	3.19248	0.837946	0.262475		532.583	P
223287_s_at	forkhead box P1	FOXP1	5440.53	3.73564	P	7401.55	3.86932	P	3209.17	3.50639	P	0.735053	1.69531	2.30638		2504.7	P
228113_at	RAB37, member RAS oncogene family	RAB37	988.28	2.99488	P	320.122	2.50532	P	765.165	2.88376	P	3.0872	1.29159	0.41837		246.093	P
213154_s_at	bicaudal D homolog 2 (Drosophila)	BICD2	2506.16	3.39901	P	1102.59	3.04241	P	2679.14	3.42799	P	2.27297	0.935436	0.411548		2520.19	P
200778_s_at	septin 2	2002-09-01	779.307	2.89171	P	939.162	2.97274	P	1537.03	3.18668	P	0.829789	0.50702	0.611023		310.008	P
201519_at	translocase of outer mitochondrial membrane 70 homolog A (S. cerevisiae)	TOMM70A	2007.62	3.30268	P	3173.72	3.50157	P	1912.19	3.28153	P	0.632578	1.04991	1.65973		4408.93	P
202822_at	LIM domain containing preferred translocation partner in lipoma	LPP	3794.27	3.57913	P	2077.26	3.31749	P	3375.13	3.52829	P	1.82657	1.12418	0.615461		1714.42	P
212398_at	radixin	RDX	146.965	2.16721	P	215.408	2.33326	P	1333.4	3.12496	P	0.682262	0.110218	0.161548		1215.66	P
219185_at	sirtuin (silent mating type information regulation 2 homolog) 5 (S. cerevisiae)	SIRT5	348.313	2.54197	P	606.042	2.7825	P	309.966	2.49131	P	0.574735	1.12371	1.95519		271.79	P
203526_s_at	adenomatous polyposis coli	APC	599.051	2.77746	P	271.965	2.43451	P	1728.99	3.23779	P	2.20267	0.346474	0.157297		1591.23	P
37408_at	mannose receptor, C type 2	MRC2	535.393	2.72867	P	6028.73	3.78023	P	914.711	2.96128	P	0.0888069	0.585313	6.59086		718.684	P
222627_at	vacuolar protein sorting 54 homolog (S. cerevisiae)	VPS54	2144.63	3.33135	P	1714.47	3.23413	P	2002.07	3.30148	P	1.2509	1.07121	0.856351		841.91	P
226068_at	spleen tyrosine kinase	SYK	6417.08	3.80734	P	2113.37	3.32498	P	3223.78	3.50837	P	3.03642	1.99054	0.655557		335.387	P
233759_s_at	SMEK homolog 2, suppressor of mek1 (Dictyostelium)	SMEK2	858.111	2.93354	P	259.42	2.414	P	981.389	2.99184	P	3.30781	0.874385	0.26434		848.126	P
208621_s_at	ezrin	EZR	979.784	2.99113	P	3565.91	3.55217	P	1676.08	3.22429	P	0.274764	0.584569	2.12753		712.473	P
226991_at	Nuclear factor of activated T-cells, cytoplasmic, calcineurin-dependent 2	NFATC2	1058.14	3.02454	P	554.386	2.74381	P	730.413	2.86357	P	1.90868	1.44869	0.759003		424.073	P
226329_s_at	MIT, microtubule interacting and transport, domain containing 1	MITD1	1451.08	3.16169	P	590.374	2.77113	P	1079.19	3.0331	P	2.4579	1.34461	0.547054		386.779	P
201255_x_at	HLA-B associated transcript 3	BAT3	1316.03	3.11926	P	622.408	2.79408	P	1176.1	3.07044	P	2.11441	1.11897	0.529213		526.535	P
236935_at	CDNA clone IMAGE:4813920	---	386.075	2.58667	P	125.262	2.09782	P	275.748	2.44051	P	3.08213	1.4001	0.454264		492.458	P
215696_s_at	SEC16 homolog A (S. cerevisiae)	SEC16A	1569.14	3.19566	P	843.475	2.92607	P	1210.3	3.08289	P	1.86033	1.29649	0.696913		866.817	P
218605_at	transcription factor B2, mitochondrial	TFB2M	166.658	2.22183	P	47.9466	1.68076	P	157.854	2.19825	P	3.47591	1.05578	0.303741		275.915	P
232940_s_at	myeloid/lymphoid or mixed-lineage leukemia 3	MLL3	4206.15	3.62389	P	3690.23	3.56705	P	4592.32	3.66203	P	1.13981	0.915911	0.803566		2089.03	P
227803_at	ectonucleotide pyrophosphatase/phosphodiesterase 5 (putative function)	ENPP5	44.8847	1.6521	P	19.8303	1.29733	P	58.8872	1.77002	P	2.26344	0.762216	0.336751		415.033	P
55872_at	zinc finger protein 512B	ZNF512B	187.729	2.27353	P	214.29	2.331	P	239.576	2.37944	P	0.876053	0.783589	0.894454		1079.06	P
204337_at	regulator of G-protein signaling 4	RGS4	22.1504	1.34538	P	377.167	2.57653	P	171.613	2.23455	P	0.0587282	0.129072	2.19778		1400.15	P
228389_at	CDNA clone IMAGE:6615994	---	634.386	2.80235	P	362.332	2.55911	P	664.369	2.82241	P	1.75084	0.95487	0.545378		327.784	P
225199_at	MRNA; cDNA DKFZp451O1818 (from clone DKFZp451O1818)	---	2117.28	3.32578	P	1031.69	3.01355	P	2106.36	3.32353	P	2.05226	1.00518	0.489795		1281.57	P
219279_at	dedicator of cytokinesis 10	DOCK10	743.458	2.87126	P	1350.78	3.13058	P	1251.77	3.09752	P	0.550393	0.593925	1.07909		851.681	P
203297_s_at	jumonji, AT rich interactive domain 2	JARID2	6913.61	3.83971	P	5090.8	3.70679	P	4602.2	3.66297	P	1.35806	1.50224	1.10617		2169.32	P
208893_s_at	dual specificity phosphatase 6	DUSP6	3228.88	3.50905	P	1087.41	3.03639	P	3193.51	3.50427	P	2.96934	1.01108	0.340505		1727.68	P
222164_at	fibroblast growth factor receptor 1 (fms-related tyrosine kinase 2, Pfeiffer syndrome)	FGFR1	1544.16	3.18869	P	3560.5	3.55151	P	1481.68	3.17075	P	0.433691	1.04217	2.40302		367.106	P
224811_at	CDNA FLJ30652 fis, clone DFNES2000011	---	1478.91	3.16994	P	716.593	2.85527	P	1045.03	3.01913	P	2.0638	1.41518	0.685714		812	P
225128_at	KDEL (Lys-Asp-Glu-Leu) containing 2	KDELC2	268.636	2.42916	P	658.154	2.81833	P	361.408	2.558	P	0.408166	0.743303	1.82108		821.869	P
220342_x_at	ER degradation enhancer, mannosidase alpha-like 3	EDEM3	148.884	2.17285	P	45.3643	1.65671	P	378.533	2.5781	P	3.28196	0.393317	0.119842		145.531	P
228456_s_at	hypothetical protein LOC149832	LOC149832	902.908	2.95564	P	581.586	2.76461	P	843.783	2.92623	P	1.55249	1.07007	0.68926		1418.15	P
218446_s_at	family with sequence similarity 18, member B	FAM18B	1179.91	3.07185	P	854.004	2.93146	P	952.351	2.9788	P	1.38162	1.23894	0.896732		461.03	P
212131_at	LSM14A, SCD6 homolog A (S. cerevisiae)	LSM14A	4194.53	3.62268	P	1118.71	3.04872	P	3791.69	3.57883	P	3.74944	1.10625	0.295043		4749.91	P
1552485_at	lactamase, beta	LACTB	75.8818	1.88014	P	68.5485	1.836	P	176.63	2.24707	P	1.10698	0.429608	0.38809		17.3249	P
230836_at	ST8 alpha-N-acetyl-neuraminide alpha-2,8-sialyltransferase 4	ST8SIA4	3765.08	3.57577	P	478.394	2.67979	P	1910.04	3.28104	P	7.87026	1.9712	0.250462		279.752	P
204847_at	zinc finger and BTB domain containing 11	ZBTB11	354.408	2.5495	P	64.9449	1.81255	P	284.542	2.45415	P	5.45706	1.24554	0.228244		295.409	P
202657_s_at	SERTA domain containing 2	SERTAD2	2135.05	3.32941	P	1412.08	3.14986	P	1347.44	3.12951	P	1.51198	1.58452	1.04797		926.543	P
1554351_a_at	TIP41, TOR signaling pathway regulator-like (S. cerevisiae)	TIPRL	761.724	2.8818	P	494.467	2.69414	P	821.172	2.91443	P	1.5405	0.927606	0.602148		291.408	P
209150_s_at	transmembrane 9 superfamily member 1	TM9SF1	373.283	2.57204	P	110.408	2.043	P	237.397	2.37548	P	3.38093	1.5724	0.465079		258.67	P
221641_s_at	acyl-CoA thioesterase 9	ACOT9	1521.96	3.1824	P	1128.62	3.05255	P	846.25	2.9275	P	1.34851	1.79848	1.33367		440.866	P
217831_s_at	NSFL1 (p97) cofactor (p47)	NSFL1C	1152.68	3.06171	P	1031	3.01326	P	1713.96	3.234	P	1.11802	0.672522	0.60153		661.407	P
225045_at	coiled-coil domain containing 88A	CCDC88A	587.934	2.76933	P	488.052	2.68847	P	1201.73	3.07981	P	1.20465	0.489241	0.406126		1701.78	P
214455_at	histone cluster 1, H2bg /// histone cluster 1, H2bf /// histone cluster 1, H2be /// histone cluster 1, H2bi /// histone cluster 1, H2bc	HIST1H2BC /// HIST1H2BE /// HIST1H2BF /// HIST1H2BG /// HIST1H2BI	690.187	2.83897	P	17.6441	1.2466	P	343.452	2.53587	P	39.1172	2.00956	0.0513727		36.0602	P
206253_at	discs, large homolog 2, chapsyn-110 (Drosophila)	DLG2	104.769	2.02023	P	39.7515	1.59935	P	463.756	2.66629	P	2.63561	0.225915	0.0857163		776.872	P
212847_at	Far upstream element (FUSE) binding protein 1	FUBP1	1461.32	3.16474	P	520.578	2.71649	P	688.871	2.83814	P	2.8071	2.12132	0.755697		971.783	P
224156_x_at	interleukin 17 receptor B	IL17RB	164.939	2.21732	P	193.563	2.28682	P	443.612	2.647	P	0.852121	0.371809	0.436334		1089.1	P
208699_x_at	transketolase (Wernicke-Korsakoff syndrome)	TKT	2477.29	3.39398	P	1157.69	3.06359	P	4641.69	3.66668	P	2.13986	0.533705	0.249411		487.841	P
222258_s_at	SH3-domain binding protein 4	SH3BP4	131.711	2.11962	P	483.053	2.684	P	665.761	2.82332	P	0.272664	0.197835	0.725566		929.658	P
231897_at	leukotriene B4 12-hydroxydehydrogenase	LTB4DH	359.793	2.55605	P	1840.24	3.26487	P	1067.26	3.02827	P	0.195514	0.33712	1.72427		4500.2	P
202925_s_at	pleiomorphic adenoma gene-like 2	PLAGL2	513.558	2.71059	P	119.077	2.07583	P	335.288	2.52542	P	4.31283	1.53169	0.355147		152.003	P
209106_at	nuclear receptor coactivator 1	NCOA1	2067.09	3.31536	P	740.962	2.8698	P	1607.62	3.20618	P	2.78974	1.28581	0.460907		1726.17	P
227609_at	epithelial stromal interaction 1 (breast)	EPSTI1	1667.82	3.22215	P	303.284	2.48185	P	636.896	2.80407	P	5.4992	2.61867	0.47619		73.6197	P
218846_at	mediator complex subunit 23	MED23	593.496	2.77342	P	78.6186	1.89553	P	327.581	2.51532	P	7.54906	1.81176	0.239998		500.314	P
1569952_x_at	CDNA clone IMAGE:4814292	---	1001.69	3.00073	P	1850.42	3.26727	P	3117.03	3.49374	P	0.54133	0.321359	0.593648		367.698	P
224564_s_at	reticulon 3	RTN3	3962.18	3.59793	P	2301.42	3.362	P	4650.63	3.66751	P	1.72162	0.851966	0.494862		2294.97	P
237181_at	---	---	470.778	2.67282	P	421.249	2.62454	P	95.291	1.97905	P	1.11758	4.94043	4.42066		47.4524	P
201093_x_at	succinate dehydrogenase complex, subunit A, flavoprotein (Fp)	SDHA	3945.86	3.59614	P	4281.89	3.63164	P	5383.52	3.73107	P	0.921524	0.732952	0.79537		3664.53	P
204314_s_at	cAMP responsive element binding protein 1	CREB1	1085.89	3.03578	P	152.408	2.18301	P	2034.23	3.3084	P	7.12485	0.533806	0.0749217		309.213	P
230925_at	amyloid beta (A4) precursor protein-binding, family B, member 1 interacting protein	APBB1IP	9320.59	3.96944	P	4342.56	3.63775	P	7674.61	3.88506	P	2.14634	1.21447	0.565834		1109.15	P
220946_s_at	SET domain containing 2	SETD2	628.923	2.7986	P	590.008	2.77086	P	1136.81	3.05569	P	1.06596	0.553234	0.519002		348.578	P
1561140_at	Full length insert cDNA clone ZD93E02	---	164.071	2.21503	P	510.527	2.70802	P	53.4943	1.72831	P	0.321376	3.06708	9.54358		23.537	P
201861_s_at	leucine rich repeat (in FLII) interacting protein 1	LRRFIP1	10243.5	4.01045	P	8221.49	3.91495	P	8848.49	3.94687	P	1.24594	1.15765	0.92914		326.686	P
201230_s_at	ariadne homolog 2 (Drosophila)	ARIH2	734.822	2.86618	P	676.976	2.83057	P	499.215	2.69829	P	1.08545	1.47195	1.35608		872.269	P
213603_s_at	ras-related C3 botulinum toxin substrate 2 (rho family, small GTP binding protein Rac2)	RAC2	9047.16	3.95651	P	3302.49	3.51884	P	5508.23	3.74101	P	2.7395	1.64248	0.599556		109.98	P
239067_s_at	pannexin 2	PANX2	1042.33	3.018	P	985.029	2.99345	P	1029.08	3.01245	P	1.05817	1.01287	0.957196		348.334	P
218173_s_at	Wolf-Hirschhorn syndrome candidate 1-like 1	WHSC1L1	201.304	2.30385	P	80.8914	1.9079	P	112.546	2.05133	P	2.48858	1.78864	0.718739		30.25	P
218312_s_at	zinc finger and SCAN domain containing 18	ZSCAN18	786.158	2.89551	P	1499.8	3.17603	P	1551.99	3.19089	P	0.524176	0.506547	0.966368		1527.58	P
1559228_at	---	---	137.113	2.13708	P	724.833	2.86024	P	176.048	2.24563	P	0.189165	0.778841	4.11725		142.23	P
236089_at	Transcribed locus	---	897.159	2.95287	P	1271.98	3.10448	P	714.93	2.85426	P	0.705325	1.25489	1.77917		1035.77	P
225197_at	MRNA; cDNA DKFZp451O1818 (from clone DKFZp451O1818)	---	2450.99	3.38934	P	1308.08	3.11663	P	2577.84	3.41126	P	1.87374	0.950794	0.507432		1780.49	P
240948_at	Transcribed locus	---	1074.18	3.03108	P	59.3086	1.77312	P	255.901	2.40807	P	18.1117	4.19764	0.231764		390.182	P
203274_at	coagulation factor VIII-associated (intronic transcript) 1 /// coagulation factor VIII-associated (intronic transcript) 2 /// coagulation factor VIII-associated (intronic transcript) 3	F8A1 /// F8A2 /// F8A3	648.929	2.8122	P	161.294	2.20762	P	402.591	2.60486	P	4.02327	1.61188	0.40064		289.204	P
226817_at	desmocollin 2	DSC2	3056.63	3.48524	P	418.629	2.62183	P	1615.61	3.20834	P	7.30154	1.89194	0.259115		87.3299	P
217437_s_at	transforming, acidic coiled-coil containing protein 1	TACC1	1176	3.07041	P	1406.31	3.14808	P	1541.83	3.18804	P	0.836233	0.762733	0.912106		2047.7	P
203182_s_at	SFRS protein kinase 2	SRPK2	2128.56	3.32809	P	509.69	2.70731	P	1874.93	3.27299	P	4.1762	1.13527	0.271844		1636.39	P
222103_at	activating transcription factor 1	ATF1	1027.56	3.01181	P	622.408	2.79408	P	1190.22	3.07563	P	1.65094	0.863337	0.522937		838.126	P
206414_s_at	development and differentiation enhancing factor 2	DDEF2	285.934	2.45627	P	201.149	2.30352	P	552.136	2.74205	P	1.4215	0.517868	0.36431		600.545	P
206015_s_at	forkhead box J3	FOXJ3	3049.61	3.48424	P	1734.25	3.23911	P	2299.84	3.3617	P	1.75846	1.32601	0.754075		2891.41	P
242715_at	Transcribed locus	---	994.737	2.99771	P	1286.22	3.10931	P	1707.62	3.23239	P	0.773381	0.582527	0.753221		2660.18	P
226580_at	breast cancer metastasis-suppressor 1-like	BRMS1L	222.209	2.34676	P	115.032	2.06082	P	612.361	2.78701	P	1.93172	0.362872	0.187849		1082.13	P
228785_at	Zinc finger protein 281	ZNF281	1060.79	3.02563	P	156.655	2.19494	P	726.498	2.86123	P	6.77153	1.46014	0.21563		851.237	P
217967_s_at	family with sequence similarity 129, member A	FAM129A	9405.42	3.97338	P	2974.86	3.47347	P	6417.65	3.80738	P	3.16163	1.46555	0.463544		223.686	P
228581_at	potassium inwardly-rectifying channel, subfamily J, member 10	KCNJ10	1012.79	3.00552	P	2491.71	3.3965	P	4236.7	3.62703	P	0.406464	0.239051	0.588125		5696.73	P
204049_s_at	phosphatase and actin regulator 2	PHACTR2	395.658	2.59732	P	436.588	2.64007	P	264.954	2.42317	P	0.906252	1.49331	1.64779		357.908	P
223894_s_at	AKT interacting protein	AKTIP	709.844	2.85116	P	770.198	2.8866	P	1746.08	3.24206	P	0.921638	0.406535	0.441101		562.412	P
227917_at	MRNA; cDNA DKFZp434N2116 (from clone DKFZp434N2116) /// CDNA FLJ37098 fis, clone BRACE2019004 /// CDNA clone IMAGE:5285282	---	351.348	2.54574	P	1170.22	3.06827	P	742.512	2.8707	P	0.300241	0.473188	1.57603		934.636	P
212802_s_at	GTPase activating protein and VPS9 domains 1	GAPVD1	3749.44	3.57397	P	1978.94	3.29643	P	2464.84	3.39179	P	1.89467	1.52117	0.802871		3080.24	P
223054_at	DnaJ (Hsp40) homolog, subfamily B, member 11	DNAJB11	1792.22	3.25339	P	3958.1	3.59749	P	2696.49	3.4308	P	0.452799	0.66465	1.46787		1542.95	P
202251_at	PRP3 pre-mRNA processing factor 3 homolog (S. cerevisiae)	PRPF3	1628.51	3.21179	P	1490.97	3.17347	P	1169.76	3.0681	P	1.09225	1.39218	1.2746		1120.01	P
1555912_at	ST7 overlapping transcript 1 (antisense non-coding RNA)	ST7OT1	99.9591	1.99982	P	261.783	2.41794	P	84.1501	1.92505	P	0.381839	1.18787	3.11091		265.39	P
228385_at	DEAD (Asp-Glu-Ala-Asp) box polypeptide 59	DDX59	2309.16	3.36345	P	541.405	2.73352	P	2178.52	3.33816	P	4.26513	1.05997	0.24852		753.14	P
229319_at	CDNA FLJ34311 fis, clone FEBRA2008255	---	616.533	2.78996	P	306.166	2.48596	P	2154.97	3.33344	P	2.01372	0.286098	0.142074		2962.87	P
201165_s_at	pumilio homolog 1 (Drosophila)	PUM1	1921.73	3.28369	P	1316.28	3.11935	P	2483.08	3.39499	P	1.45997	0.773929	0.530097		2086.22	P
1556205_at	CDNA FLJ37227 fis, clone BRAMY2000277	---	1340.2	3.12717	P	6509.09	3.81352	P	4008.77	3.60301	P	0.205897	0.334317	1.62371		3077.66	P
222307_at	Hypothetical protein LOC282997	LOC282997	1245.9	3.09548	P	275.296	2.4398	P	549.54	2.74	P	4.52566	2.26716	0.500957		192.265	P
222484_s_at	chemokine (C-X-C motif) ligand 14	CXCL14	97.8207	1.99043	P	613.24	2.78763	P	488.534	2.68889	P	0.159514	0.200233	1.25527		2153.21	P
1553704_x_at	zinc finger protein 791	ZNF791	582.062	2.76497	P	814.078	2.91067	P	530.448	2.72464	P	0.714996	1.0973	1.5347		1243.33	P
225594_at	CREB/ATF bZIP transcription factor	CREBZF	1151.91	3.06142	P	801.282	2.90379	P	538.033	2.73081	P	1.43758	2.14096	1.48928		1205.53	P
201853_s_at	cell division cycle 25 homolog B (S. pombe)	CDC25B	1679.13	3.22509	P	1202.42	3.08006	P	1514.66	3.18031	P	1.39646	1.10859	0.793854		596.932	P
227670_at	zinc finger protein 75a	ZNF75A	261.928	2.41818	P	70.5895	1.84874	P	246.805	2.39235	P	3.71057	1.06127	0.286013		281.95	P
203319_s_at	zinc finger protein 148	ZNF148	853.604	2.93126	P	249.666	2.39736	P	1229.76	3.08982	P	3.41899	0.694124	0.20302		264.443	P
201628_s_at	Ras-related GTP binding A	RRAGA	1331.81	3.12444	P	1269.01	3.10347	P	2400.77	3.38035	P	1.04949	0.554741	0.528584		955.465	P
224068_x_at	RNA binding motif protein 22	RBM22	455.837	2.65881	P	343.83	2.53634	P	500.119	2.69907	P	1.32576	0.911459	0.687497		333.777	P
241867_at	Transcribed locus	---	488.783	2.68912	P	302.28	2.48041	P	173.792	2.24003	P	1.61699	2.81246	1.73932		538.069	P
232371_at	Membrane-associated ring finger (C3HC4) 7	MARCH7	2102.24	3.32268	P	789.034	2.8971	P	689.883	2.83878	P	2.66432	3.04724	1.14372		503.761	P
202272_s_at	F-box protein 28	FBXO28	472.13	2.67406	P	266.016	2.42491	P	626.444	2.79688	P	1.77482	0.753667	0.424645		214.866	P
223882_at	chromosome 5 open reading frame 21	C5orf21	850.759	2.92981	P	647.777	2.81143	P	989.106	2.99524	P	1.31335	0.860129	0.654911		831.305	P
225463_x_at	G protein-coupled receptor 89B /// G protein-coupled receptor 89A /// G protein-coupled receptor 89C	GPR89A /// GPR89B /// GPR89C	527.534	2.72225	P	503.557	2.70205	P	513.766	2.71077	P	1.04761	1.0268	0.980129		656.819	P
228959_at	CDNA clone IMAGE:5262734	---	2131.83	3.32875	P	806.166	2.90642	P	1438.53	3.15792	P	2.6444	1.48195	0.560408		1227.95	P
208900_s_at	topoisomerase (DNA) I	TOP1	4329.47	3.63643	P	3124.51	3.49478	P	3758.88	3.57506	P	1.38565	1.1518	0.831236		1201.47	P
221942_s_at	guanylate cyclase 1, soluble, alpha 3	GUCY1A3	1258.23	3.09976	P	3259.74	3.51318	P	1639.54	3.21472	P	0.385992	0.767432	1.98821		981.825	P
225266_at	Zinc finger protein 652	ZNF652	1387.62	3.14227	P	1046.7	3.01982	P	2431.43	3.38586	P	1.32571	0.570703	0.430487		1058.81	P
230079_at	suppression of tumorigenicity 7 like	ST7L	493.373	2.69318	P	680.1	2.83257	P	275.894	2.44074	P	0.725442	1.78827	2.46507		432.783	P
202271_at	F-box protein 28	FBXO28	1130.76	3.05337	P	179.69	2.25452	P	1121.5	3.0498	P	6.29283	1.00826	0.160224		530.335	P
203855_at	WD repeat domain 47	WDR47	492.547	2.69245	P	226.733	2.35552	P	1188.68	3.07506	P	2.17236	0.414365	0.190744		2650.98	P
212799_at	syntaxin 6	STX6	1694.52	3.22905	P	1075.9	3.03177	P	1470.82	3.16756	P	1.57498	1.15209	0.7315		1211.6	P
218518_at	chromosome 5 open reading frame 5	C5orf5	1183.99	3.07335	P	650.658	2.81335	P	677.836	2.83112	P	1.81969	1.74673	0.959904		1222.94	P
201392_s_at	insulin-like growth factor 2 receptor	IGF2R	5643.74	3.75157	P	1688.06	3.22739	P	6056.1	3.78219	P	3.34333	0.93191	0.278737		1018.82	P
206515_at	cytochrome P450, family 4, subfamily F, polypeptide 3	CYP4F3	4324.79	3.63596	P	727.353	2.86175	P	3501.2	3.54422	P	5.94592	1.23523	0.207744		545.92	P
219081_at	eukaryotic translation initiation factor 4E binding protein 3 /// ankyrin repeat and KH domain containing 1	ANKHD1 /// EIF4EBP3	1347.61	3.12957	P	1189.24	3.07527	P	1314.08	3.11862	P	1.13318	1.02552	0.904997		261.108	P
227528_s_at	myeloid/lymphoid or mixed-lineage leukemia 2	MLL2	501.096	2.69992	P	153.155	2.18513	P	452.983	2.65608	P	3.27183	1.10621	0.338103		138.794	P
222654_at	inositol monophosphatase domain containing 1	IMPAD1	819.732	2.91367	P	1833.03	3.26317	P	1025.33	3.01086	P	0.4472	0.799482	1.78775		1502.2	P
223022_s_at	Vps20-associated 1 homolog (S. cerevisiae)	VTA1	791.727	2.89858	P	281.228	2.44906	P	889.597	2.94919	P	2.81525	0.889984	0.31613		717.692	P
201494_at	prolylcarboxypeptidase (angiotensinase C)	PRCP	1994.31	3.29979	P	1104.39	3.04312	P	2435.72	3.38663	P	1.80581	0.818777	0.453413		1009.78	P
242358_at	Homo sapiens, clone IMAGE:3632683, mRNA	---	55.3441	1.74307	P	159.346	2.20234	P	97.5596	1.98927	P	0.34732	0.567285	1.63332		281.565	P
243099_at	NFAT activating protein with ITAM motif 1	NFAM1	1622.09	3.21007	P	672.994	2.82801	P	1593.7	3.20241	P	2.41025	1.01781	0.422285		68.5839	P
219383_at	protor-2	FLJ14213	239.09	2.37856	P	196.784	2.29399	P	773.158	2.88827	P	1.21499	0.309239	0.254519		133.311	P
212453_at	KIAA1279	KIAA1279	562.656	2.75024	P	333.545	2.52315	P	1539.96	3.18751	P	1.6869	0.36537	0.216593		1528.8	P
241703_at	RUN domain containing 3B	RUNDC3B	8.42476	0.925557	P	163.443	2.21337	P	184.881	2.26689	P	0.0515455	0.0455685	0.884044		877.854	P
226364_at	Huntingtin interacting protein 1	HIP1	654.577	2.81596	P	994.66	2.99767	P	961.484	2.98294	P	0.658092	0.680799	1.0345		799.643	P
237052_x_at	GRB10 interacting GYF protein 2	GIGYF2	105.533	2.02339	P	78.0898	1.89259	P	141.033	2.14932	P	1.35144	0.748286	0.553698		105.978	P
204516_at	ataxin 7	ATXN7	2466.38	3.39206	P	947.968	2.97679	P	1513.88	3.18009	P	2.60175	1.62918	0.626185		526.011	P
208872_s_at	receptor accessory protein 5	REEP5	1257.77	3.0996	P	323.379	2.50971	P	1139.64	3.05677	P	3.88945	1.10365	0.283754		243.408	P
208919_s_at	NAD kinase	NADK	7211.78	3.85804	P	3022.38	3.48035	P	5066.48	3.70471	P	2.38612	1.42343	0.596546		931.617	P
228416_at	activin A receptor, type IIA	ACVR2A	122.533	2.08825	P	111.596	2.04765	P	115.594	2.06293	P	1.09801	1.06003	0.965412		525.933	P
226771_at	ATPase, class I, type 8B, member 2	ATP8B2	455.059	2.65807	P	279.299	2.44607	P	223.533	2.34934	P	1.62929	2.03576	1.24948		336.658	P
212183_at	nudix (nucleoside diphosphate linked moiety X)-type motif 4 /// nudix (nucleoside diphosphate linked moiety X)-type motif 4 pseudogene 1	NUDT4 /// NUDT4P1	459.916	2.66268	P	62.7842	1.79785	P	179.274	2.25352	P	7.32536	2.56545	0.350215		313.655	P
209061_at	nuclear receptor coactivator 3	NCOA3	2548.89	3.40635	P	834.897	2.92163	P	1472.76	3.16813	P	3.05294	1.7307	0.566895		439.873	P
226702_at	cytidine monophosphate (UMP-CMP) kinase 2, mitochondrial	CMPK2	2284.41	3.35878	P	1321.46	3.12105	P	597.692	2.77648	P	1.7287	3.82206	2.21094		1326.01	P
218839_at	hairy/enhancer-of-split related with YRPW motif 1	HEY1	646.278	2.81042	P	3482.51	3.54189	P	2345.98	3.37032	P	0.185579	0.275484	1.48446		5443.74	P
201546_at	thyroid hormone receptor interactor 12	TRIP12	3588.66	3.55493	P	1767.47	3.24735	P	2588.01	3.41297	P	2.03039	1.38665	0.682946		1339.66	P
202947_s_at	glycophorin C (Gerbich blood group)	GYPC	14132.5	4.15022	P	8246.81	3.91629	P	9864.28	3.99407	P	1.71369	1.43269	0.836027		261.876	P
210878_s_at	jumonji domain containing 1B	JMJD1B	737.256	2.86762	P	281.033	2.44876	P	600.279	2.77835	P	2.62338	1.22819	0.46817		575.92	P
210949_s_at	eukaryotic translation initiation factor 3, subunit C /// eukaryotic translation initiation factor 3, subunit C-like	EIF3C /// EIF3CL	1593.91	3.20246	P	1247.56	3.09606	P	1718.3	3.2351	P	1.27762	0.927607	0.726044		1950.71	P
224837_at	forkhead box P1	FOXP1	1258.85	3.09997	P	2934.69	3.46756	P	929.816	2.9684	P	0.428955	1.35387	3.1562		1521.86	P
229068_at	chaperonin containing TCP1, subunit 5 (epsilon)	CCT5	285.745	2.45598	P	119.706	2.07812	P	246.991	2.39268	P	2.38706	1.1569	0.484657		288.307	P
201251_at	pyruvate kinase, muscle	PKM2	529.911	2.7242	P	502.283	2.70095	P	2773.8	3.44307	P	1.055	0.191042	0.181081		539.389	P
224976_at	nuclear factor I/A	NFIA	489.959	2.69016	P	715.18	2.85442	P	2304.53	3.36258	P	0.685086	0.212608	0.310337		1154.16	P
235793_at	Transcribed locus	---	627.703	2.79775	P	143.986	2.15832	P	1448.36	3.16088	P	4.35947	0.43339	0.0994136		1179.45	P
224973_at	family with sequence similarity 46, member A	FAM46A	1561.01	3.19341	P	664.007	2.82217	P	693.338	2.84095	P	2.3509	2.25144	0.957695		199.658	P
218294_s_at	nucleoporin 50kDa	NUP50	2590.83	3.41344	P	418.364	2.62155	P	1911.1	3.28128	P	6.19277	1.35568	0.218913		857.118	P
1554544_a_at	myelin basic protein	MBP	2903.2	3.46288	P	1279.98	3.1072	P	3277.86	3.51559	P	2.26815	0.885701	0.390494		465.086	P
225499_at	Clone CDABP0105 mRNA sequence	---	721.033	2.85796	P	81.5247	1.91129	P	544.456	2.73596	P	8.84436	1.32432	0.149736		132.313	P
226623_at	phytanoyl-CoA 2-hydroxylase interacting protein-like	PHYHIPL	537.438	2.73033	P	1001.91	3.00083	P	2699.98	3.43136	P	0.536415	0.199053	0.37108		1166.22	P
201027_s_at	eukaryotic translation initiation factor 5B	EIF5B	1614.78	3.20811	P	3316.76	3.52071	P	7098.1	3.85114	P	0.486855	0.227495	0.467275		2002.78	P
234000_s_at	protein tyrosine phosphatase-like A domain containing 1	PTPLAD1	906.792	2.95751	P	1568.3	3.19543	P	1899.02	3.27853	P	0.578199	0.477506	0.82585		3724.96	P
203347_s_at	metal response element binding transcription factor 2	MTF2	1018.79	3.00809	P	214.388	2.3312	P	735.948	2.86685	P	4.75209	1.38433	0.291309		212.877	P
223179_at	yippee-like 3 (Drosophila)	YPEL3	2972.32	3.4731	P	1072.18	3.03027	P	2421.2	3.38403	P	2.77223	1.22762	0.442828		476.004	P
216804_s_at	PDZ and LIM domain 5	PDLIM5	309.279	2.49035	P	502.888	2.70147	P	862.835	2.93593	P	0.615006	0.358445	0.582833		724.409	P
209339_at	seven in absentia homolog 2 (Drosophila)	SIAH2	692.549	2.84045	P	161.917	2.20929	P	717.164	2.85562	P	4.27718	0.965678	0.225774		203.178	P
209015_s_at	DnaJ (Hsp40) homolog, subfamily B, member 6	DNAJB6	2673.85	3.42714	P	1679.92	3.22529	P	2186.11	3.33967	P	1.59165	1.22311	0.768451		556.1	P
209771_x_at	CD24 molecule	CD24	524.283	2.71957	P	98.8183	1.99484	P	132.033	2.12068	P	5.30552	3.97084	0.748435		2248.25	P
224009_x_at	dehydrogenase/reductase (SDR family) member 9	DHRS9	653.159	2.81502	P	307.12	2.48731	P	1975.68	3.29572	P	2.12672	0.330599	0.15545		312.705	P
203566_s_at	amylo-1, 6-glucosidase, 4-alpha-glucanotransferase (glycogen debranching enzyme, glycogen storage disease type III)	AGL	558.939	2.74736	P	232.762	2.36691	P	444.533	2.6479	P	2.40133	1.25736	0.52361		740.408	P
226783_at	alanine-glyoxylate aminotransferase 2-like 2	AGXT2L2	1916.88	3.2826	P	1056.13	3.02372	P	581.073	2.76423	P	1.815	3.29887	1.81756		490.276	P
231874_at	family with sequence similarity 126, member B	FAM126B	3598.82	3.55616	P	1789.23	3.25267	P	4372.36	3.64072	P	2.01138	0.823082	0.409213		2893.52	P
203434_s_at	membrane metallo-endopeptidase	MME	1172.13	3.06898	P	159.785	2.20354	P	1674.45	3.22387	P	7.33568	0.70001	0.0954255		15.3217	P
227962_at	acyl-Coenzyme A oxidase 1, palmitoyl	ACOX1	2108.77	3.32403	P	768.776	2.8858	P	1025.04	3.01074	P	2.74302	2.05727	0.749999		724.038	P
217959_s_at	trafficking protein particle complex 4	TRAPPC4	1155.49	3.06277	P	560.283	2.74841	P	2308.78	3.36338	P	2.06233	0.500476	0.242675		1030.48	P
221764_at	chromosome 19 open reading frame 22	C19orf22	5699.97	3.75587	P	2406.59	3.3814	P	8122.99	3.90972	P	2.36849	0.701708	0.296268		636.793	P
1554588_a_at	tetratricopeptide repeat domain 30B	TTC30B	10.7716	1.03228	P	8.27794	0.917922	P	12.4404	1.09483	P	1.30124	0.865854	0.665409		72.2403	P
219017_at	ethanolamine kinase 1	ETNK1	426.86	2.63029	P	188.702	2.27578	P	316.073	2.49979	P	2.26208	1.35051	0.597022		261.836	P
239598_s_at	lysophosphatidylcholine acyltransferase 2	LPCAT2	670.127	2.82616	P	112.88	2.05262	P	1308.91	3.11691	P	5.93661	0.511974	0.0862401		141.408	P
208829_at	TAP binding protein (tapasin)	TAPBP	834.467	2.92141	P	508.654	2.70642	P	971.033	2.98723	P	1.64054	0.85936	0.523827		311.427	P
218273_s_at	protein phosphatase 2C, magnesium-dependent, catalytic subunit	PPM2C	281.283	2.44914	P	69.6585	1.84297	P	320.567	2.50592	P	4.03803	0.877455	0.217298		647.676	P
224767_at	Ribosomal protein L37	RPL37	149.867	2.17571	P	161.101	2.2071	P	965.042	2.98455	P	0.930268	0.155296	0.166937		344.805	P
200011_s_at	ADP-ribosylation factor 3	ARF3	2237.37	3.34974	P	1486.18	3.17207	P	2285.38	3.35896	P	1.50545	0.978992	0.650299		2217.78	P
229359_at	Transcribed locus	---	510.533	2.70802	P	41.1034	1.61388	P	342.265	2.53436	P	12.4207	1.49163	0.120092		271.42	P
226873_at	CDNA clone IMAGE:4794011	---	609.736	2.78514	P	157.408	2.19703	P	1236.76	3.09229	P	3.87359	0.493011	0.127275		485.992	P
202377_at	---	---	691.904	2.84005	P	368.582	2.56653	P	744.465	2.87184	P	1.87721	0.929397	0.495096		121.759	P
218185_s_at	armadillo repeat containing 1	ARMC1	256.064	2.40835	P	165.399	2.21853	P	1860.9	3.26972	P	1.54816	0.137602	0.0888811		1021.27	P
209909_s_at	transforming growth factor, beta 2	TGFB2	291.284	2.46432	P	2377.94	3.3762	P	316.388	2.50022	P	0.122494	0.920654	7.51589		228.695	P
218356_at	FtsJ homolog 2 (E. coli)	FTSJ2	292.246	2.46575	P	357.533	2.55332	P	432.099	2.63558	P	0.817395	0.67634	0.827433		439.149	P
231251_at	WAS/WASL interacting protein family, member 2	WIPF2	180.033	2.25535	P	108.658	2.03606	P	189.365	2.2773	P	1.65688	0.950719	0.573802		296.943	P
206687_s_at	protein tyrosine phosphatase, non-receptor type 6	PTPN6	4647.47	3.66722	P	1361.93	3.13415	P	4200.82	3.62333	P	3.41242	1.10633	0.324205		286.706	P
222065_s_at	flightless I homolog (Drosophila)	FLII	1432.74	3.15617	P	528.235	2.72283	P	988.658	2.99505	P	2.71231	1.44917	0.534295		186.814	P
1562528_at	Homo sapiens, clone IMAGE:5747561, mRNA	---	170.772	2.23242	P	91.9214	1.96342	P	86.6583	1.93781	P	1.85781	1.97064	1.06073		35.7255	P
213136_at	protein tyrosine phosphatase, non-receptor type 2	PTPN2	3394.78	3.53081	P	1662.91	3.22087	P	1803.52	3.25612	P	2.04147	1.88231	0.922034		658.033	P
209949_at	neutrophil cytosolic factor 2 (65kDa, chronic granulomatous disease, autosomal 2)	NCF2	15018.1	4.17661	P	9410.68	3.97362	P	13352.6	4.12556	P	1.59586	1.12473	0.704784		187.473	P
212602_at	WD repeat and FYVE domain containing 3	WDFY3	1050.9	3.02156	P	101.283	2.00554	P	843.124	2.92589	P	10.3758	1.24643	0.120129		585.776	P
201912_s_at	G1 to S phase transition 1	GSPT1	3921.2	3.59342	P	1638.89	3.21455	P	4536.84	3.65675	P	2.39259	0.864302	0.361242		373.102	P
220617_s_at	zinc finger protein 532	ZNF532	1200.9	3.07951	P	2010.48	3.3033	P	3142.66	3.4973	P	0.597318	0.382128	0.63974		1070.86	P
225957_at	chromosome 5 open reading frame 41	C5orf41	990.992	2.99607	P	186.125	2.2698	P	565.259	2.75225	P	5.32434	1.75317	0.329274		319.918	P
222701_s_at	coiled-coil-helix-coiled-coil-helix domain containing 7	CHCHD7	1285.62	3.10911	P	788.204	2.89664	P	1429.36	3.15514	P	1.63108	0.899437	0.551438		347.733	P
229120_s_at	CDC42 small effector 1	CDC42SE1	2126.22	3.32761	P	981.814	2.99203	P	1332.92	3.1248	P	2.1656	1.59516	0.73659		186.281	P
203062_s_at	mediator of DNA damage checkpoint 1	MDC1	1098.22	3.04069	P	1085.2	3.03551	P	919.122	2.96337	P	1.012	1.19486	1.18069		1676.16	P
222393_s_at	N-acetyltransferase 13	NAT13	312.568	2.49494	P	91.2907	1.96043	P	1082.7	3.03451	P	3.42388	0.288694	0.0843179		175.869	P
223650_s_at	nuclear receptor binding factor 2	NRBF2	2777.15	3.4436	P	421.054	2.62434	P	4383.36	3.64181	P	6.59571	0.633567	0.0960574		225.507	P
213160_at	dedicator of cytokinesis 2	DOCK2	1947.86	3.28956	P	212.669	2.32771	P	1175.54	3.07024	P	9.1591	1.65699	0.180912		130.954	P
209798_at	nuclear protein, ataxia-telangiectasia locus	NPAT	1957.21	3.29164	P	411.089	2.61394	P	1473.57	3.16837	P	4.76103	1.3282	0.278974		1554.84	P
221477_s_at	hypothetical protein MGC5618	MGC5618	1810.32	3.25776	P	1669.13	3.22249	P	2984.33	3.47485	P	1.08459	0.606608	0.559299		593.739	P
225769_at	component of oligomeric golgi complex 6	COG6	357.908	2.55377	P	285.033	2.4549	P	410.171	2.61297	P	1.25567	0.872582	0.694912		786.698	P
225066_at	---	---	2122.79	3.32691	P	569.281	2.75533	P	847.191	2.92798	P	3.72889	2.50568	0.671963		1025.66	P
225754_at	adaptor-related protein complex 1, gamma 1 subunit	AP1G1	355.124	2.55038	P	386.545	2.5872	P	245.408	2.38989	P	0.918713	1.44707	1.57511		261.854	P
229828_at	Transcribed locus	---	201.113	2.30344	P	169.109	2.22817	P	464.012	2.66653	P	1.18925	0.433421	0.364449		770.658	P
202102_s_at	bromodomain containing 4	BRD4	3134.93	3.49623	P	2785.88	3.44496	P	2510.06	3.39968	P	1.12529	1.24894	1.10988		1945.95	P
237058_x_at	solute carrier family 6 (neurotransmitter transporter, GABA), member 13	SLC6A13	178.332	2.25123	P	893.993	2.95133	P	364.309	2.56147	P	0.199478	0.489507	2.45394		836.408	P
208965_s_at	interferon, gamma-inducible protein 16	IFI16	5201.38	3.71612	P	2919.11	3.46525	P	4256.57	3.62906	P	1.78184	1.22196	0.685789		1097.54	P
208981_at	platelet/endothelial cell adhesion molecule (CD31 antigen)	PECAM1	2797.03	3.4467	P	577.732	2.76173	P	2585.45	3.41254	P	4.84139	1.08183	0.223455		212.508	P
232429_at	MRNA; cDNA DKFZp434G1972 (from clone DKFZp434G1972)	---	39.7704	1.59956	P	13.2577	1.12247	P	168.918	2.22768	P	2.99979	0.235442	0.0784861		616.36	P
213649_at	splicing factor, arginine/serine-rich 7, 35kDa	SFRS7	2058.16	3.31348	P	997.122	2.99875	P	1742.65	3.24121	P	2.0641	1.18105	0.572188		933.624	P
224876_at	chromosome 5 open reading frame 24	C5orf24	631.283	2.80022	P	197.14	2.29478	P	848.584	2.9287	P	3.2022	0.743925	0.232317		975.727	P
236237_at	Transcribed locus	---	463.465	2.66602	P	243.659	2.38678	P	189.908	2.27854	P	1.9021	2.44047	1.28304		200.586	P
211538_s_at	heat shock 70kDa protein 2	HSPA2	1042.82	3.01821	P	2217.37	3.34584	P	3221.71	3.50809	P	0.470298	0.323687	0.688258		5207.04	P
57532_at	dishevelled, dsh homolog 2 (Drosophila)	DVL2	882.193	2.94556	P	999.107	2.99961	P	763.641	2.88289	P	0.882981	1.15524	1.30835		902.956	P
212057_at	KIAA0182	KIAA0182	452.12	2.65525	P	133.744	2.12628	P	302.87	2.48126	P	3.38048	1.49279	0.441591		573.689	P
233976_at	Transcribed locus	---	155.388	2.19142	P	63.95	1.80584	P	31.7851	1.50222	P	2.42984	4.88871	2.01195		177.786	P
208702_x_at	amyloid beta (A4) precursor-like protein 2	APLP2	2381.28	3.37681	P	1787.28	3.25219	P	3540.41	3.54905	P	1.33235	0.672601	0.504824		398.837	P
241403_at	CDC-like kinase 4	CLK4	1031.17	3.01333	P	259.909	2.41482	P	373.367	2.57214	P	3.96745	2.76182	0.696121		497.902	P
225110_at	2-oxoglutarate and iron-dependent oxygenase domain containing 1	OGFOD1	475.169	2.67685	P	1062.98	3.02652	P	274.741	2.43892	P	0.447016	1.72951	3.86902		633.825	P
204924_at	toll-like receptor 2	TLR2	7860.03	3.89542	P	3736.49	3.57246	P	6450.59	3.8096	P	2.10358	1.2185	0.579248		173.008	P
222394_at	programmed cell death 6 interacting protein	PDCD6IP	545.843	2.73707	P	109.65	2.04001	P	493.523	2.69331	P	4.97802	1.10601	0.222179		331.033	P
225194_at	pleiotropic regulator 1 (PRL1 homolog, Arabidopsis)	PLRG1	2182.67	3.33899	P	2027.61	3.30698	P	3006.49	3.47806	P	1.07648	0.725988	0.674411		2577.76	P
204258_at	chromodomain helicase DNA binding protein 1	CHD1	1537.01	3.18668	P	1081.87	3.03418	P	1695.76	3.22936	P	1.42069	0.906382	0.637986		439.283	P
217746_s_at	programmed cell death 6 interacting protein	PDCD6IP	668.216	2.82492	P	150.16	2.17655	P	531.017	2.72511	P	4.45002	1.25837	0.282778		186.018	P
243509_at	Transcribed locus	---	537.687	2.73053	P	533.165	2.72686	P	157.918	2.19843	P	1.00848	3.40484	3.37621		89.3371	P
226501_at	X-prolyl aminopeptidase (aminopeptidase P) 3, putative	XPNPEP3	164.123	2.21517	P	104.283	2.01821	P	280.13	2.44736	P	1.57381	0.585881	0.372268		447.849	P
225447_at	glycerol-3-phosphate dehydrogenase 2 (mitochondrial)	GPD2	613.616	2.7879	P	534.026	2.72756	P	565.681	2.75257	P	1.14904	1.08474	0.94404		1294.64	P
218918_at	mannosidase, alpha, class 1C, member 1	MAN1C1	259.18	2.4136	P	368.169	2.56605	P	162.886	2.21188	P	0.70397	1.59117	2.26028		227.289	P
227195_at	zinc finger protein 503	ZNF503	578.909	2.76261	P	3200.72	3.50525	P	478.909	2.68025	P	0.180868	1.20881	6.68336		1100.45	P
202460_s_at	lipin 2	LPIN2	1818.37	3.25968	P	509.637	2.70726	P	1214.96	3.08456	P	3.56796	1.49665	0.419468		480.293	P
218924_s_at	chitobiase, di-N-acetyl-	CTBS	1674.64	3.22392	P	423.065	2.62641	P	1735.55	3.23944	P	3.95835	0.964907	0.243765		136.666	P
223298_s_at	5'-nucleotidase, cytosolic III	NT5C3	5396.36	3.7321	P	1719.74	3.23546	P	4137.22	3.61671	P	3.13789	1.30435	0.415676		966.32	P
213605_s_at	hypothetical protein LOC100134282 /// hypothetical protein LOC100134401	LOC100134282 /// LOC100134401	4537.78	3.65684	P	2773.4	3.44301	P	2667.05	3.42603	P	1.63618	1.70143	1.03988		3263.06	P
207992_s_at	adenosine monophosphate deaminase (isoform E)	AMPD3	2869.53	3.45781	P	3249.89	3.51187	P	2332.68	3.36786	P	0.882963	1.23014	1.3932		2231.08	P
227379_at	membrane bound O-acyltransferase domain containing 1	MBOAT1	1505.64	3.17772	P	517.408	2.71383	P	1017.81	3.00767	P	2.90996	1.47929	0.508354		70.0335	P
213304_at	KIAA0423	KIAA0423	193.434	2.28653	P	201.264	2.30377	P	311.9	2.49402	P	0.961094	0.620178	0.645284		921.113	P
204771_s_at	transcription termination factor, RNA polymerase I	TTF1	1442.84	3.15922	P	1970.76	3.29463	P	2241.82	3.3506	P	0.732123	0.643601	0.879089		2045.15	P
212683_at	solute carrier family 25, member 44	SLC25A44	4488.73	3.65212	P	3217.46	3.50751	P	2892.91	3.46133	P	1.39512	1.55163	1.11219		2149.78	P
202719_s_at	testis derived transcript (3 LIM domains)	TES	1432.66	3.15614	P	1979.11	3.29647	P	1716.77	3.23471	P	0.72389	0.834507	1.15281		91.3073	P
239597_at	---	---	1088.77	3.03694	P	183.628	2.26394	P	220.197	2.34281	P	5.92922	4.94451	0.833922		211.163	P
217167_x_at	glycerol kinase	GK	811.91	2.90951	P	968.658	2.98617	P	820.553	2.91411	P	0.83818	0.989467	1.18049		92.5607	P
203153_at	interferon-induced protein with tetratricopeptide repeats 1	IFIT1	5106.5	3.70812	P	2408.88	3.38182	P	2378.37	3.37628	P	2.11986	2.14706	1.01283		968.977	P
212587_s_at	protein tyrosine phosphatase, receptor type, C	PTPRC	19093	4.28087	P	11529.7	4.06182	P	15218.9	4.18238	P	1.65598	1.25455	0.75759		820.913	P
209357_at	Cbp/p300-interacting transactivator, with Glu/Asp-rich carboxy-terminal domain, 2	CITED2	354.055	2.54907	P	412.876	2.61582	P	397.743	2.5996	P	0.857535	0.89016	1.03805		163.101	P
227787_s_at	mediator complex subunit 30	MED30	360.073	2.55639	P	92.0316	1.96394	P	358.985	2.55508	P	3.9125	1.00303	0.256366		89.0799	P
202147_s_at	interferon-related developmental regulator 1	IFRD1	2268.57	3.35575	P	3034.78	3.48213	P	3407.44	3.53243	P	0.747524	0.665771	0.890635		309.644	P
200005_at	eukaryotic translation initiation factor 3, subunit D	EIF3D	2018.95	3.30513	P	1415.4	3.15088	P	1768.23	3.24754	P	1.42642	1.14179	0.800459		1012.73	P
228961_at	mesoderm induction early response 1, family member 3	MIER3	446.988	2.6503	P	219.357	2.34115	P	592.523	2.77271	P	2.03771	0.754381	0.370209		839.861	P
219163_at	zinc finger protein 562	ZNF562	825.705	2.91682	P	556.798	2.7457	P	614.982	2.78886	P	1.48295	1.34265	0.905389		668.718	P
212406_s_at	protein-L-isoaspartate (D-aspartate) O-methyltransferase domain containing 2	PCMTD2	987.134	2.99438	P	468.053	2.67029	P	950.717	2.97805	P	2.10902	1.0383	0.492315		1092.87	P
217864_s_at	protein inhibitor of activated STAT, 1	PIAS1	2101.31	3.32249	P	637.488	2.80447	P	1694.89	3.22914	P	3.29623	1.23979	0.376124		738.822	P
227110_at	heterogeneous nuclear ribonucleoprotein C (C1/C2)	HNRNPC	612.111	2.78683	P	359.984	2.55628	P	577.225	2.76134	P	1.70038	1.06044	0.623646		662.127	P
226489_at	transmembrane and coiled-coil domain family 3	TMCC3	2580.26	3.41166	P	1670.72	3.2229	P	3002.41	3.47747	P	1.54441	0.859398	0.556458		603.305	P
232562_at	CDNA FLJ11554 fis, clone HEMBA1003037	---	387.161	2.58789	P	379.41	2.57911	P	329.572	2.51795	P	1.02043	1.17474	1.15122		1201.91	P
224721_at	WD repeat domain 75	WDR75	576.51	2.76081	P	521.12	2.71694	P	771.765	2.88749	P	1.10629	0.747001	0.675232		620.631	P
209868_s_at	RNA binding motif, single stranded interacting protein 1	RBMS1	3545.66	3.5497	P	771.248	2.88719	P	4187.88	3.62199	P	4.5973	0.846648	0.184162		48.8162	P
218228_s_at	tankyrase, TRF1-interacting ankyrin-related ADP-ribose polymerase 2	TNKS2	1423.15	3.15325	P	403.351	2.60568	P	821.155	2.91443	P	3.52833	1.73311	0.4912		748.864	P
1562608_at	CDNA clone IMAGE:5285165	---	229.914	2.36157	P	189.833	2.27837	P	144.627	2.16025	P	1.21114	1.5897	1.31257		2421.38	P
219717_at	chromosome 4 open reading frame 30	C4orf30	204.242	2.31014	P	449.378	2.65261	P	456.323	2.65927	P	0.454499	0.447581	0.98478		328.913	P
201352_at	YME1-like 1 (S. cerevisiae)	YME1L1	3138.11	3.49667	P	1817.17	3.2594	P	3080.56	3.48863	P	1.72692	1.01868	0.589884		1457.6	P
212418_at	E74-like factor 1 (ets domain transcription factor)	ELF1	2239.53	3.35016	P	519.638	2.7157	P	1813.17	3.25844	P	4.3098	1.23514	0.28659		337.639	P
226199_at	uracil phosphoribosyltransferase (FUR1) homolog (S. cerevisiae)	UPRT	708.54	2.85036	P	381.846	2.58189	P	1113.78	3.0468	P	1.85556	0.636156	0.342837		494.753	P
222442_s_at	ADP-ribosylation factor-like 8B	ARL8B	624.346	2.79543	P	363.66	2.5607	P	563.376	2.7508	P	1.71684	1.10822	0.645501		253.678	P
226435_at	papilin, proteoglycan-like sulfated glycoprotein	PAPLN	254.625	2.4059	P	3377.61	3.52861	P	165.658	2.21921	P	0.075386	1.53705	20.389		835.02	P
203354_s_at	pleckstrin and Sec7 domain containing 3	PSD3	556.174	2.74521	P	1861.46	3.26985	P	2514.16	3.40039	P	0.298783	0.221217	0.740393		6246.03	P
207922_s_at	macrophage erythroblast attacher	MAEA	2063.03	3.31451	P	892.642	2.95068	P	1404.56	3.14754	P	2.31115	1.46881	0.63553		572.076	P
225342_at	adenylate kinase 3-like 1	AK3L1	222.408	2.34715	P	2037.34	3.30906	P	1332.63	3.12471	P	0.109166	0.166894	1.52881		2536.41	P
223010_s_at	OCIA domain containing 1	OCIAD1	683.962	2.83503	P	365.903	2.56337	P	2388.58	3.37814	P	1.86924	0.286347	0.153188		1330.55	P
229770_at	glycosyltransferase 1 domain containing 1	GLT1D1	1826.22	3.26155	P	284.814	2.45456	P	1117.11	3.0481	P	6.41199	1.63478	0.254957		249.901	P
200815_s_at	platelet-activating factor acetylhydrolase, isoform Ib, alpha subunit 45kDa	PAFAH1B1	3014.2	3.47917	P	2262.98	3.35468	P	2721.17	3.43476	P	1.33196	1.10769	0.83162		666.221	P
208709_s_at	nardilysin (N-arginine dibasic convertase)	NRD1	2567.08	3.40944	P	1204.95	3.08097	P	1773.95	3.24894	P	2.13044	1.4471	0.679247		756.753	P
218817_at	signal peptidase complex subunit 3 homolog (S. cerevisiae)	SPCS3	636.656	2.80391	P	244.372	2.38805	P	703.686	2.84738	P	2.60527	0.904745	0.347274		78.3828	P
203276_at	lamin B1	LMNB1	2306.38	3.36293	P	1499.51	3.17595	P	1683.31	3.22616	P	1.53809	1.37015	0.890815		33.2912	P
243666_at	Transcribed locus, strongly similar to XP_001140753.1 PREDICTED: hypothetical protein [Pan troglodytes]	---	266.488	2.42568	P	999.885	2.99995	P	67.9601	1.83225	P	0.266519	3.92124	14.7128		851.089	P
203264_s_at	Cdc42 guanine nucleotide exchange factor (GEF) 9	ARHGEF9	83.371	1.92101	P	112.158	2.04983	P	229.986	2.3617	P	0.743333	0.362504	0.487674		859.294	P
218017_s_at	heparan-alpha-glucosaminide N-acetyltransferase	HGSNAT	183.526	2.2637	P	194.822	2.28964	P	88.7833	1.94833	P	0.942019	2.06713	2.19435		142.47	P
227031_at	Transcribed locus	---	726.625	2.86131	P	45.0707	1.65389	P	394.299	2.59583	P	16.1219	1.84283	0.114306		1085.26	P
211749_s_at	vesicle-associated membrane protein 3 (cellubrevin)	VAMP3	418.548	2.62175	P	90.9655	1.95888	P	1679	3.22505	P	4.60117	0.249284	0.0541784		366.217	P
227062_at	trophoblast-derived noncoding RNA	TncRNA	5049.24	3.70323	P	9056.08	3.95694	P	3133.52	3.49603	P	0.557552	1.61136	2.89007		5205.23	P
225659_at	speckle-type POZ protein-like	SPOPL	3214.55	3.50712	P	305.353	2.4848	P	3000.5	3.47719	P	10.5273	1.07134	0.101768		475.685	P
31845_at	E74-like factor 4 (ets domain transcription factor)	ELF4	1244.51	3.095	P	652.249	2.81441	P	550.101	2.74044	P	1.90803	2.26233	1.18569		70.7614	P
208653_s_at	CD164 molecule, sialomucin	CD164	2853.52	3.45538	P	740.115	2.8693	P	2981.58	3.47445	P	3.85551	0.957048	0.248229		321.344	P
230276_at	family with sequence similarity 49, member A	FAM49A	715.114	2.85438	P	259.795	2.41463	P	750.99	2.87563	P	2.75261	0.952228	0.345936		791.262	P
209497_s_at	RNA binding motif protein 4B	RBM4B	466.255	2.66862	P	282.411	2.45088	P	381.835	2.58188	P	1.65098	1.22109	0.739616		257.945	P
218165_at	chromosome 1 open reading frame 149	C1orf149	454.408	2.65745	P	193.066	2.28571	P	531.668	2.72564	P	2.35364	0.854684	0.363132		402.743	P
223940_x_at	metastasis associated lung adenocarcinoma transcript 1 (non-protein coding)	MALAT1	5162.11	3.71283	P	3821.9	3.58228	P	4598.93	3.66266	P	1.35067	1.12246	0.831043		3502.08	P
226213_at	v-erb-b2 erythroblastic leukemia viral oncogene homolog 3 (avian)	ERBB3	1436.25	3.15723	P	1040.12	3.01708	P	3188.84	3.50363	P	1.38085	0.450399	0.326174		2948.81	P
204527_at	myosin VA (heavy chain 12, myoxin)	MYO5A	328.731	2.51684	P	115.094	2.06105	P	295.016	2.46985	P	2.85619	1.11428	0.390129		117.852	P
213923_at	RAP2B, member of RAS oncogene family	RAP2B	6024.19	3.7799	P	3125.06	3.49486	P	4614.03	3.66408	P	1.9277	1.30562	0.677295		3271.52	P
230194_at	Transcribed locus	---	212.538	2.32744	P	156.646	2.19492	P	296.685	2.4723	P	1.3568	0.716375	0.527987		392.011	P
228528_at	CDNA FLJ41270 fis, clone BRAMY2036387	---	998.694	2.99943	P	449.629	2.65285	P	292.283	2.4658	P	2.22115	3.41687	1.53833		485.05	P
235425_at	shugoshin-like 2 (S. pombe)	SGOL2	285.921	2.45625	P	653.622	2.81533	P	375.574	2.5747	P	0.437441	0.761292	1.74033		563.568	P
211795_s_at	FYN binding protein (FYB-120/130)	FYB	5551.65	3.74442	P	1141.28	3.05739	P	5121.73	3.70942	P	4.86439	1.08394	0.222831		357.158	P
209551_at	Yip1 domain family, member 4	YIPF4	206.838	2.31563	P	30.1853	1.4798	P	449.002	2.65225	P	6.85225	0.46066	0.0672276		162.241	P
202032_s_at	mannosidase, alpha, class 2A, member 2	MAN2A2	10270.2	4.01158	P	2696.98	3.43088	P	8404.75	3.92452	P	3.80805	1.22196	0.320888		3618.57	P
240440_at	N-acetylneuraminate pyruvate lyase (dihydrodipicolinate synthase)	NPL	1049.59	3.02102	P	495.231	2.69481	P	193.636	2.28699	P	2.1194	5.42045	2.55754		224.929	P
218536_at	MRS2 magnesium homeostasis factor homolog (S. cerevisiae)	MRS2	599.698	2.77793	P	83.993	1.92424	P	493.408	2.69321	P	7.13986	1.21542	0.17023		406.877	P
226588_at	KIAA1604 protein	KIAA1604	644.409	2.80916	P	494.186	2.69389	P	783.336	2.89395	P	1.30398	0.822647	0.630873		664.183	P
221449_s_at	integrin alpha FG-GAP repeat containing 1	ITFG1	1408.53	3.14877	P	142.041	2.15241	P	1968.43	3.29412	P	9.91638	0.71556	0.0721594		1864.73	P
206481_s_at	LIM domain binding 2	LDB2	21.2485	1.32733	P	423.598	2.62695	P	184.968	2.2671	P	0.0501619	0.114877	2.29011		2643.2	P
202357_s_at	complement factor B	CFB	127.254	2.10467	P	899.199	2.95386	P	808.195	2.90752	P	0.14152	0.157455	1.1126		115.651	P
213140_s_at	synovial sarcoma translocation gene on chromosome 18-like 1	SS18L1	1606.39	3.20585	P	1683.2	3.22614	P	1673.19	3.22355	P	0.954364	0.960074	1.00598		2235.14	P
225057_at	solute carrier family 15, member 4	SLC15A4	6725.56	3.82773	P	2120.8	3.3265	P	4569.5	3.65987	P	3.17124	1.47184	0.464121		665.894	P
238883_at	Transcribed locus	---	2737.28	3.43732	P	675.303	2.8295	P	365.126	2.56244	P	4.05341	7.49682	1.84951		517.346	P
218912_at	GRIP and coiled-coil domain containing 1	GCC1	441.24	2.64467	P	269.004	2.42976	P	494.351	2.69404	P	1.64027	0.892562	0.544155		143.442	P
211075_s_at	CD47 molecule	CD47	2562.65	3.40869	P	690.352	2.83907	P	3309.99	3.51983	P	3.71209	0.774216	0.208566		741.173	P
219694_at	family with sequence similarity 105, member A	FAM105A	1136.41	3.05553	P	202.15	2.30567	P	775.023	2.88931	P	5.62162	1.46629	0.260831		285.658	P
217388_s_at	kynureninase (L-kynurenine hydrolase)	KYNU	1450.68	3.16157	P	504.134	2.70255	P	616.105	2.78965	P	2.87756	2.35459	0.81826		140.67	P
206095_s_at	FUS interacting protein (serine/arginine-rich) 1 /// similar to FUS interacting protein (serine-arginine rich) 1	FUSIP1 /// LOC642558	1325.96	3.12253	P	215.408	2.33326	P	998.124	2.99918	P	6.15559	1.32846	0.215813		494.534	P
222119_s_at	F-box protein 11	FBXO11	1304.23	3.11536	P	415.789	2.61887	P	1068.29	3.02869	P	3.13677	1.22086	0.38921		1236.55	P
201783_s_at	v-rel reticuloendotheliosis viral oncogene homolog A, nuclear factor of kappa light polypeptide gene enhancer in B-cells 3, p65 (avian)	RELA	1333.99	3.12515	P	1520.03	3.18185	P	1557.1	3.19232	P	0.877605	0.856713	0.976194		764.192	P
230263_s_at	Dedicator of cytokinesis 5	DOCK5	3150.02	3.49831	P	1374	3.13799	P	1710.03	3.233	P	2.2926	1.84208	0.80349		1400.62	P
217850_at	guanine nucleotide binding protein-like 3 (nucleolar)	GNL3	575.184	2.75981	P	1322.28	3.12132	P	990.881	2.99602	P	0.434993	0.580477	1.33445		1005.38	P
225710_at	guanine nucleotide binding protein (G protein), beta polypeptide 4	GNB4	1588.8	3.20107	P	87.2706	1.94087	P	1580.06	3.19867	P	18.2054	1.00553	0.0552326		620.306	P
238068_at	Ariadne homolog 2 (Drosophila)	ARIH2	337.89	2.52878	P	120.064	2.07941	P	598.403	2.77699	P	2.81424	0.564653	0.200642		439.589	P
214812_s_at	MOB1, Mps One Binder kinase activator-like 1B (yeast)	MOBKL1B	2398.17	3.37988	P	607.408	2.78348	P	1979.89	3.29664	P	3.94821	1.21127	0.306789		746.817	P
224927_at	KIAA1949	KIAA1949	1462.23	3.16502	P	603.69	2.78081	P	744.925	2.87211	P	2.42215	1.96292	0.810404		85.3407	P
200041_s_at	HLA-B associated transcript 1	BAT1	1940.41	3.28789	P	1252.3	3.09771	P	4046.86	3.60712	P	1.54947	0.479484	0.30945		1046.67	P
235071_at	WD repeat domain 92	WDR92	312.459	2.49479	P	154.158	2.18797	P	757.595	2.87944	P	2.02687	0.412436	0.203484		281.157	P
218167_at	archaelysin family metallopeptidase 2	AMZ2	2126.1	3.32758	P	782.713	2.8936	P	2023.55	3.30611	P	2.71632	1.05068	0.386803		1518.81	P
218379_at	RNA binding motif protein 7	RBM7	1000.97	3.00042	P	596.696	2.77575	P	1354.34	3.13173	P	1.67752	0.739085	0.440582		604.041	P
218248_at	family with sequence similarity 111, member A	FAM111A	2128.12	3.328	P	1132.18	3.05392	P	1125.26	3.05125	P	1.87966	1.89123	1.00615		405.658	P
223670_s_at	hemogen	HEMGN	1319.18	3.1203	P	1309.74	3.11718	P	1329.66	3.12374	P	1.00721	0.992117	0.985017		31.9107	P
228914_at	---	---	137.645	2.13876	P	322.594	2.50866	P	445.599	2.64894	P	0.426681	0.308899	0.723957		498.313	P
208852_s_at	calnexin	CANX	527.132	2.72192	P	1360.59	3.13373	P	2033.41	3.30822	P	0.387428	0.259236	0.66912		1509.24	P
212350_at	TBC1 (tre-2/USP6, BUB2, cdc16) domain family, member 1	TBC1D1	520.377	2.71632	P	167.695	2.22452	P	436.658	2.64014	P	3.10312	1.19173	0.384041		220.924	P
213016_at	ARTC1 mRNA, complete sequence	---	1142.18	3.05773	P	986.534	2.99411	P	1602.27	3.20474	P	1.15777	0.71285	0.615709		1966.54	P
202656_s_at	SERTA domain containing 2	SERTAD2	1014.45	3.00623	P	410.68	2.6135	P	760.908	2.88133	P	2.47016	1.3332	0.539724		529.618	P
229625_at	guanylate binding protein 5	GBP5	3627.21	3.55957	P	2790.13	3.44562	P	2003.12	3.30171	P	1.30002	1.81078	1.39289		163.516	P
242946_at	CD53 molecule	CD53	2508.19	3.39936	P	1984.34	3.29762	P	1447.46	3.16061	P	1.26399	1.73282	1.37091		496.357	P
202974_at	membrane protein, palmitoylated 1, 55kDa	MPP1	5933.87	3.77334	P	3499.96	3.54406	P	4459.57	3.64929	P	1.69541	1.33059	0.784821		740.78	P
225896_at	CDNA FLJ34018 fis, clone FCBBF2002801	---	360.009	2.55631	P	494.466	2.69414	P	860.465	2.93473	P	0.728077	0.41839	0.57465		281.131	P
242727_at	ADP-ribosylation factor-like 5B	ARL5B	171.948	2.2354	P	343.158	2.53549	P	465.186	2.66763	P	0.501074	0.369632	0.73768		45.0707	P
214814_at	YTH domain containing 1	YTHDC1	187.484	2.27296	P	137.249	2.13751	P	218.126	2.33871	P	1.36602	0.859523	0.629219		529.188	P
241631_at	Full length insert cDNA clone YI72E07	---	1113.58	3.04672	P	1404.22	3.14744	P	271.255	2.43338	P	0.793022	4.10529	5.17677		186.864	P
218718_at	platelet derived growth factor C	PDGFC	361.377	2.55796	P	197.519	2.29561	P	275.283	2.43978	P	1.82958	1.31275	0.717513		413.959	P
231109_at	CDNA FLJ38468 fis, clone FEBRA2021864	---	2064.12	3.31473	P	498.593	2.69775	P	690.445	2.83913	P	4.13988	2.98954	0.722132		500.738	P
218923_at	chitobiase, di-N-acetyl-	CTBS	650.359	2.81315	P	102.516	2.01079	P	523.241	2.7187	P	6.344	1.24294	0.195924		51.7412	P
205771_s_at	A kinase (PRKA) anchor protein 7	AKAP7	485.264	2.68598	P	42.9078	1.63254	P	592.033	2.77235	P	11.3095	0.819657	0.0724753		404.557	P
221787_at	chromosome 6 open reading frame 120	C6orf120	502.713	2.70132	P	152.959	2.18458	P	680.538	2.83285	P	3.28658	0.738699	0.224762		542.979	P
209330_s_at	heterogeneous nuclear ribonucleoprotein D (AU-rich element RNA binding protein 1, 37kDa)	HNRNPD	2392.86	3.37892	P	1889.22	3.27628	P	4015.8	3.60377	P	1.26659	0.595863	0.470447		1111.63	P
229970_at	kelch repeat and BTB (POZ) domain containing 7	KBTBD7	462.582	2.66519	P	18.5912	1.26931	P	218.965	2.34038	P	24.8818	2.11258	0.0849047		256.164	P
225022_at	golgi associated PDZ and coiled-coil motif containing	GOPC	1794	3.25382	P	820.681	2.91417	P	1060.19	3.02538	P	2.18599	1.69216	0.774091		1577.66	P
209107_x_at	nuclear receptor coactivator 1	NCOA1	2376.53	3.37594	P	982.033	2.99213	P	1422.9	3.15317	P	2.42001	1.6702	0.690162		1733.6	P
242648_at	kelch-like 8 (Drosophila)	KLHL8	973.342	2.98827	P	109.143	2.038	P	558.099	2.74671	P	8.91806	1.74403	0.195562		412.772	P
223000_s_at	F11 receptor	F11R	6083.68	3.78417	P	2560.56	3.40833	P	3349.96	3.52504	P	2.37592	1.81605	0.764355		873.033	P
209049_s_at	zinc finger, MYND-type containing 8	ZMYND8	1307.66	3.11649	P	852.034	2.93046	P	1066.91	3.02813	P	1.53475	1.22565	0.7986		1595.45	P
219213_at	junctional adhesion molecule 2	JAM2	247.971	2.3944	P	2771.38	3.4427	P	872.865	2.94095	P	0.0894758	0.284089	3.17504		892.286	P
224218_s_at	trichorhinophalangeal syndrome I	TRPS1	82.0038	1.91383	P	110.756	2.04437	P	95.3472	1.97931	P	0.740399	0.860055	1.16161		167.698	P
203761_at	Src-like-adaptor	SLA	8333.75	3.92084	P	5868.15	3.7685	P	8708.28	3.93993	P	1.42017	0.956991	0.673859		268.281	P
230179_at	hypothetical protein LOC285812	LOC285812	334.508	2.52441	P	180.41	2.25626	P	138.432	2.14124	P	1.85416	2.41641	1.30324		1404.77	P
218795_at	acid phosphatase 6, lysophosphatidic	ACP6	351.512	2.54594	P	601.075	2.77893	P	273.853	2.43752	P	0.584805	1.28358	2.19488		291.334	P
204457_s_at	growth arrest-specific 1	GAS1	95.6048	1.98048	P	649.123	2.81233	P	317.071	2.50116	P	0.147283	0.301525	2.04725		332.667	P
226906_s_at	Rho GTPase activating protein 9	ARHGAP9	6079.92	3.7839	P	1872.12	3.27233	P	5551.08	3.74438	P	3.24762	1.09527	0.337253		42.5291	P
214193_s_at	chromosome 1 open reading frame 107	C1orf107	287.414	2.45851	P	178.09	2.25064	P	233.158	2.36765	P	1.61388	1.2327	0.763814		360.136	P
235812_at	transmembrane protein 188	TMEM188	6624.9	3.82118	P	1465.37	3.16595	P	4282.3	3.63168	P	4.52099	1.54704	0.342191		2037.59	P
205839_s_at	benzodiazapine receptor (peripheral) associated protein 1	BZRAP1	93.4228	1.97045	P	326.783	2.51426	P	141.255	2.15001	P	0.285886	0.661375	2.31342		796.794	P
219104_at	ring finger protein 141	RNF141	2106.16	3.32349	P	1267.21	3.10285	P	3669.69	3.56463	P	1.66204	0.573932	0.345319		485.241	P
220252_x_at	chromosome X open reading frame 21	CXorf21	2967.77	3.47243	P	2544.23	3.40556	P	3312.29	3.52013	P	1.16647	0.895987	0.768118		466.384	P
216682_s_at	Family with sequence similarity 48, member A	FAM48A	699.678	2.8449	P	103.605	2.01538	P	115.091	2.06104	P	6.75334	6.07932	0.900193		210.533	P
218113_at	transmembrane protein 2	TMEM2	872.921	2.94097	P	769.041	2.88595	P	635.476	2.8031	P	1.13508	1.37365	1.21018		472.283	P
225580_at	mitochondrial ribosomal protein L50	MRPL50	156.054	2.19327	P	82.562	1.91678	P	227.894	2.35773	P	1.89014	0.684765	0.362282		262.475	P
235535_x_at	FSHD region gene 1 /// FSHD region gene 1 family, member B /// similar to FRG1 protein (FSHD region gene 1 protein) /// hypothetical protein LOC100134091	FRG1 /// FRG1B /// LOC100134091 /// LOC642236	630.313	2.79956	P	154.163	2.18798	P	532.033	2.72594	P	4.0886	1.18473	0.289763		520.302	P
214716_at	BMP2 inducible kinase	BMP2K	218.976	2.3404	P	94.6551	1.97614	P	350.658	2.54488	P	2.31341	0.624472	0.269935		150.125	P
243465_at	CDNA FLJ32348 fis, clone PROST2007200	---	2167.93	3.33605	P	737.034	2.86749	P	391.128	2.59232	P	2.94143	5.54277	1.88438		58.3572	P
200854_at	nuclear receptor co-repressor 1	NCOR1	2248.88	3.35197	P	1363.61	3.13469	P	1740.58	3.24069	P	1.64922	1.29204	0.783424		1962.07	P
224481_s_at	HECT domain containing 1	HECTD1	2358.83	3.3727	P	1874.45	3.27287	P	2483.91	3.39514	P	1.25841	0.949646	0.754638		1596.77	P
204076_at	ectonucleoside triphosphate diphosphohydrolase 4	ENTPD4	900.51	2.95449	P	100.96	2.00415	P	459.842	2.66261	P	8.91949	1.9583	0.219553		766.627	P
227178_at	CUG triplet repeat, RNA binding protein 2	CUGBP2	1788.68	3.25253	P	298.928	2.47557	P	1139.16	3.05658	P	5.98365	1.57018	0.262411		708.365	P
236420_s_at	transmembrane protein 16D	TMEM16D	75.9293	1.88041	P	62.0429	1.79269	P	367.77	2.56558	P	1.22382	0.206459	0.168701		470.289	P
208398_s_at	TBP-like 1	TBPL1	1142.91	3.05801	P	283.033	2.45184	P	859.133	2.93406	P	4.03809	1.33031	0.329441		1230.29	P
224796_at	development and differentiation enhancing factor 1	DDEF1	2595.57	3.41423	P	1466.03	3.16614	P	1393.43	3.14409	P	1.77047	1.86272	1.0521		1500.42	P
229235_at	Transcribed locus	---	334.012	2.52376	P	148.059	2.17044	P	347.934	2.5415	P	2.25594	0.959988	0.425538		639.53	P
1555968_a_at	CDNA FLJ30424 fis, clone BRACE2008881, weakly similar to ZINC FINGER PROTEIN 195	---	254.183	2.40515	P	188.283	2.27481	P	203.281	2.3081	P	1.35	1.2504	0.92622		234.052	P
224724_at	sulfatase 2	SULF2	2444.24	3.38814	P	2638.61	3.42138	P	3038.7	3.48269	P	0.926335	0.804371	0.868336		753.582	P
238723_at	ataxin 3	ATXN3	91.0103	1.95909	P	24.3693	1.38684	P	102.068	2.00889	P	3.73463	0.891664	0.238756		205.14	P
1553719_s_at	zinc finger protein 548	ZNF548	501.99	2.70069	P	286.861	2.45767	P	278.386	2.44465	P	1.74994	1.80322	1.03044		415.512	P
212209_at	mediator complex subunit 13-like	MED13L	3582.2	3.55415	P	1530.76	3.18491	P	2387.65	3.37797	P	2.34014	1.5003	0.641117		1893.88	P
209190_s_at	diaphanous homolog 1 (Drosophila)	DIAPH1	1167.88	3.0674	P	821.681	2.9147	P	804.281	2.90541	P	1.42133	1.45208	1.02164		309.408	P
229373_at	Transcribed locus	---	3342.79	3.52411	P	510.652	2.70813	P	1820.32	3.26015	P	6.54612	1.83637	0.280528		257.309	P
212018_s_at	ribosomal L1 domain containing 1	RSL1D1	173.816	2.24009	P	283.913	2.45319	P	450.034	2.65324	P	0.612217	0.38623	0.630871		311.023	P
203322_at	ADNP homeobox 2	ADNP2	1128.28	3.05242	P	1388.33	3.14249	P	1495.93	3.17491	P	0.812689	0.754234	0.928073		922.884	P
226909_at	zinc finger protein 518B	ZNF518B	879.365	2.94417	P	339.539	2.53089	P	819.576	2.91359	P	2.58988	1.07295	0.414286		940.859	P
202353_s_at	proteasome (prosome, macropain) 26S subunit, non-ATPase, 12	PSMD12	171.21	2.23353	P	118.003	2.07189	P	422.729	2.62606	P	1.45089	0.405011	0.279146		595.114	P
232543_x_at	Rho GTPase activating protein 9	ARHGAP9	6304.86	3.79968	P	1927.53	3.285	P	5455.5	3.73683	P	3.27095	1.15569	0.353319		114.908	P
226715_at	forkhead box K1	FOXK1	2416.09	3.38311	P	2363.6	3.37357	P	2965.07	3.47203	P	1.02221	0.81485	0.797148		4121.28	P
1557055_s_at	hypothetical LOC643837	LOC643837	479.905	2.68115	P	205.813	2.31347	P	559.864	2.74808	P	2.33175	0.857181	0.367613		200.794	P
208620_at	poly(rC) binding protein 1	PCBP1	2111.15	3.32452	P	650.499	2.81325	P	2225.42	3.34741	P	3.24544	0.948654	0.292304		579.908	P
228152_s_at	DEAD (Asp-Glu-Ala-Asp) box polypeptide 60-like	DDX60L	5901.78	3.77098	P	1837.66	3.26426	P	2373.06	3.37531	P	3.21158	2.487	0.774384		355.533	P
223679_at	catenin (cadherin-associated protein), beta 1, 88kDa	CTNNB1	1062.51	3.02633	P	789.415	2.89731	P	428.404	2.63185	P	1.34595	2.48017	1.84269		961.479	P
1555846_a_at	CDNA FLJ39218 fis, clone OCBBF2006660	---	591.855	2.77222	P	118.684	2.07439	P	252.506	2.40227	P	4.98683	2.34393	0.470024		119.499	P
204753_s_at	hepatic leukemia factor	HLF	54.8081	1.73885	P	1311.11	3.11764	P	526.289	2.72122	P	0.0418029	0.104141	2.49123		1241.83	P
203158_s_at	glutaminase	GLS	694.172	2.84147	P	920.204	2.96388	P	606.634	2.78293	P	0.754368	1.1443	1.5169		1794.32	P
214678_x_at	zinc finger protein, X-linked	ZFX	1350.27	3.13042	P	272.257	2.43498	P	870.121	2.93958	P	4.95955	1.55182	0.312896		604.896	P
228723_at	CDNA FLJ30445 fis, clone BRACE2009238	---	1166.07	3.06672	P	503.115	2.70167	P	262.925	2.41983	P	2.3177	4.435	1.91353		934.403	P
229017_s_at	receptor interacting protein kinase 5	RIPK5	952.534	2.97888	P	377.658	2.5771	P	988.594	2.99502	P	2.52221	0.963524	0.382016		2196.47	P
218321_x_at	serine/threonine/tyrosine interacting-like 1	STYXL1	356.385	2.55192	P	222.622	2.34757	P	369.569	2.5677	P	1.60085	0.964325	0.602382		273.733	P
218556_at	ORM1-like 2 (S. cerevisiae)	ORMDL2	1246.43	3.09567	P	508.241	2.70607	P	947.007	2.97635	P	2.45244	1.31618	0.536681		257.41	P
221820_s_at	MYST histone acetyltransferase 1	MYST1	732.581	2.86486	P	274.739	2.43892	P	369.604	2.56774	P	2.66646	1.98207	0.743334		382.012	P
225702_at	chromosome 8 open reading frame 76	C8orf76	365.485	2.56287	P	170.257	2.23111	P	268.814	2.42945	P	2.14666	1.35962	0.633365		503.903	P
205745_x_at	ADAM metallopeptidase domain 17 (tumor necrosis factor, alpha, converting enzyme)	ADAM17	1176.53	3.0706	P	1255.54	3.09883	P	942.482	2.97427	P	0.937077	1.24833	1.33216		722.896	P
213373_s_at	caspase 8, apoptosis-related cysteine peptidase	CASP8	1436.08	3.15718	P	137.437	2.1381	P	833.712	2.92102	P	10.449	1.72252	0.16485		30.8375	P
203551_s_at	COX11 homolog, cytochrome c oxidase assembly protein (yeast)	COX11	428.798	2.63225	P	234.875	2.37084	P	373.302	2.57206	P	1.82564	1.14866	0.629181		694.778	P
202006_at	protein tyrosine phosphatase, non-receptor type 12	PTPN12	3899.13	3.59097	P	1333.7	3.12506	P	4372.94	3.64077	P	2.92353	0.89165	0.304991		349.967	P
208979_at	nuclear receptor coactivator 6	NCOA6	4179.78	3.62115	P	2692.5	3.43016	P	3535.28	3.54842	P	1.55238	1.1823	0.761609		3308.45	P
220122_at	multiple C2 domains, transmembrane 1	MCTP1	734.838	2.86619	P	71.897	1.85671	P	270.645	2.4324	P	10.2207	2.71514	0.265651		983.841	P
220215_at	zinc finger protein 669	ZNF669	186.801	2.27138	P	77.7268	1.89057	P	484.265	2.68508	P	2.40331	0.385742	0.160505		30.1076	P
206434_at	sparc/osteonectin, cwcv and kazal-like domains proteoglycan (testican) 3	SPOCK3	148.291	2.17112	P	51.7934	1.71427	P	2795.73	3.44649	P	2.86313	0.0530421	0.0185259		503.158	P
213718_at	RNA binding motif protein 4	RBM4	441.849	2.64527	P	406.639	2.60921	P	400.777	2.6029	P	1.08659	1.10248	1.01463		607.715	P
228754_at	solute carrier family 6 (neurotransmitter transporter, taurine), member 6	SLC6A6	3906.28	3.59176	P	1161.21	3.06491	P	3629.41	3.55984	P	3.36399	1.07629	0.319944		753.713	P
202529_at	phosphoribosyl pyrophosphate synthetase-associated protein 1	PRPSAP1	822.853	2.91532	P	1082.21	3.03431	P	983.93	2.99296	P	0.760347	0.836292	1.09988		767.946	P
208922_s_at	nuclear RNA export factor 1	NXF1	1059.03	3.02491	P	920.255	2.96391	P	545.615	2.73689	P	1.1508	1.94099	1.68664		316.857	P
225165_at	protein phosphatase 1, regulatory (inhibitor) subunit 1B (dopamine and cAMP regulated phosphoprotein, DARPP-32)	PPP1R1B	32.3072	1.5093	P	462.658	2.66526	P	884.787	2.94684	P	0.0698295	0.0365141	0.522903		760.593	P
209395_at	chitinase 3-like 1 (cartilage glycoprotein-39)	CHI3L1	1747.96	3.24253	P	285.033	2.4549	P	602.771	2.78015	P	6.13249	2.89988	0.472872		190.046	P
230370_x_at	serine/threonine/tyrosine interacting-like 1	STYXL1	376.367	2.57561	P	219.059	2.34056	P	371.821	2.57033	P	1.71811	1.01223	0.58915		256.716	P
218915_at	neurofibromin 2 (merlin)	NF2	326.981	2.51452	P	893.47	2.95108	P	379.049	2.5787	P	0.365968	0.862635	2.35713		1353.17	P
214064_at	transferrin	TF	383.033	2.58324	P	275.863	2.44069	P	759.105	2.8803	P	1.38849	0.504586	0.363405		631.03	P
204226_at	staufen, RNA binding protein, homolog 2 (Drosophila)	STAU2	381.55	2.58155	P	84.3418	1.92604	P	437.541	2.64102	P	4.52386	0.872033	0.192763		519.034	P
218824_at	PNMA-like 1	PNMAL1	422.001	2.62531	P	1620.69	3.2097	P	879.574	2.94427	P	0.260384	0.479779	1.84258		2605.41	P
204297_at	phosphoinositide-3-kinase, class 3	PIK3C3	668.338	2.825	P	306.659	2.48666	P	488.3	2.68869	P	2.17942	1.3687	0.628012		405.844	P
241893_at	Transcribed locus	---	665.374	2.82307	P	240.356	2.38086	P	191.853	2.28297	P	2.76828	3.46814	1.25281		303.918	P
226249_at	sorting nexin family member 30	SNX30	1584.63	3.19993	P	834.659	2.92151	P	3247.04	3.51149	P	1.89854	0.488024	0.257052		1794.33	P
226218_at	interleukin 7 receptor	IL7R	6635.19	3.82185	P	2637.9	3.42126	P	4306.16	3.63409	P	2.51533	1.54086	0.612587		121.879	P
226657_at	transcript expressed during hematopoiesis 2	MGC33894	1985.63	3.2979	P	426.533	2.62995	P	1276.41	3.10599	P	4.65528	1.55564	0.334167		202.254	P
201218_at	C-terminal binding protein 2	CTBP2	898.128	2.95334	P	341.503	2.5334	P	706.58	2.84916	P	2.62992	1.27109	0.483319		364.068	P
229615_at	Transcribed locus	---	521.023	2.71686	P	186.483	2.27064	P	652.364	2.81449	P	2.79394	0.798669	0.285858		522.876	P
219134_at	EGF, latrophilin and seven transmembrane domain containing 1	ELTD1	47.5526	1.67717	P	97.2057	1.98769	P	376.408	2.57566	P	0.489196	0.126332	0.258245		281.408	P
201643_x_at	jumonji domain containing 1B	JMJD1B	791.073	2.89822	P	477.982	2.67941	P	661.288	2.82039	P	1.65503	1.19626	0.722803		644.836	P
227223_at	RNA binding motif protein 39 /// similar to RNA-binding region (RNP1, RRM) containing 2	LOC643167 /// RBM39	194.948	2.28992	P	495.431	2.69498	P	117.783	2.07108	P	0.393491	1.65514	4.2063		581.178	P
238841_at	protein tyrosine phosphatase domain containing 1	PTPDC1	407.555	2.61019	P	1882.27	3.27468	P	1449.97	3.16136	P	0.216524	0.281079	1.29814		1975.16	P
206744_s_at	zinc finger, MYM-type 5	ZMYM5	114.127	2.05739	P	61.9913	1.79233	P	309.29	2.49037	P	1.84102	0.368998	0.200431		50.7052	P
228582_x_at	Metastasis associated lung adenocarcinoma transcript 1 (non-protein coding)	MALAT1	839.012	2.92377	P	818.747	2.91315	P	423.141	2.62649	P	1.02475	1.98282	1.93493		638.909	P
266_s_at	CD24 molecule	CD24	139.195	2.14362	P	35.8056	1.55395	P	24.1074	1.38215	P	3.88753	5.77396	1.48525		973.4	P
202653_s_at	membrane-associated ring finger (C3HC4) 7	MARCH7	6821.18	3.83386	P	1575.84	3.19751	P	3711.07	3.5695	P	4.3286	1.83806	0.424632		3289.46	P
224752_at	Solute carrier family 13 (sodium/sulfate symporters), member 4	SLC13A4	2411.65	3.38231	P	877.561	2.94328	P	1615.41	3.20828	P	2.74813	1.49291	0.543244		341.368	P
209124_at	myeloid differentiation primary response gene (88)	MYD88	3359.23	3.52624	P	1561.79	3.19362	P	1791.47	3.25321	P	2.15089	1.87513	0.871791		71.2649	P
202803_s_at	integrin, beta 2 (complement component 3 receptor 3 and 4 subunit)	ITGB2	9762.17	3.98955	P	2373.97	3.37548	P	7855.01	3.89515	P	4.11217	1.2428	0.302224		196.255	P
225313_at	chromosome 20 open reading frame 177	C20orf177	535.819	2.72902	P	121.408	2.08425	P	323.033	2.50925	P	4.41337	1.65871	0.375838		727.98	P
242337_at	Transcribed locus	---	3270.09	3.51456	P	1029.27	3.01253	P	623.006	2.79449	P	3.17709	5.24888	1.6521		311.408	P
232231_at	runt-related transcription factor 2	RUNX2	1713.91	3.23399	P	302.783	2.48113	P	671.884	2.82729	P	5.66052	2.5509	0.450648		218.774	P
202100_at	v-ral simian leukemia viral oncogene homolog B (ras related; GTP binding protein)	RALB	3170.85	3.50118	P	947.945	2.97678	P	2877.15	3.45896	P	3.34498	1.10208	0.329474		858.729	P
201941_at	carboxypeptidase D	CPD	2398.59	3.37996	P	1009.91	3.00428	P	2729.95	3.43615	P	2.37506	0.878621	0.369937		336.148	P
214202_at	MRNA from chromosome 5q21-22, clone:357Ex	---	368.253	2.56615	P	235.143	2.37133	P	198.071	2.29682	P	1.56608	1.85919	1.18717		349.586	P
219833_s_at	EF-hand domain (C-terminal) containing 1	EFHC1	260.279	2.41544	P	254.974	2.4065	P	199.719	2.30042	P	1.02081	1.30323	1.27666		836.835	P
216713_at	KRIT1, ankyrin repeat containing	KRIT1	126.876	2.10338	P	40.0215	1.60229	P	129.337	2.11172	P	3.17019	0.980972	0.309436		363.311	P
228615_at	hypothetical protein LOC286161	LOC286161	418.262	2.62145	P	754.749	2.8778	P	467.612	2.66989	P	0.554173	0.894463	1.61405		1003.53	P
215228_at	nescient helix loop helix 2	NHLH2	166.892	2.22243	P	201.291	2.30382	P	422.829	2.62617	P	0.829108	0.394702	0.476056		1085.69	P
201288_at	Rho GDP dissociation inhibitor (GDI) beta	ARHGDIB	7141.73	3.8538	P	1718.56	3.23516	P	6769.07	3.83053	P	4.15565	1.05505	0.253884		321.394	P
212658_at	lipoma HMGIC fusion partner-like 2	LHFPL2	1421.85	3.15285	P	2001.88	3.30144	P	1968.77	3.2942	P	0.710257	0.722201	1.01682		1070.05	P
201695_s_at	nucleoside phosphorylase	NP	912.247	2.96011	P	1604.1	3.20523	P	2335.92	3.36846	P	0.568699	0.390531	0.686709		92.6498	P
221573_at	chromosome 7 open reading frame 25	C7orf25	647.542	2.81127	P	350.15	2.54425	P	1126.88	3.05188	P	1.84932	0.574631	0.310725		1005.91	P
213501_at	acyl-Coenzyme A oxidase 1, palmitoyl	ACOX1	1226.36	3.08862	P	448.959	2.65221	P	1513.54	3.17999	P	2.73155	0.810254	0.296628		937.954	P
218449_at	UFM1-specific peptidase 2	UFSP2	873.323	2.94118	P	1008.65	3.00374	P	1996.03	3.30017	P	0.865834	0.437531	0.505329		2226.5	P
213111_at	phosphatidylinositol-3-phosphate/phosphatidylinositol 5-kinase, type III	PIP5K3	426.644	2.63007	P	73.4813	1.86618	P	419.324	2.62255	P	5.80616	1.01746	0.175238		562.131	P
203345_s_at	metal response element binding transcription factor 2	MTF2	2748.04	3.43902	P	713.396	2.85333	P	3073.2	3.48759	P	3.85206	0.894195	0.232135		1223.91	P
202098_s_at	protein arginine methyltransferase 2	PRMT2	1536.98	3.18667	P	1160.17	3.06452	P	1411.41	3.14965	P	1.32479	1.08897	0.821995		871.283	P
226668_at	WD repeat, sterile alpha motif and U-box domain containing 1	WDSUB1	666.466	2.82378	P	83.3766	1.92104	P	627.03	2.79729	P	7.99344	1.06289	0.132971		586.79	P
1555501_s_at	arginine/serine-rich coiled-coil 1	RSRC1	204.615	2.31094	P	105.188	2.02197	P	321.081	2.50661	P	1.94524	0.637271	0.327605		217.38	P
230865_at	Lix1 homolog (chicken)	LIX1	133.783	2.1264	P	482.337	2.68335	P	775.088	2.88935	P	0.277365	0.172604	0.6223		2176.16	P
232270_at	Chromosome 9 open reading frame 3	C9orf3	108.399	2.03503	P	491.226	2.69128	P	550.069	2.74042	P	0.220671	0.197065	0.893027		191.571	P
228642_at	CDNA FLJ12777 fis, clone NT2RP2001720	---	1653.51	3.21841	P	654.659	2.81602	P	1008.5	3.00368	P	2.52576	1.63958	0.649142		44.4141	P
229399_at	chromosome 10 open reading frame 118	C10orf118	2918.98	3.46523	P	649.861	2.81282	P	2703.04	3.43185	P	4.4917	1.07989	0.240419		632.583	P
203396_at	proteasome (prosome, macropain) subunit, alpha type, 4	PSMA4	6209.07	3.79303	P	4398.89	3.64334	P	6027.07	3.78011	P	1.41151	1.0302	0.729856		3411.62	P
230748_at	solute carrier family 16, member 6 (monocarboxylic acid transporter 7)	SLC16A6	1919.45	3.28318	P	366.7	2.56431	P	887.891	2.94836	P	5.23437	2.1618	0.413002		249.854	P
211764_s_at	ubiquitin-conjugating enzyme E2D 1 (UBC4/5 homolog, yeast)	UBE2D1	2654.08	3.42391	P	359.912	2.5562	P	1439.2	3.15812	P	7.37425	1.84414	0.250078		395.958	P
220948_s_at	ATPase, Na+/K+ transporting, alpha 1 polypeptide	ATP1A1	4207.59	3.62403	P	5331.18	3.72682	P	5613.15	3.74921	P	0.789242	0.749595	0.949766		5557.85	P
205794_s_at	neuro-oncological ventral antigen 1	NOVA1	42.3425	1.62678	P	111.894	2.04881	P	81.3812	1.91052	P	0.378417	0.520299	1.37493		304.186	P
1566303_s_at	protein phosphatase 1, regulatory (inhibitor) subunit 11	PPP1R11	644.78	2.80941	P	164.82	2.21701	P	689.265	2.83839	P	3.91202	0.935461	0.239125		219.668	P
210915_x_at	T cell receptor beta constant 1	TRBC1	1715.57	3.23441	P	447.902	2.65118	P	1125.73	3.05144	P	3.83023	1.52396	0.397876		74.0826	P
228217_s_at	proteasome (prosome, macropain) assembly chaperone 4	PSMG4	430.41	2.63388	P	176.84	2.24758	P	195.368	2.29085	P	2.4339	2.20308	0.905164		267.665	P
235482_at	hypothetical gene supported by BC040598	LOC400960	1522.77	3.18264	P	355.598	2.55096	P	656.034	2.81693	P	4.28229	2.32118	0.542042		785.284	P
204506_at	protein phosphatase 3 (formerly 2B), regulatory subunit B, alpha isoform /// WD repeat domain 92	PPP3R1 /// WDR92	4344.05	3.63789	P	1532.86	3.1855	P	2475.85	3.39372	P	2.83394	1.75457	0.619126		2756.57	P
209685_s_at	protein kinase C, beta 1	PRKCB1	4789.66	3.68031	P	1458.16	3.1638	P	2446.76	3.38859	P	3.28474	1.95755	0.595954		4062.09	P
206100_at	carboxypeptidase M	CPM	482.408	2.68341	P	112.001	2.04922	P	745.283	2.87232	P	4.30717	0.647282	0.15028		1068.64	P
223060_at	chromosome 14 open reading frame 119	C14orf119	1641.66	3.21528	P	889.934	2.94936	P	1273.69	3.10507	P	1.8447	1.2889	0.698702		635.877	P
210705_s_at	tripartite motif-containing 5	TRIM5	708.679	2.85045	P	273.109	2.43634	P	264.741	2.42282	P	2.59486	2.67687	1.03161		85.2579	P
37892_at	collagen, type XI, alpha 1	COL11A1	119.303	2.07665	P	2240	3.35025	P	257.997	2.41161	P	0.0532601	0.462419	8.68229		504.974	P
220202_s_at	ring finger and CCCH-type zinc finger domains 2	RC3H2	316.658	2.50059	P	338.873	2.53004	P	751.764	2.87608	P	0.934444	0.42122	0.450771		299.834	P
226575_at	zinc finger protein 462	ZNF462	670.869	2.82664	P	2758.13	3.44061	P	1527.24	3.18391	P	0.243233	0.439268	1.80595		4180.2	P
213514_s_at	diaphanous homolog 1 (Drosophila)	DIAPH1	1252	3.0976	P	895.534	2.95208	P	1096.13	3.03986	P	1.39805	1.1422	0.816999		149.575	P
214071_at	Metallophosphoesterase 1	MPPE1	65.0761	1.81342	P	186.215	2.27001	P	103.297	2.01409	P	0.349468	0.629989	1.80271		1137.66	P
1556009_at	peroxisome biogenesis factor 13	PEX13	166.421	2.22121	P	117.702	2.07078	P	155.729	2.19237	P	1.41392	1.06866	0.755809		641.15	P
218728_s_at	cornichon homolog 4 (Drosophila)	CNIH4	7659.32	3.88419	P	1602.84	3.20489	P	5057.55	3.70394	P	4.7786	1.51443	0.316919		1328.53	P
200678_x_at	granulin	GRN	2268.43	3.35573	P	989.908	2.99559	P	2221.23	3.34659	P	2.29156	1.02125	0.445657		379.579	P
235536_at	Ring finger protein 149	RNF149	1512.67	3.17974	P	527.884	2.72254	P	562.718	2.75029	P	2.86553	2.68814	0.938095		301.494	P
1558093_s_at	matrin 3	MATR3	213.163	2.32871	P	93.2006	1.96942	P	1125.72	3.05143	P	2.28714	0.189356	0.0827916		215.333	P
202156_s_at	CUG triplet repeat, RNA binding protein 2	CUGBP2	1338.81	3.12672	P	395.908	2.59759	P	718.652	2.85652	P	3.38161	1.86294	0.550904		1036.8	P
211948_x_at	BAT2 domain containing 1	BAT2D1	3876.22	3.58841	P	3222.7	3.50822	P	4158.15	3.6189	P	1.20278	0.932197	0.775033		1224.36	P
46270_at	ubiquitin associated protein 1	UBAP1	1693.38	3.22876	P	2271.96	3.3564	P	2592.76	3.41376	P	0.745341	0.65312	0.87627		624.976	P
229464_at	myelin expression factor 2	MYEF2	269.658	2.43081	P	520.346	2.71629	P	670.534	2.82642	P	0.518229	0.402154	0.776017		747.032	P
208629_s_at	hydroxyacyl-Coenzyme A dehydrogenase/3-ketoacyl-Coenzyme A thiolase/enoyl-Coenzyme A hydratase (trifunctional protein), alpha subunit	HADHA	3495.78	3.54354	P	2655.66	3.42417	P	4280.43	3.63149	P	1.31635	0.81669	0.620418		911.78	P
214092_x_at	splicing factor, arginine/serine-rich 14	SFRS14	1597.03	3.20331	P	1576.24	3.19762	P	834.751	2.92156	P	1.01319	1.91319	1.88827		3157.33	P
204546_at	KIAA0513	KIAA0513	1568.66	3.19553	P	871.534	2.94028	P	1343.78	3.12833	P	1.79988	1.16735	0.648571		2544.69	P
1554501_at	TSC22 domain family, member 4	TSC22D4	555.284	2.74451	P	214.781	2.332	P	180.259	2.2559	P	2.58534	3.08047	1.19151		178.443	P
204190_at	ubiquitin specific peptidase like 1	USPL1	443.868	2.64725	P	192.017	2.28334	P	583.033	2.76569	P	2.31161	0.761309	0.329341		1132.38	P
203286_at	ring finger protein 44	RNF44	1442.65	3.15916	P	529.023	2.72347	P	849.783	2.92931	P	2.72701	1.69767	0.622539		470.252	P
204790_at	SMAD family member 7	SMAD7	114.219	2.05774	P	124.533	2.09529	P	183.733	2.26419	P	0.917179	0.62166	0.677796		160.408	P
212388_at	ubiquitin specific peptidase 24	USP24	283.549	2.45263	P	64.0948	1.80682	P	210.891	2.32406	P	4.4239	1.34452	0.303923		228.516	P
233080_s_at	PRP40 pre-mRNA processing factor 40 homolog A (S. cerevisiae)	PRPF40A	3369.72	3.52759	P	4161.03	3.6192	P	5783.28	3.76217	P	0.809829	0.582666	0.719493		1642.16	P
203820_s_at	insulin-like growth factor 2 mRNA binding protein 3	IGF2BP3	292.757	2.46651	P	34.1977	1.534	P	264.757	2.42285	P	8.56074	1.10576	0.129166		41.2718	P
205856_at	solute carrier family 14 (urea transporter), member 1 (Kidd blood group)	SLC14A1	902.008	2.95521	P	656.835	2.81746	P	731.899	2.86445	P	1.37326	1.23242	0.89744		1484.95	P
232035_at	histone cluster 1, H4i /// histone cluster 1, H4a /// histone cluster 1, H4d /// histone cluster 1, H4f /// histone cluster 1, H4k /// histone cluster 1, H4j /// histone cluster 1, H4c /// histone cluster 1, H4h /// histone cluster 1, H4b /// histone cluster 1, H4e /// histone cluster 1, H4l /// histone cluster 2, H4a /// histone cluster 4, H4 /// histone cluster 2, H4b	HIST1H4A /// HIST1H4B /// HIST1H4C /// HIST1H4D /// HIST1H4E /// HIST1H4F /// HIST1H4H /// HIST1H4I /// HIST1H4J /// HIST1H4K /// HIST1H4L /// HIST2H4A /// HIST2H4B /// HIST4H4	1028.03	3.012	P	293.651	2.46783	P	1103.14	3.04263	P	3.50084	0.931911	0.266196		143.591	P
239425_at	Full length insert cDNA clone ZC34E11	---	242.985	2.38558	P	305.033	2.48435	P	766.8	2.88468	P	0.796586	0.316882	0.3978		721.356	P
224936_at	eukaryotic translation initiation factor 2, subunit 3 gamma, 52kDa	EIF2S3	995.447	2.99802	P	649.415	2.81252	P	1204.19	3.08069	P	1.53284	0.826654	0.539296		505.091	P
218606_at	zinc finger, DHHC-type containing 7	ZDHHC7	2298.49	3.36144	P	633.188	2.80153	P	1218.19	3.08572	P	3.63002	1.8868	0.519776		298.596	P
227017_at	glutamate-rich 1	ERICH1	1732.69	3.23872	P	751.698	2.87604	P	1213.28	3.08396	P	2.30504	1.4281	0.619556		376.533	P
221664_s_at	F11 receptor	F11R	468.688	2.67088	P	204.533	2.31076	P	538.458	2.73115	P	2.2915	0.870425	0.37985		90.9168	P
227121_at	MRNA; cDNA DKFZp586K1922 (from clone DKFZp586K1922)	---	587.601	2.76908	P	891.283	2.95002	P	1266.35	3.10255	P	0.659275	0.464011	0.70382		893.159	P
229018_at	chromosome 12 open reading frame 26	C12orf26	280.274	2.44758	P	52.2951	1.71846	P	203.485	2.30853	P	5.35946	1.37737	0.256997		111.327	P
219703_at	meiosis-specific nuclear structural 1	MNS1	40.4197	1.60659	P	91.8409	1.96304	P	144.109	2.15869	P	0.440106	0.280481	0.637303		230.783	P
203320_at	SH2B adaptor protein 3	SH2B3	930.397	2.96867	P	125.443	2.09845	P	525.158	2.72029	P	7.41689	1.77165	0.238867		136.577	P
229127_at	junctional adhesion molecule 2	JAM2	70.765	1.84982	P	2043.47	3.31037	P	530.473	2.72466	P	0.0346299	0.1334	3.85216		966.533	P
223363_at	proteasome (prosome, macropain) assembly chaperone 3	PSMG3	664.283	2.82235	P	1071.82	3.03012	P	897.584	2.95308	P	0.619772	0.740079	1.19412		918.534	P
207791_s_at	RAB1A, member RAS oncogene family	RAB1A	1955.34	3.29122	P	1750.54	3.24317	P	5986.97	3.77721	P	1.11699	0.326598	0.292391		915.446	P
222575_at	SET domain containing 5	SETD5	839.753	2.92415	P	787.118	2.89604	P	854.395	2.93166	P	1.06687	0.982862	0.921257		374.479	P
224647_at	cyclin Y	CCNY	2746.3	3.43875	P	543.819	2.73545	P	2997.25	3.47672	P	5.05002	0.916271	0.181439		1466.67	P
208732_at	RAB2A, member RAS oncogene family	RAB2A	410.926	2.61376	P	288.784	2.46057	P	482.233	2.68326	P	1.42295	0.852131	0.598846		814.734	P
222843_at	fidgetin-like 1	FIGNL1	393.149	2.59456	P	229.468	2.36072	P	244.841	2.38888	P	1.71331	1.60574	0.937214		1412.66	P
227152_at	chromosome 12 open reading frame 35	C12orf35	7190.74	3.85677	P	3422.41	3.53433	P	7859.74	3.89541	P	2.10108	0.914882	0.435435		674.726	P
227046_at	solute carrier family 39 (metal ion transporter), member 11	SLC39A11	430.783	2.63426	P	186.042	2.26961	P	497.283	2.6966	P	2.31551	0.866273	0.374117		469.962	P
235422_at	Transcribed locus, strongly similar to XP_001125843.1 PREDICTED: hypothetical protein [Homo sapiens]	---	541.023	2.73322	P	535.404	2.72868	P	1331.37	3.1243	P	1.0105	0.406365	0.402144		353.158	P
1569608_x_at	hypothetical LOC643187	LOC643187	877.948	2.94347	P	1617.91	3.20895	P	2799.58	3.44709	P	0.542644	0.3136	0.577911		1221.18	P
208499_s_at	DnaJ (Hsp40) homolog, subfamily C, member 3	DNAJC3	1265.41	3.10223	P	972.884	2.98806	P	1250.93	3.09723	P	1.30068	1.01158	0.777731		567.49	P
227501_at	Transcribed locus	---	3538.04	3.54876	P	1401.94	3.14673	P	1802.35	3.25584	P	2.52367	1.96301	0.777841		550.748	P
202260_s_at	syntaxin binding protein 1	STXBP1	264.817	2.42295	P	1576.54	3.1977	P	988.037	2.99477	P	0.167974	0.268023	1.59563		6685.78	P
208694_at	protein kinase, DNA-activated, catalytic polypeptide	PRKDC	941.158	2.97366	P	684.315	2.83526	P	1400.65	3.14633	P	1.37533	0.671943	0.488569		743.109	P
228608_at	sodium leak channel, non-selective	NALCN	136.616	2.1355	P	561.26	2.74916	P	436.678	2.64016	P	0.24341	0.312853	1.28529		1403.17	P
211133_x_at	leukocyte immunoglobulin-like receptor, subfamily B (with TM and ITIM domains), member 3 /// leukocyte immunoglobulin-like receptor, subfamily A (with TM domain), member 6	LILRA6 /// LILRB3	1936.39	3.28699	P	839.099	2.92381	P	1462.51	3.1651	P	2.3077	1.32402	0.57374		106.222	P
201086_x_at	SON DNA binding protein	SON	3661.51	3.56366	P	2106.87	3.32364	P	2315.46	3.36464	P	1.73789	1.58133	0.909912		2037.41	P
218008_at	chromosome 7 open reading frame 42	C7orf42	2432.27	3.38601	P	796.555	2.90122	P	1920.31	3.28337	P	3.05348	1.2666	0.414806		611.998	P
1552310_at	chromosome 15 open reading frame 40	C15orf40	366.06	2.56355	P	225.332	2.35282	P	264.854	2.42301	P	1.62454	1.38212	0.850778		560.142	P
217951_s_at	PHD finger protein 3	PHF3	1307.76	3.11653	P	1161.72	3.0651	P	1693.22	3.22871	P	1.12571	0.772351	0.686098		1232.59	P
208642_s_at	X-ray repair complementing defective repair in Chinese hamster cells 5 (double-strand-break rejoining; Ku autoantigen, 80kDa)	XRCC5	3137.02	3.49652	P	1881.03	3.2744	P	2754.22	3.44	P	1.66771	1.13899	0.682963		1528.04	P
202130_at	RIO kinase 3 (yeast)	RIOK3	2024.08	3.30623	P	1365.67	3.13534	P	3002.71	3.47751	P	1.48212	0.674084	0.454811		1259.84	P
218683_at	polypyrimidine tract binding protein 2	PTBP2	1240.03	3.09343	P	1447.17	3.16052	P	1673.41	3.2236	P	0.856869	0.741021	0.864801		1452.91	P
203739_at	zinc finger protein 217	ZNF217	3125.25	3.49489	P	426.025	2.62943	P	2627.77	3.41959	P	7.33585	1.18932	0.162124		392.5	P
216060_s_at	dishevelled associated activator of morphogenesis 1	DAAM1	736.047	2.86691	P	337.452	2.52821	P	707.217	2.84955	P	2.18119	1.04077	0.477155		3958.15	P
225076_s_at	zinc finger, NFX1-type containing 1	ZNFX1	1260.6	3.10058	P	330.856	2.51964	P	1177.4	3.07092	P	3.81011	1.07066	0.281005		254.085	P
210277_at	adaptor-related protein complex 4, sigma 1 subunit	AP4S1	366.582	2.56417	P	91.9799	1.96369	P	573.276	2.75836	P	3.98545	0.63945	0.160446		835.462	P
212458_at	sprouty-related, EVH1 domain containing 2	SPRED2	85.878	1.93388	P	119.658	2.07794	P	237.603	2.37585	P	0.717694	0.361435	0.503606		257.036	P
227376_at	GLI-Kruppel family member GLI3 (Greig cephalopolysyndactyly syndrome)	GLI3	119.432	2.07712	P	719.135	2.85681	P	138.739	2.1422	P	0.166078	0.860843	5.18338		675.393	P
215596_s_at	zinc finger protein 294	ZNF294	1051.45	3.02179	P	270.058	2.43146	P	837.518	2.92299	P	3.89345	1.25544	0.32245		904.493	P
208878_s_at	p21 (CDKN1A)-activated kinase 2	PAK2	1447.72	3.16069	P	533.601	2.72722	P	1988.91	3.29861	P	2.71312	0.727898	0.268288		345.742	P
239482_x_at	zinc finger protein 708	ZNF708	160.408	2.20523	P	171.759	2.23492	P	251.545	2.40062	P	0.933915	0.637691	0.682815		277.906	P
204881_s_at	UDP-glucose ceramide glucosyltransferase	UGCG	2566.77	3.40939	P	766.421	2.88447	P	1734.54	3.23918	P	3.34904	1.4798	0.441858		1340.98	P
209115_at	ubiquitin-like modifier activating enzyme 3	UBA3	4463.83	3.64971	P	1570.03	3.19591	P	3853.67	3.58587	P	2.84314	1.15833	0.407413		3312.94	P
203615_x_at	sulfotransferase family, cytosolic, 1A, phenol-preferring, member 1	SULT1A1	2473.66	3.39334	P	1064.41	3.02711	P	2201.56	3.34273	P	2.32398	1.12359	0.483479		1064.12	P
213365_at	exonuclease domain containing 1 /// DCN1, defective in cullin neddylation 1, domain containing 3 (S. cerevisiae)	DCUN1D3 /// EXOD1	460.749	2.66346	P	583.596	2.76611	P	521.258	2.71705	P	0.7895	0.883917	1.11959		1013.03	P
242293_at	inhibitor of growth family, member 3	ING3	1313.03	3.11827	P	630.084	2.7994	P	786.467	2.89568	P	2.08389	1.66952	0.801158		784.221	P
AFFX-HSAC07/X00351_M_at	actin, beta	ACTB	2141.76	3.33077	P	1309.93	3.11725	P	5687.47	3.75492	P	1.63502	0.376575	0.230319		645.886	P
225043_at	solute carrier family 15, member 4	SLC15A4	3581.26	3.55404	P	1680.66	3.22548	P	3125.34	3.4949	P	2.13086	1.14588	0.537753		914.927	P
236620_at	RAP1 interacting factor homolog (yeast)	RIF1	648.534	2.81193	P	326.243	2.51354	P	794.53	2.90011	P	1.98789	0.816248	0.410611		847.433	P
1559964_at	FLJ38717 protein	FLJ38717	531.976	2.72589	P	266.384	2.42551	P	176.512	2.24677	P	1.99703	3.01382	1.50915		155.21	P
203313_s_at	TGFB-induced factor homeobox 1	TGIF1	706.485	2.8491	P	1027.6	3.01183	P	787.095	2.89603	P	0.687508	0.897586	1.30556		262.244	P
215684_s_at	activating signal cointegrator 1 complex subunit 2	ASCC2	2254.89	3.35313	P	954.226	2.97965	P	2185.95	3.33964	P	2.36306	1.03154	0.436527		253.675	P
1559410_at	Transcribed locus	---	328.408	2.51641	P	869.695	2.93937	P	89.4239	1.95145	P	0.377613	3.67249	9.72554		379.896	P
210759_s_at	proteasome (prosome, macropain) subunit, alpha type, 1	PSMA1	1983.32	3.29739	P	1248.46	3.09637	P	2014.94	3.30426	P	1.58862	0.984311	0.619601		1464.79	P
241834_at	Transcribed locus	---	46.0894	1.6636	P	199.605	2.30017	P	57.0362	1.75615	P	0.230903	0.808072	3.49962		680.565	P
211796_s_at	T cell receptor beta constant 1	TRBC1	1957.4	3.29168	P	485.072	2.68581	P	1993.3	3.29957	P	4.03527	0.98199	0.243352		138.458	P
225431_x_at	peptidase M20 domain containing 2	PM20D2	584.501	2.76679	P	592.13	2.77242	P	370.747	2.56908	P	0.987115	1.57655	1.59713		707.74	P
212558_at	sprouty homolog 1, antagonist of FGF signaling (Drosophila)	SPRY1	21.8204	1.33886	P	67.0528	1.82642	P	270.572	2.43228	P	0.325421	0.0806455	0.247819		195.512	P
218178_s_at	chromatin modifying protein 1B	CHMP1B	1116.11	3.04771	P	1268.17	3.10318	P	2251.44	3.35246	P	0.880099	0.495732	0.563269		178.791	P
204950_at	caspase recruitment domain family, member 8	CARD8	1647.13	3.21673	P	309.38	2.49049	P	594.803	2.77437	P	5.32395	2.7692	0.520139		71.9576	P
226215_s_at	F-box and leucine-rich repeat protein 10	FBXL10	337.338	2.52807	P	156.632	2.19488	P	443.647	2.64704	P	2.15369	0.760375	0.353057		558.863	P
213301_x_at	tripartite motif-containing 24	TRIM24	1413.41	3.15027	P	1590.19	3.20145	P	1554.36	3.19155	P	0.888831	0.909316	1.02305		2925.5	P
221698_s_at	C-type lectin domain family 7, member A	CLEC7A	4668.26	3.66916	P	1030.61	3.01309	P	2019.09	3.30516	P	4.52962	2.31206	0.51043		334.494	P
206665_s_at	BCL2-like 1	BCL2L1	538.412	2.73112	P	407.852	2.6105	P	1307.8	3.11654	P	1.32012	0.411693	0.311861		355.625	P
225230_at	transmembrane protein 77	TMEM77	3537.35	3.54868	P	828.104	2.91808	P	2545.53	3.40578	P	4.27163	1.38963	0.325317		987.458	P
242366_at	Homo sapiens, clone IMAGE:3858719, mRNA	---	327.327	2.51498	P	74.1814	1.8703	P	281.409	2.44934	P	4.41252	1.16317	0.263608		293.158	P
221437_s_at	mitochondrial ribosomal protein S15	MRPS15	2329.7	3.3673	P	1966.79	3.29376	P	1993.03	3.29951	P	1.18452	1.16893	0.986837		1634.25	P
217957_at	chromosome 16 open reading frame 80	C16orf80	1279.83	3.10715	P	2010.89	3.30339	P	1796.57	3.25444	P	0.63645	0.712374	1.11929		2444.26	P
230722_at	basonuclin 2	BNC2	118.207	2.07264	P	1029.47	3.01261	P	156.079	2.19335	P	0.114823	0.757351	6.59581		111.815	P
36936_at	tissue specific transplantation antigen P35B	TSTA3	709.091	2.8507	P	867.531	2.93829	P	840.179	2.92437	P	0.817367	0.843976	1.03256		443.487	P
211762_s_at	karyopherin alpha 2 (RAG cohort 1, importin alpha 1) /// karyopherin alpha-2 subunit like	KPNA2 /// LOC728860	721.76	2.85839	P	594.182	2.77392	P	921.156	2.96433	P	1.21471	0.783537	0.645039		856.664	P
224376_s_at	chromosome 20 open reading frame 24	C20orf24	7832.44	3.8939	P	3694.78	3.56759	P	10572.6	4.02418	P	2.11986	0.740826	0.349469		2638.54	P
200791_s_at	IQ motif containing GTPase activating protein 1	IQGAP1	13456.6	4.12894	P	4937.34	3.69349	P	9251.09	3.96619	P	2.72548	1.4546	0.533704		1623.09	P
243966_at	---	---	592.696	2.77283	P	35.26	1.54728	P	340.293	2.53185	P	16.8093	1.74172	0.103616		164.804	P
223001_at	DC2 protein	DC2	3730.87	3.57181	P	948.927	2.97723	P	3668.54	3.56449	P	3.93167	1.01699	0.258666		967.534	P
213518_at	protein kinase C, iota	PRKCI	2216.39	3.34565	P	2338.64	3.36896	P	1747.73	3.24248	P	0.947724	1.26815	1.3381		3697.2	P
214437_s_at	serine hydroxymethyltransferase 2 (mitochondrial)	SHMT2	183.861	2.26449	P	310.704	2.49235	P	294.944	2.46974	P	0.591757	0.623378	1.05344		193.718	P
213684_s_at	PDZ and LIM domain 5	PDLIM5	518.262	2.71455	P	108.658	2.03606	P	225.908	2.35393	P	4.76965	2.29412	0.480984		261.319	P
218940_at	chromosome 14 open reading frame 138	C14orf138	680.461	2.8328	P	133.914	2.12683	P	223.593	2.34946	P	5.08134	3.0433	0.598917		908.934	P
236856_x_at	CDNA FLJ34374 fis, clone FEBRA2017502	---	393.12	2.59452	P	569.447	2.75545	P	211.283	2.32486	P	0.690353	1.86063	2.69519		429.76	P
212179_at	splicing factor, arginine/serine-rich 18	SFRS18	4728.41	3.67472	P	1159.76	3.06437	P	2009.74	3.30314	P	4.07705	2.35275	0.577071		1906.91	P
225673_at	myeloid-associated differentiation marker	MYADM	5426.24	3.7345	P	4515.38	3.65469	P	4976.29	3.69691	P	1.20172	1.09042	0.907379		1570.24	P
204863_s_at	interleukin 6 signal transducer (gp130, oncostatin M receptor)	IL6ST	1683.57	3.22623	P	2869.8	3.45785	P	3411.5	3.53295	P	0.586651	0.493499	0.841213		1701.68	P
218705_s_at	sorting nexin 24	SNX24	1160.07	3.06448	P	3165.7	3.50047	P	1752.34	3.24362	P	0.366449	0.662013	1.80656		1695.29	P
208789_at	polymerase I and transcript release factor	PTRF	446.395	2.64972	P	4495.92	3.65282	P	2087.26	3.31958	P	0.0992891	0.213867	2.15399		1000.09	P
208296_x_at	tumor necrosis factor, alpha-induced protein 8	TNFAIP8	6839.32	3.83501	P	5037.79	3.70224	P	4142.37	3.61725	P	1.3576	1.65107	1.21616		99.458	P
221561_at	sterol O-acyltransferase (acyl-Coenzyme A: cholesterol acyltransferase) 1	SOAT1	283.054	2.45187	P	58.5356	1.76742	P	190.927	2.28087	P	4.83558	1.48252	0.306586		39.1253	P
212860_at	zinc finger, DHHC-type containing 18	ZDHHC18	4928.23	3.69269	P	2033.71	3.30829	P	4151.74	3.61823	P	2.42327	1.18703	0.489846		284.706	P
212061_at	U2-associated SR140 protein	SR140	679.98	2.8325	P	142.408	2.15354	P	531.046	2.72513	P	4.77486	1.28045	0.268166		414.111	P
224744_at	inositol monophosphatase domain containing 1	IMPAD1	160.408	2.20523	P	484.159	2.68499	P	187.092	2.27205	P	0.331313	0.857378	2.58782		376.534	P
225001_at	RAB3D, member RAS oncogene family	RAB3D	2274.79	3.35694	P	725.991	2.86093	P	1651.89	3.21798	P	3.13336	1.37708	0.439491		356.391	P
223439_at	NFKB activating protein	NKAP	896.924	2.95276	P	557	2.74586	P	1025.78	3.01105	P	1.61028	0.874383	0.543002		576.583	P
204803_s_at	Ras-related associated with diabetes	RRAD	546.845	2.73786	P	5409.78	3.73318	P	803.283	2.90487	P	0.101085	0.680763	6.73459		762.656	P
222122_s_at	THO complex 2	THOC2	2798.11	3.44686	P	2413.44	3.38264	P	3166.87	3.50063	P	1.15938	0.883556	0.762091		2070.44	P
203509_at	sortilin-related receptor, L(DLR class) A repeats-containing	SORL1	8856.03	3.94724	P	3907.07	3.59185	P	7572.45	3.87924	P	2.26667	1.16951	0.515959		3373.41	P
225820_at	PHD finger protein 17	PHF17	1045.41	3.01929	P	124.533	2.09529	P	686.593	2.8367	P	8.39461	1.5226	0.181379		227.089	P
222400_s_at	acireductone dioxygenase 1	ADI1	1929.51	3.28545	P	2445.71	3.38841	P	2853.03	3.45531	P	0.788935	0.676302	0.857234		1133.41	P
228325_at	KIAA0146	KIAA0146	553.8	2.74335	P	413.749	2.61674	P	408.307	2.61099	P	1.33849	1.35633	1.01333		71.9351	P
212538_at	dedicator of cytokinesis 9	DOCK9	959.485	2.98204	P	278.057	2.44413	P	2263.16	3.35471	P	3.45068	0.423959	0.122862		2100.16	P
238468_at	trinucleotide repeat containing 6B	TNRC6B	2618.91	3.41812	P	699.666	2.84489	P	2699.77	3.43133	P	3.74308	0.970049	0.259158		1595.02	P
205989_s_at	myelin oligodendrocyte glycoprotein	MOG	1012.55	3.00542	P	1126.03	3.05155	P	3457.65	3.53878	P	0.899219	0.292843	0.325664		1408.06	P
225448_at	N-ethylmaleimide-sensitive factor attachment protein, gamma	NAPG	316.156	2.4999	P	164.41	2.21593	P	290.605	2.4633	P	1.92297	1.08792	0.565751		1177.63	P
223117_s_at	ubiquitin specific peptidase 47	USP47	2349.62	3.371	P	2165.75	3.33561	P	3245.3	3.51125	P	1.0849	0.724007	0.667351		2452.57	P
201800_s_at	oxysterol binding protein	OSBP	1529.91	3.18467	P	694.342	2.84157	P	1622.66	3.21023	P	2.20339	0.94284	0.427904		1398.03	P
217964_at	tetratricopeptide repeat domain 19	TTC19	1869.65	3.27176	P	1241.23	3.09385	P	2212.45	3.34487	P	1.50628	0.845058	0.561022		2474.4	P
201335_s_at	Rho guanine nucleotide exchange factor (GEF) 12	ARHGEF12	164.045	2.21496	P	43.0534	1.63401	P	332.305	2.52154	P	3.81026	0.493658	0.12956		445.297	P
55692_at	engulfment and cell motility 2	ELMO2	709.56	2.85099	P	243.24	2.38604	P	625.641	2.79633	P	2.91712	1.13413	0.388786		1050.54	P
217817_at	actin related protein 2/3 complex, subunit 4, 20kDa /// tubulin tyrosine ligase-like family, member 3	ARPC4 /// TTLL3	3187.78	3.50349	P	2222.32	3.34681	P	4512.52	3.65442	P	1.43444	0.706431	0.492477		1357.18	P
226894_at	Solute carrier family 35 (UDP-N-acetylglucosamine (UDP-GlcNAc) transporter), member A3	SLC35A3	888.693	2.94875	P	107.492	2.03138	P	860.259	2.93463	P	8.2675	1.03305	0.124953		948.643	P
211760_s_at	vesicle-associated membrane protein 4	VAMP4	305.738	2.48535	P	61.5476	1.78921	P	296.083	2.47141	P	4.96751	1.03261	0.207873		35.4187	P
230071_at	septin 11	2011-09-01	338.583	2.52966	P	373.406	2.57218	P	1723.51	3.23641	P	0.906741	0.19645	0.216655		1773.38	P
204439_at	interferon-induced protein 44-like	IFI44L	518.159	2.71446	P	78.1416	1.89288	P	332.63	2.52196	P	6.63102	1.55777	0.234921		225.315	P
212301_at	Rtf1, Paf1/RNA polymerase II complex component, homolog (S. cerevisiae)	RTF1	1769.66	3.24789	P	611.525	2.78641	P	1575.28	3.19736	P	2.89385	1.12339	0.3882		1283.55	P
221381_s_at	mortality factor 4 like 1 /// mortality factor 4	MORF4 /// MORF4L1	2676.85	3.42762	P	2925.11	3.46614	P	4493.72	3.65261	P	0.915127	0.595687	0.650934		1662.12	P
205152_at	solute carrier family 6 (neurotransmitter transporter, GABA), member 1	SLC6A1	181.203	2.25816	P	230.49	2.36265	P	422.736	2.62607	P	0.786163	0.428643	0.545234		1911.58	P
233506_at	Full length insert cDNA clone ZB81B12	---	803.204	2.90483	P	841.385	2.92499	P	729.018	2.86274	P	0.954621	1.10176	1.15414		631.127	P
208405_s_at	CD164 molecule, sialomucin	CD164	3581.78	3.5541	P	1688.13	3.22741	P	3309.76	3.5198	P	2.12174	1.08219	0.510047		1387.53	P
1569578_at	Transcribed locus	---	319.176	2.50403	P	1032.49	3.01389	P	195.486	2.29112	P	0.309132	1.63273	5.28167		664.682	P
216095_x_at	myotubularin related protein 1	MTMR1	3684.78	3.56641	P	1704.47	3.23159	P	1938.95	3.28757	P	2.16183	1.9004	0.879068		1812.33	P
204820_s_at	butyrophilin, subfamily 3, member A3 /// butyrophilin, subfamily 3, member A2	BTN3A2 /// BTN3A3	7118.19	3.85237	P	5176.53	3.71404	P	3821.64	3.58225	P	1.37509	1.8626	1.35453		2236.16	P
223642_at	Zic family member 2 (odd-paired homolog, Drosophila)	ZIC2	33.6802	1.52737	P	2809.06	3.44856	P	279.003	2.44561	P	0.0119898	0.120716	10.0682		824.006	P
202054_s_at	aldehyde dehydrogenase 3 family, member A2	ALDH3A2	797.859	2.90193	P	2358.68	3.37267	P	1132.66	3.0541	P	0.338266	0.704413	2.08243		1022.16	P
210561_s_at	WD repeat and SOCS box-containing 1	WSB1	2390.46	3.37848	P	881.434	2.94519	P	2848.01	3.45454	P	2.71201	0.839344	0.309492		1656.65	P
230618_s_at	BAT2 domain containing 1	BAT2D1	896.363	2.95248	P	453.24	2.65633	P	507.712	2.70562	P	1.97768	1.7655	0.892711		203.783	P
205512_s_at	apoptosis-inducing factor, mitochondrion-associated, 1	AIFM1	434.733	2.63822	P	618.283	2.79119	P	887.369	2.9481	P	0.703129	0.489912	0.69676		739.788	P
211769_x_at	serine incorporator 3	SERINC3	2228.47	3.34801	P	2029.41	3.30737	P	4536.35	3.65671	P	1.09809	0.491248	0.447367		1571.07	P
218546_at	chromosome 1 open reading frame 115	C1orf115	64.3629	1.80864	P	473.868	2.67566	P	187.19	2.27228	P	0.135825	0.343837	2.53148		1113.08	P
226363_at	ATP-binding cassette, sub-family C (CFTR/MRP), member 5	ABCC5	1035.5	3.01515	P	969.393	2.9865	P	577.921	2.76187	P	1.0682	1.79177	1.67738		1255.79	P
211537_x_at	mitogen-activated protein kinase kinase kinase 7	MAP3K7	266.304	2.42538	P	95.5332	1.98015	P	612.014	2.78676	P	2.78755	0.435127	0.156097		275.83	P
212915_at	PDZ domain containing RING finger 3	PDZRN3	52.1962	1.71764	P	2652.85	3.42371	P	168.026	2.22538	P	0.0196755	0.310642	15.7883		832.752	P
223278_at	gap junction protein, beta 2, 26kDa	GJB2	135.509	2.13197	P	2345.28	3.37019	P	812.267	2.9097	P	0.0577794	0.166828	2.88733		57.0246	P
218999_at	transmembrane protein 140	TMEM140	2740.14	3.43777	P	939.558	2.97292	P	1469.4	3.16714	P	2.91641	1.8648	0.639416		168.398	P
242847_at	chromosome 11 open reading frame 30	C11orf30	345.165	2.53803	P	119.658	2.07794	P	187.982	2.27412	P	2.88459	1.83616	0.636542		146.244	P
212094_at	paternally expressed 10	PEG10	128.658	2.10944	P	165.398	2.21853	P	838.892	2.92371	P	0.777871	0.153367	0.197163		681.574	P
219816_s_at	RNA binding motif protein 23	RBM23	576.189	2.76057	P	127.209	2.10452	P	343.387	2.53578	P	4.52949	1.67796	0.370452		245.943	P
219999_at	mannosidase, alpha, class 2A, member 2	MAN2A2	4418.52	3.64528	P	1508.7	3.1786	P	2247.55	3.35171	P	2.92869	1.96593	0.671265		1379.2	P
1560271_at	CDNA clone IMAGE:4797534	---	1267.7	3.10302	P	213.173	2.32873	P	274.155	2.438	P	5.94678	4.62401	0.777564		1799.37	P
210840_s_at	IQ motif containing GTPase activating protein 1	IQGAP1	12279	4.08916	P	5208.83	3.71674	P	11309.2	4.05343	P	2.35734	1.08574	0.460581		2540.78	P
205514_at	zinc finger protein 415	ZNF415	69.0479	1.83915	P	162.835	2.21175	P	909.796	2.95894	P	0.424035	0.0758938	0.17898		352.287	P
230413_s_at	Transcribed locus	---	770.858	2.88697	P	143.239	2.15606	P	687.889	2.83752	P	5.38163	1.12061	0.20823		176.631	P
215501_s_at	dual specificity phosphatase 10	DUSP10	631.284	2.80022	P	1015.23	3.00657	P	1255.57	3.09884	P	0.621812	0.502789	0.808587		231.593	P
1553126_a_at	solute carrier family 39 (zinc transporter), member 12	SLC39A12	26.3429	1.42066	P	38.457	1.58498	P	24.5878	1.39072	P	0.684996	1.07138	1.56407		450.908	P
225434_at	death effector domain containing 2	DEDD2	1827.99	3.26198	P	833.048	2.92067	P	1654.84	3.21876	P	2.19434	1.10464	0.503401		730.736	P
216221_s_at	pumilio homolog 2 (Drosophila)	PUM2	2642.69	3.42205	P	1048.99	3.02077	P	1760.95	3.24575	P	2.51926	1.50072	0.595697		1954.4	P
209240_at	O-linked N-acetylglucosamine (GlcNAc) transferase (UDP-N-acetylglucosamine:polypeptide-N-acetylglucosaminyl transferase)	OGT	5964.69	3.77559	P	2393.22	3.37898	P	2352.9	3.3716	P	2.49232	2.53503	1.01714		2610.55	P
217367_s_at	zinc fingers and homeoboxes 3	ZHX3	95.1727	1.97851	P	452.179	2.65531	P	356.273	2.55178	P	0.210476	0.267134	1.26919		655.868	P
214853_s_at	SHC (Src homology 2 domain containing) transforming protein 1	SHC1	968.197	2.98596	P	672.577	2.82774	P	1112.93	3.04647	P	1.43953	0.86995	0.604327		610.289	P
213193_x_at	T cell receptor beta constant 1	TRBC1	1768.54	3.24761	P	540.672	2.73293	P	1038.18	3.01627	P	3.271	1.7035	0.52079		56.9423	P
201996_s_at	spen homolog, transcriptional regulator (Drosophila)	SPEN	4851.22	3.68585	P	3673.76	3.56511	P	7429.73	3.87097	P	1.32051	0.652947	0.494467		2422.38	P
218019_s_at	pyridoxal (pyridoxine, vitamin B6) kinase	PDXK	738.908	2.86859	P	1727.74	3.23748	P	1030.08	3.01287	P	0.427674	0.717329	1.67728		2606	P
241807_x_at	Transcribed locus	---	65.6715	1.81738	P	28.7933	1.45929	P	160.367	2.20511	P	2.2808	0.409508	0.179546		1338.55	P
222826_at	pallidin homolog (mouse)	PLDN	910.23	2.95915	P	486.467	2.68705	P	1278.04	3.10654	P	1.8711	0.71221	0.380636		1039.56	P
222541_at	remodeling and spacing factor 1	RSF1	776.572	2.89018	P	895.847	2.95223	P	1483.58	3.17131	P	0.866858	0.523446	0.603843		596.984	P
226090_x_at	RAB, member of RAS oncogene family-like 3	RABL3	365.846	2.5633	P	247.51	2.39359	P	818.226	2.91287	P	1.47811	0.44712	0.302495		606.62	P
209102_s_at	HMG-box transcription factor 1	HBP1	2757.91	3.44058	P	1023.29	3.01	P	2534.41	3.40388	P	2.69514	1.08818	0.403757		852.764	P
212783_at	retinoblastoma binding protein 6	RBBP6	347.211	2.54059	P	554.335	2.74377	P	394.158	2.59567	P	0.626356	0.880893	1.40638		618.792	P
209436_at	spondin 1, extracellular matrix protein	SPON1	11.0678	1.04406	P	185.574	2.26852	P	117.617	2.07047	P	0.0596406	0.0940999	1.57778		843.95	P
238526_at	RAB3A interacting protein (rabin3)	RAB3IP	309.728	2.49098	P	242.035	2.38388	P	1120.94	3.04958	P	1.27968	0.276312	0.215922		1084.55	P
201278_at	disabled homolog 2, mitogen-responsive phosphoprotein (Drosophila)	DAB2	1532.24	3.18533	P	3219.01	3.50772	P	1529.69	3.1846	P	0.476	1.00167	2.10435		1360.1	P
218972_at	tetratricopeptide repeat domain 17	TTC17	231.682	2.36489	P	127.658	2.10605	P	332.132	2.52131	P	1.81486	0.697559	0.38436		179.423	P
227523_s_at	PHD finger protein 20-like 1	PHF20L1	587.758	2.7692	P	303.07	2.48154	P	857.076	2.93302	P	1.93935	0.685772	0.353609		79.3251	P
202039_at	TGFB1-induced anti-apoptotic factor 1 /// myosin XVIIIA	MYO18A /// TIAF1	366.154	2.56366	P	483.999	2.68484	P	1503.86	3.17721	P	0.756518	0.243477	0.321839		515.542	P
223596_at	solute carrier family 12 (potassium/chloride transporters), member 6	SLC12A6	557.196	2.74601	P	47.5104	1.67679	P	286.358	2.45691	P	11.7279	1.9458	0.165912		90.9915	P
226736_at	churchill domain containing 1	CHURC1	924.001	2.96567	P	177.699	2.24969	P	3286.46	3.51673	P	5.1998	0.281154	0.0540701		1502.78	P
224558_s_at	metastasis associated lung adenocarcinoma transcript 1 (non-protein coding)	MALAT1	4702.2	3.6723	P	2701.09	3.43154	P	2508.16	3.39936	P	1.74086	1.87476	1.07692		3155.84	P
225100_at	F-box protein 45	FBXO45	884.471	2.94668	P	2311.17	3.36383	P	2587.71	3.41292	P	0.382694	0.341797	0.893133		1799.97	P
218911_at	YEATS domain containing 4	YEATS4	177.524	2.24926	P	57.0366	1.75615	P	467.367	2.66966	P	3.11247	0.379839	0.122038		349.258	P
226468_at	Transcribed locus	---	496.658	2.69606	P	612.332	2.78699	P	695.485	2.84229	P	0.811094	0.714118	0.880438		907.085	P
201083_s_at	BCL2-associated transcription factor 1	BCLAF1	552.155	2.74206	P	802.525	2.90446	P	999.92	2.99997	P	0.688022	0.552199	0.802589		1635.18	P
203775_at	solute carrier family 25, member 13 (citrin)	SLC25A13	308.411	2.48913	P	273.409	2.43681	P	368.588	2.56654	P	1.12802	0.836738	0.741773		572.924	P
229287_at	pecanex homolog (Drosophila)	PCNX	1351.28	3.13075	P	621.383	2.79336	P	740.584	2.86957	P	2.17464	1.82462	0.839044		1306.56	P
207549_x_at	CD46 molecule, complement regulatory protein	CD46	832.319	2.92029	P	457.441	2.66033	P	1307.15	3.11633	P	1.81951	0.636742	0.349952		267.307	P
201668_x_at	myristoylated alanine-rich protein kinase C substrate	MARCKS	316.224	2.5	P	493.81	2.69356	P	1905.93	3.28011	P	0.640376	0.165916	0.259092		208.931	P
241871_at	calcium/calmodulin-dependent protein kinase IV	CAMK4	67.6643	1.83036	P	98.5692	1.99374	P	31.4814	1.49805	P	0.686465	2.14934	3.13103		606.664	P
202378_s_at	leptin receptor overlapping transcript	LEPROT	6610.43	3.82023	P	4147.2	3.61776	P	6615.06	3.82053	P	1.59395	0.999301	0.626934		2442.94	P
226017_at	CKLF-like MARVEL transmembrane domain containing 7	CMTM7	946.44	2.97609	P	184.737	2.26655	P	512.086	2.70934	P	5.12319	1.8482	0.360753		33.8988	P
218391_at	SNF8, ESCRT-II complex subunit, homolog (S. cerevisiae)	SNF8	1952.65	3.29063	P	2188.77	3.3402	P	2412.97	3.38255	P	0.892123	0.809233	0.907087		2066.91	P
226230_at	SMEK homolog 2, suppressor of mek1 (Dictyostelium)	SMEK2	657.857	2.81813	P	174.895	2.24278	P	367.705	2.5655	P	3.76144	1.78909	0.47564		614.82	P
218179_s_at	chromosome 4 open reading frame 41	C4orf41	605.405	2.78205	P	182.619	2.26155	P	518.114	2.71443	P	3.31513	1.16848	0.352468		1267.75	P
200842_s_at	glutamyl-prolyl-tRNA synthetase	EPRS	1172.13	3.06898	P	1370.77	3.13696	P	1745.98	3.24204	P	0.855091	0.67133	0.785098		1870.83	P
205074_at	solute carrier family 22 (organic cation/carnitine transporter), member 5	SLC22A5	166.658	2.22183	P	401.334	2.60351	P	148.38	2.17137	P	0.415261	1.12319	2.70478		453.851	P
214946_x_at	family with sequence similarity 21, member B /// family with sequence similarity 21, member C /// family with sequence similarity 21, member A /// family with sequence similarity 21, member D	FAM21A /// FAM21B /// FAM21C /// FAM21D	1560.79	3.19335	P	930.313	2.96863	P	1314.81	3.11886	P	1.67771	1.18708	0.707562		1063.65	P
202872_at	ATPase, H+ transporting, lysosomal 42kDa, V1 subunit C1	ATP6V1C1	2025.27	3.30648	P	970.783	2.98712	P	859.295	2.93414	P	2.08622	2.3569	1.12974		1235.4	P
223802_s_at	retinoblastoma binding protein 6	RBBP6	1288.01	3.10992	P	1382.71	3.14073	P	400.168	2.60224	P	0.931514	3.21868	3.45532		399.464	P
214943_s_at	RNA binding motif protein 34	RBM34	355.871	2.55129	P	364.168	2.5613	P	658.075	2.81828	P	0.977217	0.540776	0.553384		280.458	P
208078_s_at	SNF1-like kinase	SNF1LK	261.051	2.41673	P	1752.53	3.24367	P	675.284	2.82949	P	0.148956	0.38658	2.59525		634.974	P
1559263_s_at	peptidylprolyl isomerase (cyclophilin)-like 4 /// zinc finger CCCH-type containing 12D	PPIL4 /// ZC3H12D	330.38	2.51901	P	42.8939	1.6324	P	44.4947	1.64831	P	7.70225	7.42515	0.964023		29.1963	P
211950_at	ubiquitin protein ligase E3 component n-recognin 4	UBR4	4470.51	3.65036	P	3098.05	3.49109	P	3341.06	3.52388	P	1.44301	1.33805	0.927265		2428.15	P
216250_s_at	leupaxin	LPXN	1496.41	3.17505	P	943.733	2.97485	P	895.967	2.95229	P	1.58563	1.67016	1.05331		244.821	P
1557950_at	serologically defined colon cancer antigen 1	SDCCAG1	703.595	2.84732	P	873.894	2.94146	P	2375.34	3.37573	P	0.805126	0.296208	0.367902		461.671	P
200843_s_at	glutamyl-prolyl-tRNA synthetase	EPRS	5624.63	3.75009	P	5718.42	3.75728	P	6156.16	3.78931	P	0.983599	0.913659	0.928894		5513.2	P
202845_s_at	ralA binding protein 1	RALBP1	1538.21	3.18701	P	758.007	2.87967	P	1166.45	3.06687	P	2.02928	1.31871	0.649842		491.919	P
206804_at	CD3g molecule, gamma (CD3-TCR complex)	CD3G	1240.83	3.09371	P	183.198	2.26292	P	938.533	2.97245	P	6.77316	1.3221	0.195197		30.7345	P
239516_at	Transcribed locus	---	1221.43	3.08687	P	407.954	2.61061	P	157.398	2.197	P	2.99404	7.76014	2.59186		852.976	P
228708_at	RAB27B, member RAS oncogene family	RAB27B	559.215	2.74758	P	180.419	2.25628	P	304.036	2.48293	P	3.09953	1.8393	0.593414		1883.86	P
200596_s_at	eukaryotic translation initiation factor 3, subunit A	EIF3A	5826.15	3.76538	P	6033.18	3.78055	P	12641.6	4.1018	P	0.965685	0.460871	0.477248		3303.16	P
220987_s_at	chromosome 11 open reading frame 17 /// NUAK family, SNF1-like kinase, 2	C11orf17 /// NUAK2	2151.44	3.33273	P	193.012	2.28559	P	650.219	2.81306	P	11.1466	3.30879	0.296842		122.903	P
209363_s_at	mediator complex subunit 21	MED21	104.272	2.01817	P	134.158	2.12762	P	160.369	2.20512	P	0.777229	0.650196	0.836557		71.3969	P
205178_s_at	retinoblastoma binding protein 6	RBBP6	2448.81	3.38896	P	2372.26	3.37516	P	1963.06	3.29293	P	1.03227	1.24745	1.20845		2819.74	P
208761_s_at	SMT3 suppressor of mif two 3 homolog 1 (S. cerevisiae)	SUMO1	3882.16	3.58907	P	2934.01	3.46746	P	5984.45	3.77702	P	1.32316	0.648708	0.490272		2044.9	P
209608_s_at	acetyl-Coenzyme A acetyltransferase 2	ACAT2	599.293	2.77764	P	1021.13	3.00908	P	1530.7	3.18489	P	0.586892	0.391515	0.667098		647.284	P
208763_s_at	TSC22 domain family, member 3	TSC22D3	7501.19	3.87513	P	3947.56	3.59633	P	8994.56	3.95398	P	1.90021	0.83397	0.438883		680.079	P
206471_s_at	plexin C1	PLXNC1	194.249	2.28836	P	70.2375	1.84657	P	475.089	2.67677	P	2.7656	0.408869	0.147841		153.408	P
225618_at	Rho GTPase activating protein 27	ARHGAP27	1308.16	3.11666	P	313.665	2.49647	P	541.057	2.73324	P	4.17057	2.41779	0.579726		81.7204	P
243561_at	Transcribed locus	---	759.005	2.88024	P	644.899	2.80949	P	296.868	2.47256	P	1.17694	2.55671	2.17235		752.451	P
221498_at	sorting nexin family member 27	SNX27	1057.14	3.02413	P	730.783	2.86379	P	1003.87	3.00168	P	1.44658	1.05306	0.727963		726.922	P
212168_at	RNA binding motif protein 12	RBM12	1601.03	3.2044	P	1300.66	3.11416	P	1767.6	3.24738	P	1.23093	0.905764	0.735835		285.663	P
202838_at	fucosidase, alpha-L- 1, tissue	FUCA1	494.445	2.69412	P	83.7039	1.92275	P	278.605	2.44499	P	5.90707	1.77472	0.300439		382.877	P
227155_at	LIM domain only 4	LMO4	162.921	2.21198	P	842.378	2.92551	P	249.676	2.39738	P	0.193406	0.65253	3.37389		2489.03	P
214686_at	zinc finger protein 266	ZNF266	2958.58	3.47108	P	960.841	2.98265	P	1453.91	3.16254	P	3.07916	2.03492	0.660868		885.408	P
203127_s_at	serine palmitoyltransferase, long chain base subunit 2	SPTLC2	1471.1	3.16764	P	310.508	2.49207	P	1154.28	3.06231	P	4.73773	1.27447	0.269005		373.382	P
239340_at	Transcribed locus	---	173.783	2.24001	P	206.288	2.31448	P	651.045	2.81361	P	0.842429	0.26693	0.316857		1861.03	P
217880_at	cell division cycle 27 homolog (S. cerevisiae)	CDC27	1108.59	3.04477	P	1967.4	3.29389	P	950.283	2.97785	P	0.563482	1.16659	2.07033		2535.91	P
205791_x_at	zinc finger protein 230	ZNF230	845.391	2.92706	P	256.039	2.40831	P	686.372	2.83656	P	3.30181	1.23168	0.373032		57.5085	P
221645_s_at	zinc finger protein 83	ZNF83	405.558	2.60805	P	144.933	2.16117	P	176.262	2.24616	P	2.79825	2.30088	0.822255		677.771	P
203457_at	syntaxin 7	STX7	219.603	2.34164	P	84.2234	1.92543	P	290.737	2.4635	P	2.60738	0.755332	0.28969		90.4911	P
208174_x_at	zinc finger (CCCH type), RNA-binding motif and serine/arginine rich 2	ZRSR2	928.98	2.96801	P	1075.18	3.03148	P	1777.12	3.24972	P	0.864019	0.522745	0.605015		587.05	P
225519_at	protein phosphatase 4, regulatory subunit 2	PPP4R2	4836.4	3.68452	P	3317.26	3.52078	P	5705.36	3.75628	P	1.45795	0.847693	0.581428		1235.49	P
222395_s_at	ubiquitin-conjugating enzyme E2Z	UBE2Z	343.475	2.5359	P	467.155	2.66946	P	699.537	2.84481	P	0.735248	0.491004	0.667807		671.533	P
223266_at	amyotrophic lateral sclerosis 2 (juvenile) chromosome region, candidate 2	ALS2CR2	10097.5	4.00421	P	4089.04	3.61162	P	6798.64	3.83242	P	2.4694	1.48522	0.60145		810.327	P
224928_at	SET domain containing (lysine methyltransferase) 7	SETD7	1225.19	3.0882	P	1382.48	3.14066	P	1349.89	3.1303	P	0.886229	0.907624	1.02414		2118.27	P
208988_at	F-box and leucine-rich repeat protein 11	FBXL11	8366.27	3.92253	P	5772.37	3.76135	P	4698.25	3.67194	P	1.44937	1.78072	1.22862		5091.54	P
235615_at	protein geranylgeranyltransferase type I, beta subunit	PGGT1B	1212.8	3.08379	P	554.584	2.74397	P	913.918	2.96091	P	2.18686	1.32703	0.606821		893.976	P
203743_s_at	thymine-DNA glycosylase	TDG	4784.86	3.67987	P	3152.39	3.49864	P	2945.18	3.46911	P	1.51785	1.62464	1.07036		3256.77	P
202665_s_at	WAS/WASL interacting protein family, member 1	WIPF1	938.902	2.97262	P	184.783	2.26666	P	522.871	2.71839	P	5.0811	1.79567	0.353401		65.7963	P
212771_at	chromosome 10 open reading frame 38	C10orf38	1443.08	3.15929	P	3166.22	3.50054	P	4400.43	3.64349	P	0.455773	0.32794	0.719526		5549.63	P
201012_at	annexin A1	ANXA1	12358	4.09195	P	12511	4.09729	P	13466.7	4.12926	P	0.987775	0.917671	0.929029		1756.95	P
226127_at	alkB, alkylation repair homolog 3 (E. coli)	ALKBH3	125.766	2.09956	P	99.1628	1.99635	P	144.03	2.15845	P	1.26827	0.87319	0.688487		204.329	P
219191_s_at	bridging integrator 2	BIN2	3356.53	3.52589	P	697.639	2.84363	P	1790.66	3.25301	P	4.81128	1.87447	0.389599		190.533	P
211009_s_at	zinc finger protein 271	ZNF271	738.019	2.86807	P	1196.05	3.07775	P	1443.78	3.1595	P	0.617048	0.51117	0.828413		797.68	P
1552611_a_at	Janus kinase 1 (a protein tyrosine kinase)	JAK1	3561.51	3.55163	P	2127.81	3.32793	P	2892.8	3.46132	P	1.67379	1.23116	0.735552		887.95	P
202349_at	torsin family 1, member A (torsin A)	TOR1A	1465.84	3.16609	P	239.658	2.37959	P	1070.52	3.02959	P	6.11637	1.36928	0.223871		1048.65	P
201142_at	eukaryotic translation initiation factor 2, subunit 1 alpha, 35kDa	EIF2S1	405.646	2.60815	P	263.688	2.42109	P	501.173	2.69999	P	1.53836	0.809394	0.526141		917.845	P
202683_s_at	RNA (guanine-7-) methyltransferase	RNMT	228.45	2.35879	P	216.357	2.33517	P	319.098	2.50392	P	1.05589	0.715924	0.678029		695.784	P
208883_at	ubiquitin protein ligase E3 component n-recognin 5	UBR5	417.464	2.62062	P	121.758	2.0855	P	252.12	2.40161	P	3.42864	1.65581	0.482935		413.324	P
236155_at	Zinc finger, CCHC domain containing 6	ZCCHC6	1987.5	3.29831	P	374.511	2.57346	P	1041.66	3.01773	P	5.30692	1.90801	0.359533		297.765	P
228490_at	abhydrolase domain containing 2	ABHD2	662.687	2.82131	P	193.547	2.28679	P	610.116	2.78541	P	3.42391	1.08617	0.31723		103.311	P
241980_at	microtubule-associated protein 6	MAP6	148.834	2.1727	P	673.911	2.8286	P	629.689	2.79913	P	0.220851	0.236362	1.07023		337.563	P
217502_at	interferon-induced protein with tetratricopeptide repeats 2	IFIT2	1358.09	3.13293	P	464.542	2.66702	P	1691.84	3.22836	P	2.92351	0.802732	0.274578		190.166	P
241435_at	---	---	1464.78	3.16577	P	663.035	2.82154	P	251.725	2.40093	P	2.20921	5.819	2.63397		77.772	P
210266_s_at	tripartite motif-containing 33	TRIM33	4239.62	3.62733	P	2569.53	3.40985	P	3620.93	3.55882	P	1.64996	1.17087	0.709635		3571.5	P
233027_at	CDNA FLJ12302 fis, clone MAMMA1001864	---	218.672	2.33979	P	106.27	2.02641	P	42.8597	1.63205	P	2.05769	5.10204	2.4795		102.769	P
228869_at	Transcribed locus	---	4495.9	3.65282	P	1248.25	3.0963	P	3240.11	3.51056	P	3.60177	1.38758	0.385249		117.658	P
223084_s_at	cyclin D-type binding-protein 1	CCNDBP1	2542.38	3.40524	P	644.487	2.80921	P	2570.28	3.40998	P	3.94481	0.989142	0.250745		317.438	P
208868_s_at	GABA(A) receptor-associated protein like 1	GABARAPL1	1470.17	3.16737	P	3993.13	3.60131	P	2769.11	3.44234	P	0.368174	0.530917	1.44203		1398.91	P
52731_at	autophagy/beclin-1 regulator 1	AMBRA1	854.797	2.93186	P	1188.88	3.07514	P	773.207	2.8883	P	0.718992	1.10552	1.5376		904.467	P
226979_at	mitogen-activated protein kinase kinase kinase 2	MAP3K2	8437.08	3.92619	P	5455.98	3.73687	P	7804.99	3.89237	P	1.54639	1.08099	0.699037		4240.28	P
204982_at	G protein-coupled receptor kinase interactor 2	GIT2	3955.97	3.59725	P	299.107	2.47583	P	2224.96	3.34732	P	13.2259	1.77799	0.134432		129.124	P
221803_s_at	nuclear receptor binding factor 2	NRBF2	2888.05	3.4606	P	433.632	2.63712	P	2229.61	3.34823	P	6.66014	1.29531	0.194488		367.074	P
218348_s_at	zinc finger CCCH-type containing 7A	ZC3H7A	841.033	2.92481	P	349.283	2.54318	P	744.718	2.87199	P	2.40788	1.12933	0.469014		325.792	P
235014_at	hypothetical LOC147727	LOC147727	421.57	2.62487	P	1290.86	3.11088	P	654.033	2.8156	P	0.326581	0.644569	1.97369		1434.73	P
217925_s_at	chromosome 6 open reading frame 106	C6orf106	2935.53	3.46769	P	4556.03	3.65859	P	4047.91	3.60723	P	0.644318	0.725196	1.12553		3571.75	P
235176_at	zinc finger protein 545	ZNF545	102.481	2.01064	P	158.896	2.20111	P	104.184	2.0178	P	0.644955	0.983653	1.52515		210.536	P
239752_at	CDNA FLJ38271 fis, clone FCBBF3002782, moderately similar to Leptin receptor	---	218.174	2.3388	P	494.535	2.6942	P	235.827	2.37259	P	0.44117	0.925147	2.09703		736.451	P
213049_at	GTPase activating Rap/RanGAP domain-like 1	GARNL1	1144.31	3.05854	P	1459.4	3.16417	P	659.099	2.81895	P	0.784095	1.73617	2.21423		1821.94	P
222990_at	ubiquilin 1	UBQLN1	2940.63	3.46844	P	2075.85	3.3172	P	2848.64	3.45464	P	1.41659	1.03229	0.728717		4366.45	P
242352_at	Nipped-B homolog (Drosophila)	NIPBL	779.963	2.89207	P	1018.27	3.00786	P	687.489	2.83727	P	0.765966	1.13451	1.48115		597.988	P
204336_s_at	regulator of G-protein signaling 19	RGS19	4050.83	3.60754	P	776.283	2.89002	P	2913.76	3.46445	P	5.21824	1.39024	0.26642		347.54	P
228829_at	activating transcription factor 7	ATF7	199.132	2.29914	P	96.2182	1.98326	P	315.106	2.49846	P	2.06959	0.631954	0.305352		360.052	P
241959_at	anaphase promoting complex subunit 10 /// hypothetical LOC729198	ANAPC10 /// LOC729198	70.135	1.84593	P	82.7525	1.91778	P	89.4825	1.95174	P	0.847528	0.783785	0.92479		244.624	P
225765_at	transportin 1	TNPO1	507.406	2.70536	P	434.065	2.63755	P	306.661	2.48666	P	1.16896	1.65462	1.41545		400.9	P
201552_at	lysosomal-associated membrane protein 1	LAMP1	6130.14	3.78747	P	5158.8	3.71255	P	6445.91	3.80928	P	1.18829	0.951013	0.800322		3891.98	P
208811_s_at	DnaJ (Hsp40) homolog, subfamily B, member 6	DNAJB6	891.554	2.95015	P	961.058	2.98275	P	2265.66	3.35519	P	0.92768	0.393507	0.424185		794.481	P
215718_s_at	PHD finger protein 3	PHF3	2053.88	3.31257	P	2711.59	3.43322	P	3806.61	3.58054	P	0.757443	0.539555	0.712338		1587.8	P
203039_s_at	NADH dehydrogenase (ubiquinone) Fe-S protein 1, 75kDa (NADH-coenzyme Q reductase)	NDUFS1	1061.97	3.02611	P	437.74	2.64122	P	1600.86	3.20435	P	2.42604	0.663379	0.273441		1567.72	P
229597_s_at	WDFY family member 4	WDFY4	917.739	2.96272	P	335.963	2.52629	P	662.302	2.82106	P	2.73166	1.38568	0.507266		131.783	P
206654_s_at	polymerase (RNA) III (DNA directed) polypeptide G (32kD)	POLR3G	326.004	2.51322	P	300.555	2.47792	P	386.027	2.58662	P	1.08467	0.84451	0.778585		85.2107	P
214669_x_at	Netrin 2-like (chicken)	IGKC	2634.76	3.42074	P	274.632	2.43875	P	2587.14	3.41282	P	9.59378	1.01841	0.106153		51.8732	P
202215_s_at	nuclear transcription factor Y, gamma	NFYC	2908.39	3.46365	P	1707.51	3.23236	P	2388.86	3.37819	P	1.70329	1.21748	0.714779		1518.43	P
202820_at	aryl hydrocarbon receptor	AHR	126.84	2.10326	P	36.0513	1.55692	P	163.509	2.21354	P	3.51832	0.775736	0.220485		105.285	P
222032_s_at	ubiquitin specific peptidase 7 (herpes virus-associated)	USP7	135.569	2.13216	P	311.554	2.49353	P	181.033	2.25776	P	0.435138	0.748863	1.72098		338.409	P
244548_at	Full length insert cDNA clone YP77A07	---	3584.06	3.55438	P	1506.32	3.17792	P	884.838	2.94686	P	2.37935	4.05053	1.70237		133.703	P
227905_s_at	5-azacytidine induced 2	AZI2	209.668	2.32153	P	126.213	2.10111	P	487.426	2.68791	P	1.66122	0.430153	0.258939		116.328	P
239203_at	chromosome 7 open reading frame 53	C7orf53	1318.28	3.12001	P	1206.55	3.08154	P	561.741	2.74954	P	1.09261	2.34678	2.14788		53.6184	P
239600_at	CDNA FLJ26461 fis, clone KDN03867	---	3061.11	3.48588	P	2104.68	3.32319	P	623.134	2.79458	P	1.45444	4.91245	3.37756		351.032	P
225582_at	KIAA1754	KIAA1754	1647.03	3.2167	P	1671.42	3.22309	P	1813.4	3.25849	P	0.985408	0.908257	0.921706		228.928	P
221473_x_at	serine incorporator 3	SERINC3	2386.52	3.37777	P	1824.29	3.26109	P	4836.06	3.68449	P	1.30819	0.493485	0.377226		1605.55	P
207196_s_at	TNFAIP3 interacting protein 1	TNIP1	7156.58	3.85471	P	8965.15	3.95256	P	5167.16	3.71325	P	0.798266	1.38501	1.73502		1896.35	P
218157_x_at	CDC42 small effector 1	CDC42SE1	1780.96	3.25065	P	677.27	2.83076	P	1369.78	3.13665	P	2.62962	1.30018	0.494436		172.018	P
240141_at	---	---	277.533	2.44332	P	28.8358	1.45993	P	106.228	2.02624	P	9.62462	2.61263	0.271453		632.203	P
204813_at	mitogen-activated protein kinase 10	MAPK10	141.996	2.15228	P	637.886	2.80474	P	438.425	2.6419	P	0.222604	0.323878	1.45495		1698.49	P
241506_at	---	---	58.5778	1.76773	P	170.042	2.23056	P	21.8565	1.33958	P	0.344489	2.6801	7.77994		127.466	P
239143_x_at	ring finger protein 138	RNF138	1178.41	3.0713	P	459.291	2.66209	P	903.627	2.95599	P	2.56572	1.30409	0.508275		769.958	P
203508_at	tumor necrosis factor receptor superfamily, member 1B	TNFRSF1B	8025.38	3.90447	P	10049.2	4.00213	P	10239.6	4.01028	P	0.798611	0.783757	0.9814		673.178	P
204807_at	transmembrane protein 5	TMEM5	893.481	2.95109	P	1009.66	3.00418	P	1112.25	3.0462	P	0.884933	0.80331	0.907764		1585.08	P
212124_at	zinc finger, MIZ-type containing 1	ZMIZ1	8128.66	3.91002	P	5329.77	3.72671	P	7327.88	3.86498	P	1.52514	1.10928	0.727327		5306.91	P
228164_at	adaptor-related protein complex 4, epsilon 1 subunit	AP4E1	655.783	2.81676	P	244.108	2.38758	P	353.534	2.54843	P	2.68645	1.85494	0.69048		122.22	P
224925_at	phosphatidylinositol 3,4,5-trisphosphate-dependent RAC exchanger 1	PREX1	2491.25	3.39642	P	1533	3.18554	P	4430.01	3.64641	P	1.62508	0.562357	0.34605		1266.1	P
222273_at	poly(A) polymerase gamma	PAPOLG	435.87	2.63936	P	76.0888	1.88132	P	129.387	2.11189	P	5.72845	3.36874	0.588073		686.355	P
210784_x_at	leukocyte immunoglobulin-like receptor, subfamily B (with TM and ITIM domains), member 3 /// leukocyte immunoglobulin-like receptor, subfamily A (with TM domain), member 6	LILRA6 /// LILRB3	1856.66	3.26873	P	735.396	2.86652	P	1408.59	3.14878	P	2.52471	1.3181	0.52208		128.706	P
219679_s_at	WW domain containing adaptor with coiled-coil	WAC	720.048	2.85736	P	339.158	2.5304	P	1804.38	3.25633	P	2.12304	0.399055	0.187964		575.803	P
202422_s_at	acyl-CoA synthetase long-chain family member 4	ACSL4	3402.73	3.53183	P	945.123	2.97549	P	3122.97	3.49457	P	3.6003	1.08958	0.302636		1083.66	P
225622_at	phosphoprotein associated with glycosphingolipid microdomains 1	PAG1	762.737	2.88238	P	638.328	2.80504	P	879.995	2.94448	P	1.1949	0.866752	0.725377		228.556	P
202296_s_at	RER1 retention in endoplasmic reticulum 1 homolog (S. cerevisiae)	RER1	2328.18	3.36702	P	263.157	2.42022	P	3058.78	3.48555	P	8.8471	0.761147	0.0860335		511.699	P
211936_at	heat shock 70kDa protein 5 (glucose-regulated protein, 78kDa)	HSPA5	6183.39	3.79123	P	16887.6	4.22757	P	7223.41	3.85874	P	0.36615	0.856021	2.33789		4004.2	P
226978_at	peroxisome proliferator-activated receptor alpha	PPARA	148.409	2.17146	P	468.908	2.67109	P	283.929	2.45321	P	0.316498	0.522697	1.6515		208.484	P
205660_at	2'-5'-oligoadenylate synthetase-like	OASL	940.625	2.97342	P	615.128	2.78897	P	615.987	2.78957	P	1.52915	1.52702	0.998606		41.0638	P
230209_at	CDNA FLJ37830 fis, clone BRSSN2009395	---	700.284	2.84527	P	245.201	2.38952	P	347.125	2.54049	P	2.85596	2.01738	0.706377		556.631	P
233473_x_at	CDNA FLJ13434 fis, clone PLACE1002578	---	2049.48	3.31164	P	2222.59	3.34686	P	827.765	2.91791	P	0.922113	2.47592	2.68505		1227.59	P
201862_s_at	leucine rich repeat (in FLII) interacting protein 1	LRRFIP1	5130.91	3.71019	P	1567.02	3.19507	P	2845.11	3.4541	P	3.27431	1.80341	0.550776		259.214	P
227105_at	centrosome and spindle pole associated protein 1	CSPP1	422.72	2.62605	P	123.666	2.09225	P	210.774	2.32382	P	3.41822	2.00556	0.586726		558.653	P
240262_at	---	---	249.854	2.39769	P	216.781	2.33602	P	102.055	2.00884	P	1.15257	2.44822	2.12415		354.783	P
243352_at	alpha-kinase 1	ALPK1	1514.66	3.18031	P	714.774	2.85417	P	295.446	2.47048	P	2.11907	5.12668	2.4193		348.954	P
202423_at	MYST histone acetyltransferase (monocytic leukemia) 3	MYST3	1615.16	3.20822	P	837.568	2.92302	P	1235.26	3.09176	P	1.92839	1.30754	0.678049		891.721	P
227961_at	cathepsin B	CTSB	551.19	2.7413	P	414.04	2.61704	P	1301.92	3.11458	P	1.33125	0.423368	0.318024		867.122	P
213000_at	MORC family CW-type zinc finger 3	MORC3	2582.73	3.41208	P	593.034	2.77308	P	1905.3	3.27996	P	4.35511	1.35555	0.311254		878.284	P
225166_at	Rho GTPase activating protein 18	ARHGAP18	528.82	2.72331	P	89.6349	1.95248	P	518.112	2.71442	P	5.89971	1.02067	0.173003		180.145	P
232396_at	MRNA full length insert cDNA clone EUROIMAGE 113222	---	1183.14	3.07304	P	505.958	2.70411	P	402.406	2.60466	P	2.33842	2.94017	1.25733		220.554	P
211275_s_at	glycogenin 1	GYG1	5418.09	3.73385	P	2031.46	3.30781	P	2134.11	3.32922	P	2.66709	2.53881	0.951903		1760.42	P
208863_s_at	splicing factor, arginine/serine-rich 1 (splicing factor 2, alternate splicing factor)	SFRS1	2620.08	3.41832	P	4088.48	3.61156	P	5627.03	3.75028	P	0.640845	0.465625	0.726578		2974.93	P
32259_at	enhancer of zeste homolog 1 (Drosophila)	EZH1	874.285	2.94165	P	426.945	2.63037	P	559.418	2.74774	P	2.04777	1.56285	0.763194		688.333	P
201040_at	guanine nucleotide binding protein (G protein), alpha inhibiting activity polypeptide 2	GNAI2	2185.2	3.33949	P	1437.65	3.15765	P	5344.59	3.72791	P	1.51999	0.408863	0.268991		739.262	P
202905_x_at	nibrin	NBN	4226.53	3.62598	P	2258.51	3.35382	P	5045.7	3.70292	P	1.87138	0.83765	0.447611		1542.04	P
219225_at	piggyBac transposable element derived 5 /// similar to PGBD5 protein	LOC100134440 /// PGBD5	136.175	2.1341	P	243.7	2.38685	P	384.867	2.58531	P	0.558783	0.353825	0.633205		963.434	P
208018_s_at	hemopoietic cell kinase	HCK	3991.89	3.60118	P	794.783	2.90025	P	3430.81	3.5354	P	5.02262	1.16354	0.23166		69.2835	P
230580_at	Transcribed locus	---	891.814	2.95027	P	41.8803	1.62201	P	279.597	2.44653	P	21.2944	3.18964	0.149788		163.74	P
202512_s_at	ATG5 autophagy related 5 homolog (S. cerevisiae)	ATG5	656.062	2.81694	P	660.749	2.82004	P	793.481	2.89954	P	0.992907	0.826815	0.832722		1737.68	P
202414_at	excision repair cross-complementing rodent repair deficiency, complementation group 5 (xeroderma pigmentosum, complementation group G (Cockayne syndrome))	ERCC5	2259.05	3.35393	P	1563.57	3.19412	P	1618.66	3.20916	P	1.44481	1.39563	0.965963		1332.12	P
238493_at	zinc finger protein 506	ZNF506	148.294	2.17112	P	45.0705	1.65389	P	160.598	2.20574	P	3.29027	0.923387	0.280642		196.43	P
220460_at	solute carrier organic anion transporter family, member 1C1	SLCO1C1	12.5794	1.09966	P	28.9115	1.46107	P	32.6572	1.51398	P	0.4351	0.385196	0.885305		258.788	P
241425_at	Nucleoporin like 1	NUPL1	808.825	2.90785	P	672.35	2.8276	P	284.255	2.45371	P	1.20298	2.84542	2.36531		308.308	P
214329_x_at	tumor necrosis factor (ligand) superfamily, member 10	TNFSF10	1543.93	3.18863	P	252.527	2.40231	P	766.422	2.88447	P	6.11392	2.01446	0.329488		145.035	P
208860_s_at	alpha thalassemia/mental retardation syndrome X-linked (RAD54 homolog, S. cerevisiae)	ATRX	656.385	2.81716	P	327.459	2.51516	P	684.779	2.83555	P	2.00448	0.958535	0.478196		313.084	P
230590_at	Transcribed locus	---	4525.42	3.65566	P	2021.6	3.30569	P	814.702	2.911	P	2.23854	5.5547	2.48139		757.351	P
209567_at	RRS1 ribosome biogenesis regulator homolog (S. cerevisiae)	RRS1	845.661	2.9272	P	2128.03	3.32798	P	1227.05	3.08886	P	0.397391	0.689182	1.73427		1309.02	P
205474_at	cytokine receptor-like factor 3	CRLF3	2967.01	3.47232	P	352.937	2.5477	P	1757.7	3.24494	P	8.40665	1.68801	0.200795		175.235	P
204912_at	interleukin 10 receptor, alpha	IL10RA	1431.65	3.15584	P	708.248	2.85019	P	913.25	2.96059	P	2.02139	1.56764	0.775524		178.366	P
218733_at	male-specific lethal 2-like 1 (Drosophila)	MSL2L1	2018.66	3.30506	P	873.221	2.94112	P	1598	3.20358	P	2.31174	1.26324	0.546446		325.119	P
203862_s_at	actinin, alpha 2	ACTN2	128.497	2.10889	P	61.3522	1.78783	P	95.0155	1.97779	P	2.09441	1.35238	0.645707		1060.44	P
203041_s_at	lysosomal-associated membrane protein 2	LAMP2	8227.05	3.91524	P	1879.66	3.27408	P	6401.95	3.80631	P	4.37689	1.28509	0.293607		1612.28	P
224314_s_at	egl nine homolog 1 (C. elegans)	EGLN1	753.146	2.87688	P	103.408	2.01455	P	812.816	2.90999	P	7.28323	0.926589	0.127222		230.877	P
219622_at	RAB20, member RAS oncogene family	RAB20	333.159	2.52265	P	545.514	2.73681	P	340.758	2.53245	P	0.610726	0.977699	1.60088		60.7847	P
212230_at	phosphatidic acid phosphatase type 2B	PPAP2B	269.605	2.43073	P	746.935	2.87328	P	1330.08	3.12388	P	0.360948	0.202698	0.561573		1780.13	P
227410_at	family with sequence similarity 43, member A	FAM43A	227.158	2.35633	P	92.6307	1.96675	P	250.668	2.3991	P	2.4523	0.906212	0.369535		1338.68	P
201521_s_at	nuclear cap binding protein subunit 2, 20kDa	NCBP2	1268	3.10312	P	2422.01	3.38418	P	1555.64	3.19191	P	0.523533	0.815099	1.55692		930.798	P
1557910_at	heat shock protein 90kDa alpha (cytosolic), class B member 1	HSP90AB1	1261.78	3.10098	P	5195.55	3.71563	P	7608.62	3.88131	P	0.242858	0.165836	0.682851		2130.78	P
242558_at	CDNA FLJ45490 fis, clone BRTHA2005831	---	645.7	2.81003	P	436.359	2.63984	P	230.269	2.36224	P	1.47975	2.80411	1.89499		278.936	P
1556049_at	reticulon 4	RTN4	4440.32	3.64741	P	2329.46	3.36725	P	2373.63	3.37541	P	1.90616	1.87069	0.981391		1637.9	P
203931_s_at	mitochondrial ribosomal protein L12	MRPL12	471.063	2.67308	P	914.159	2.96102	P	919.988	2.96378	P	0.515297	0.512032	0.993664		465.666	P
209310_s_at	caspase 4, apoptosis-related cysteine peptidase	CASP4	5866.46	3.76838	P	1859.42	3.26938	P	4416.16	3.64504	P	3.15499	1.32841	0.42105		71.0758	P
240317_at	protocadherin beta 4	PCDHB4	50.3582	1.70207	P	35.8343	1.5543	P	278.255	2.44444	P	1.40531	0.180979	0.128782		536.794	P
1552719_at	cancer susceptibility candidate 4	CASC4	477.698	2.67915	P	243.968	2.38733	P	200.915	2.30301	P	1.95803	2.37761	1.21428		96.2381	P
239848_at	CDNA FLJ41316 fis, clone BRAMY2043314	---	63.7908	1.80476	P	50.4831	1.70315	P	102.19	2.00941	P	1.26361	0.624237	0.494013		826.602	P
224926_at	exocyst complex component 4	EXOC4	514.784	2.71162	P	355.013	2.55024	P	573.806	2.75876	P	1.45004	0.897139	0.618699		1222.28	P
228218_at	CDNA clone IMAGE:5284125	---	39.6942	1.59873	P	70.7637	1.84981	P	627.659	2.79772	P	0.56094	0.0632416	0.112742		1763.7	P
224451_x_at	Rho GTPase activating protein 9	ARHGAP9	5828.61	3.76556	P	1884.33	3.27516	P	4260.55	3.62947	P	3.0932	1.36804	0.442274		134.046	P
215165_x_at	uridine monophosphate synthetase	UMPS	820.465	2.91406	P	1208.47	3.08224	P	896.029	2.95232	P	0.678929	0.915668	1.3487		900.857	P
209087_x_at	melanoma cell adhesion molecule	MCAM	362.705	2.55955	P	1888.94	3.27622	P	1247.06	3.09589	P	0.192015	0.290847	1.51471		1479.6	P
219639_x_at	poly (ADP-ribose) polymerase family, member 6	PARP6	546.653	2.73771	P	560.283	2.74841	P	399.83	2.60188	P	0.975672	1.36721	1.4013		646.423	P
203595_s_at	interferon-induced protein with tetratricopeptide repeats 5	IFIT5	777.288	2.89058	P	332.908	2.52232	P	394.406	2.59594	P	2.33484	1.97078	0.844075		588.643	P
222862_s_at	adenylate kinase 5	AK5	874.236	2.94163	P	2371.9	3.3751	P	3775.82	3.57701	P	0.36858	0.231535	0.628182		3017.63	P
212791_at	chromosome 1 open reading frame 216	C1orf216	219.326	2.34109	P	1246.14	3.09557	P	837.878	2.92318	P	0.176004	0.261763	1.48726		3151.45	P
1552264_a_at	mitogen-activated protein kinase 1	MAPK1	2262.7	3.35463	P	327.413	2.5151	P	2132.53	3.32889	P	6.91084	1.06104	0.153533		89.5663	P
222538_s_at	adaptor protein, phosphotyrosine interaction, PH domain and leucine zipper containing 1	APPL1	206.78	2.31551	P	116.118	2.0649	P	285.37	2.45541	P	1.78078	0.724603	0.406903		406.538	P
202514_at	discs, large homolog 1 (Drosophila)	DLG1	120.338	2.0804	P	58.1056	1.76422	P	371.736	2.57024	P	2.07102	0.323718	0.156308		162.206	P
225899_x_at	hypothetical LOC402483 /// similar to hCG1739109	LOC643670 /// LOC728105 /// tcag7.907	1804.15	3.25627	P	568.518	2.75474	P	800.184	2.90319	P	3.17343	2.25467	0.710484		186.895	P
1569974_x_at	Transcribed locus, strongly similar to XP_001151373.1 PREDICTED: hypothetical protein [Pan troglodytes]	---	545.539	2.73683	P	810.019	2.9085	P	761.823	2.88185	P	0.673489	0.716097	1.06326		494.805	P
221853_s_at	NODAL modulator 1 /// NODAL modulator 2 /// NODAL modulator 3	NOMO1 /// NOMO2 /// NOMO3	738.719	2.86848	P	370.044	2.56825	P	903.373	2.95587	P	1.9963	0.817734	0.409625		1270.66	P
201696_at	splicing factor, arginine/serine-rich 4	SFRS4	1263.23	3.10148	P	760.601	2.88116	P	1512.28	3.17963	P	1.66084	0.835317	0.502949		675.283	P
203162_s_at	katanin p80 (WD repeat containing) subunit B 1	KATNB1	420.663	2.62393	P	243.903	2.38722	P	276.244	2.44129	P	1.72471	1.5228	0.882928		635.535	P
220761_s_at	TAO kinase 3	TAOK3	3974.76	3.59931	P	2628.41	3.41969	P	3845.32	3.58493	P	1.51223	1.03366	0.683533		2797.84	P
235798_at	hypothetical LOC100113407	RP11-679B17.1	971.832	2.98759	P	62.5983	1.79656	P	730.181	2.86343	P	15.5249	1.33095	0.0857297		769.966	P
210793_s_at	nucleoporin 98kDa	NUP98	1823.1	3.26081	P	1149.23	3.06041	P	1411.76	3.14976	P	1.58637	1.29136	0.814038		111.819	P
218840_s_at	NAD synthetase 1	NADSYN1	2209.17	3.34423	P	1836.92	3.26409	P	1451.34	3.16177	P	1.20265	1.52216	1.26567		1323.99	P
217969_at	chromosome 11 open reading frame2	C11orf2	809.064	2.90798	P	936.259	2.9714	P	919.734	2.96366	P	0.864146	0.879672	1.01797		1818.1	P
216236_s_at	solute carrier family 2 (facilitated glucose transporter), member 3 /// solute carrier family 2 (facilitated glucose transporter), member 14	SLC2A14 /// SLC2A3	3822.5	3.58235	P	5518.69	3.74184	P	7869.83	3.89597	P	0.692646	0.485716	0.701247		859.514	P
203905_at	poly(A)-specific ribonuclease (deadenylation nuclease)	PARN	1262.06	3.10108	P	1383.41	3.14095	P	1216.7	3.08518	P	0.912284	1.03729	1.13702		1354.03	P
201100_s_at	ubiquitin specific peptidase 9, X-linked	USP9X	3753.41	3.57443	P	1790.31	3.25293	P	2796.09	3.44655	P	2.09651	1.34238	0.640293		2013.74	P
208490_x_at	histone cluster 1, H2bg /// histone cluster 1, H2bf /// histone cluster 1, H2be /// histone cluster 1, H2bi /// histone cluster 1, H2bc	HIST1H2BC /// HIST1H2BE /// HIST1H2BF /// HIST1H2BG /// HIST1H2BI	734.063	2.86573	P	82.4091	1.91598	P	499.877	2.69886	P	8.90754	1.46849	0.164859		74.6401	P
227013_at	LATS, large tumor suppressor, homolog 2 (Drosophila)	LATS2	3166.61	3.50059	P	2742.66	3.43817	P	1903.16	3.27948	P	1.15458	1.66386	1.4411		1467.35	P
201475_x_at	methionyl-tRNA synthetase	MARS	1136.41	3.05553	P	493.762	2.69352	P	773.974	2.88873	P	2.30153	1.46828	0.637957		506.977	P
229735_s_at	Transcribed locus	---	623.942	2.79514	P	182.684	2.2617	P	636.064	2.8035	P	3.41542	0.980942	0.287209		89.2729	P
210340_s_at	colony stimulating factor 2 receptor, alpha, low-affinity (granulocyte-macrophage) /// hypothetical protein LOC100133516	CSF2RA /// LOC100133516	848.783	2.9288	P	166.487	2.22138	P	1155.29	3.06269	P	5.09818	0.734694	0.144109		83.1544	P
225604_s_at	chromosome 9 open reading frame 19	C9orf19	2282.24	3.35836	P	885.159	2.94702	P	2146.36	3.3317	P	2.57834	1.06331	0.4124		415.878	P
200001_at	calpain, small subunit 1	CAPNS1	977.423	2.99008	P	820.604	2.91413	P	2196.93	3.34182	P	1.1911	0.444905	0.373524		761.019	P
200660_at	S100 calcium binding protein A11	S100A11	2720.66	3.43467	P	1500.91	3.17635	P	2048.78	3.3115	P	1.81267	1.32794	0.732587		81.3477	P
224766_at	Ribosomal protein L37	RPL37	862.126	2.93557	P	2465.66	3.39193	P	3838.83	3.5842	P	0.349654	0.22458	0.642294		2707.79	P
208727_s_at	cell division cycle 42 (GTP binding protein, 25kDa)	CDC42	4080.95	3.61076	P	2028.37	3.30715	P	3625.72	3.55939	P	2.01193	1.12556	0.55944		960.078	P
228201_at	ADP-ribosylation factor-like 13B	ARL13B	302.278	2.48041	P	577.037	2.7612	P	653.379	2.81517	P	0.523845	0.462638	0.883159		309.967	P
201756_at	replication protein A2, 32kDa	RPA2	578.597	2.76238	P	243.393	2.38631	P	395.909	2.5976	P	2.37722	1.46144	0.61477		316.2	P
235089_at	F-box and leucine-rich repeat protein 20	FBXL20	194.901	2.28981	P	58.5356	1.76742	P	152.626	2.18363	P	3.32962	1.27699	0.383523		82.9285	P
213362_at	protein tyrosine phosphatase, receptor type, D	PTPRD	154.105	2.18782	P	119.74	2.07824	P	1194.81	3.0773	P	1.28699	0.128978	0.100217		2238.56	P
226216_at	insulin receptor	INSR	273.829	2.43748	P	499.044	2.69814	P	1045.03	3.01913	P	0.548707	0.262029	0.477539		419.903	P
244313_at	complement component (3b/4b) receptor 1 (Knops blood group)	CR1	1870.16	3.27188	P	456.27	2.65922	P	1327.47	3.12303	P	4.0988	1.40881	0.343713		41.9387	P
201052_s_at	proteasome (prosome, macropain) inhibitor subunit 1 (PI31)	PSMF1	1468.73	3.16694	P	365.658	2.56308	P	1208.32	3.08218	P	4.01667	1.21552	0.302618		146.533	P
212293_at	homeodomain interacting protein kinase 1	HIPK1	4232.87	3.62663	P	1952.78	3.29065	P	3014.06	3.47915	P	2.16761	1.40437	0.647891		2007.48	P
206170_at	adrenergic, beta-2-, receptor, surface	ADRB2	1907.32	3.28042	P	1790.33	3.25293	P	981.736	2.99199	P	1.06535	1.9428	1.82363		764.951	P
224784_at	myeloid/lymphoid or mixed-lineage leukemia (trithorax homolog, Drosophila); translocated to, 6	MLLT6	1217.53	3.08548	P	1123.81	3.05069	P	2660.97	3.42504	P	1.08339	0.45755	0.422332		984.425	P
200598_s_at	heat shock protein 90kDa beta (Grp94), member 1	HSP90B1	2658.68	3.42467	P	9386.91	3.97252	P	5046.31	3.70297	P	0.283233	0.526857	1.86015		4675.99	P
233496_s_at	cofilin 2 (muscle)	CFL2	434.353	2.63784	P	779.478	2.8918	P	5016.9	3.70044	P	0.557235	0.0865779	0.155371		661.902	P
228031_at	chromosome 20 open reading frame 121	C20orf121	1107.54	3.04436	P	1778	3.24993	P	998.031	2.99914	P	0.622916	1.10973	1.78151		926.422	P
208121_s_at	protein tyrosine phosphatase, receptor type, O	PTPRO	688.283	2.83777	P	383.688	2.58398	P	677.894	2.83116	P	1.79386	1.01532	0.566		726.74	P
214177_s_at	pre-B-cell leukemia homeobox interacting protein 1	PBXIP1	957.847	2.9813	P	1000.87	3.00038	P	664.172	2.82228	P	0.95701	1.44217	1.50695		1023.9	P
224787_s_at	RAB18, member RAS oncogene family	RAB18	1617.86	3.20894	P	1214.64	3.08445	P	1890.92	3.27667	P	1.33197	0.855595	0.642355		1267.86	P
46323_at	calcium activated nucleotidase 1	CANT1	1557.46	3.19242	P	484.956	2.6857	P	741.729	2.87025	P	3.21156	2.09978	0.653818		646.881	P
208783_s_at	CD46 molecule, complement regulatory protein	CD46	4680.26	3.67027	P	620.061	2.79243	P	3942.79	3.5958	P	7.54806	1.18704	0.157265		766.199	P
202985_s_at	BCL2-associated athanogene 5	BAG5	1376.03	3.13863	P	1196.7	3.07799	P	994.085	2.99742	P	1.14985	1.38422	1.20382		1689.02	P
230395_at	MRNA full length insert cDNA clone EUROIMAGE 2138357	---	3062.78	3.48612	P	871.497	2.94027	P	1358.51	3.13306	P	3.51439	2.25452	0.641511		258.244	P
203305_at	coagulation factor XIII, A1 polypeptide	F13A1	4645.73	3.66705	P	568.691	2.75488	P	2476.21	3.39379	P	8.16917	1.87615	0.229662		80.0017	P
242625_at	radical S-adenosyl methionine domain containing 2	RSAD2	2830.69	3.45189	P	2159.6	3.33437	P	639.769	2.80602	P	1.31075	4.42455	3.37559		159.427	P
239533_at	G protein-coupled receptor 155	GPR155	603.73	2.78084	P	61.0103	1.7854	P	211.413	2.32513	P	9.89555	2.85568	0.288583		1661.28	P
217940_s_at	hypothetical protein FLJ10769	FLJ10769	1567.67	3.19525	P	2586.4	3.4127	P	2977.85	3.4739	P	0.60612	0.526443	0.868547		2034.58	P
239355_at	Transcribed locus	---	287.783	2.45907	P	41.621	1.61931	P	198.58	2.29794	P	6.91437	1.4492	0.209593		228.922	P
202878_s_at	CD93 molecule	CD93	7612.13	3.88151	P	5945.41	3.77418	P	7222.03	3.85866	P	1.28034	1.05402	0.823233		57.5034	P
200641_s_at	tyrosine 3-monooxygenase/tryptophan 5-monooxygenase activation protein, zeta polypeptide	YWHAZ	2166.72	3.3358	P	1118.34	3.04858	P	5200	3.716	P	1.93744	0.416677	0.215066		782.943	P
223880_x_at	chromosome 20 open reading frame 24	C20orf24	8898.12	3.9493	P	4607.95	3.66351	P	11165.1	4.04786	P	1.93104	0.796961	0.412712		3598.19	P
213410_at	chromosome 10 open reading frame 137	C10orf137	626.172	2.79669	P	129.874	2.11352	P	307.546	2.48791	P	4.8214	2.03603	0.42229		482.572	P
222847_s_at	egl nine homolog 3 (C. elegans)	EGLN3	213.174	2.32874	P	600.928	2.77882	P	599.888	2.77807	P	0.354742	0.355357	1.00173		970.166	P
231984_at	methylthioadenosine phosphorylase	MTAP	210.295	2.32283	P	127.829	2.10663	P	59.9113	1.77751	P	1.64513	3.51011	2.13363		118.257	P
223494_at	meningioma expressed antigen 5 (hyaluronidase)	MGEA5	1780.78	3.25061	P	315.028	2.49835	P	556.582	2.74553	P	5.65277	3.1995	0.566006		298.475	P
204009_s_at	v-Ki-ras2 Kirsten rat sarcoma viral oncogene homolog	KRAS	3557.71	3.55117	P	1696.35	3.22952	P	2511.64	3.39996	P	2.09727	1.41649	0.675396		2459.1	P
228106_at	chromosome 4 open reading frame 30	C4orf30	756.755	2.87896	P	1505.21	3.1776	P	966.443	2.98518	P	0.502756	0.783031	1.55748		1502.38	P
221823_at	chromosome 5 open reading frame 30	C5orf30	680.448	2.8328	P	306.737	2.48677	P	1394.96	3.14456	P	2.21834	0.48779	0.219889		1716.27	P
201601_x_at	interferon induced transmembrane protein 1 (9-27)	IFITM1	6854.19	3.83596	P	4141.79	3.61719	P	4642.69	3.66677	P	1.65489	1.47634	0.89211		464.258	P
213567_at	Clone 23728 mRNA sequence	---	390.906	2.59207	P	123.514	2.09172	P	300.313	2.47757	P	3.16487	1.30166	0.411285		404.557	P
202768_at	FBJ murine osteosarcoma viral oncogene homolog B	FOSB	965.244	2.98464	P	9736.9	3.98842	P	3831.14	3.58333	P	0.0991325	0.251947	2.54152		1413.08	P
205633_s_at	aminolevulinate, delta-, synthase 1	ALAS1	757.869	2.87959	P	222.697	2.34772	P	1244.67	3.09505	P	3.40314	0.608892	0.178921		450.234	P
1556128_a_at	Ras protein-specific guanine nucleotide-releasing factor 2	RASGRF2	95.3688	1.97941	P	236.745	2.37428	P	200.056	2.30115	P	0.402834	0.476711	1.18339		186.408	P
203964_at	N-myc (and STAT) interactor	NMI	6544.61	3.81588	P	2598.46	3.41472	P	4651.93	3.66763	P	2.51865	1.40686	0.558576		357.378	P
235587_at	hypothetical protein LOC202781	LOC202781	131.741	2.11972	P	86.6704	1.93787	P	91.3359	1.96064	P	1.52002	1.44237	0.94892		128.843	P
229228_at	cAMP responsive element binding protein 5	CREB5	6755.53	3.82966	P	2199.34	3.34229	P	4222.94	3.62561	P	3.07161	1.59972	0.520809		2901.18	P
217970_s_at	CCR4-NOT transcription complex, subunit 6	CNOT6	912.696	2.96033	P	507.554	2.70548	P	705.897	2.84874	P	1.79822	1.29296	0.71902		468.409	P
212137_at	La ribonucleoprotein domain family, member 1	LARP1	2005.6	3.30224	P	1958.18	3.29185	P	2384.41	3.37738	P	1.02422	0.841131	0.821243		4588.62	P
211951_at	nucleolar and coiled-body phosphoprotein 1	NOLC1	1137.28	3.05587	P	2144.86	3.3314	P	1400.83	3.14639	P	0.530236	0.811862	1.53113		2354.06	P
209449_at	LSM2 homolog, U6 small nuclear RNA associated (S. cerevisiae)	LSM2	3037.63	3.48253	P	1827.37	3.26183	P	3771.07	3.57646	P	1.66229	0.805507	0.484577		918.697	P
240008_at	Transcribed locus	---	262.126	2.41851	P	95.5777	1.98036	P	56.2077	1.7498	P	2.74255	4.66354	1.70044		220.998	P
214531_s_at	sorting nexin 1	SNX1	425.534	2.62893	P	154.556	2.18909	P	631.557	2.80041	P	2.75327	0.673785	0.244722		145.963	P
211960_s_at	RAB7A, member RAS oncogene family	RAB7A	765.576	2.88399	P	842.118	2.92537	P	774.266	2.88889	P	0.909108	0.988776	1.08763		189.681	P
225648_at	serine/threonine kinase 35	STK35	608.431	2.78421	P	449.629	2.65285	P	367.162	2.56486	P	1.35318	1.65712	1.22461		291.147	P
226285_at	cell cycle associated protein 1	CAPRIN1	165.338	2.21837	P	348.617	2.54235	P	258.339	2.41219	P	0.474269	0.640006	1.34946		1662.55	P
201988_s_at	cAMP responsive element binding protein-like 2	CREBL2	141.64	2.15119	P	80.0719	1.90348	P	374.908	2.57393	P	1.76891	0.377799	0.213577		149.936	P
226833_at	cytochrome b5 domain containing 1	CYB5D1	157.782	2.19806	P	380.354	2.58019	P	210.539	2.32333	P	0.414829	0.749419	1.80657		129.841	P
217751_at	glutathione S-transferase kappa 1	GSTK1	3024.89	3.48071	P	1183.43	3.07314	P	1729.15	3.23783	P	2.55604	1.74936	0.684401		592.279	P
[truncated: 52,679 more rows]
